# Supplementary material for: QSAR Regression Models for Predicting HMG-CoA Reductase Inhibition
Source: Pharmaceuticals (Basel). 2024 Oct 30;17(11):1448. doi: 10.3390/ph17111448 (PMC11597356; doi:10.3390/ph17111448)
Supplement: Supplementary file 1 [file pharmaceuticals-17-01448-s001.zip]

Archive with 6 entries (6 files):
- Alvadesc_Descriptors_for_the_data_set.txt
- Figures S1-S12.pdf
- Iris_germanica_lotus_database_alvadesc_descriptors.txt
- Preprocessed_data_set_and_maccs_descriptors.csv
- Tables S1-S6.pdf
- Tables S7-S9.pdf
