# Supplementary material for: QSAR Regression Models for Predicting HMG-CoA Reductase Inhibition
Source: Pharmaceuticals (Basel). 2024 Oct 30;17(11):1448. doi: 10.3390/ph17111448 (PMC11597356; doi:10.3390/ph17111448)
Supplement: Supplementary file 1 [file pharmaceuticals-17-01448-s001.zip › Alvadesc_Descriptors_for_the_data_set.txt]

No.	NAME	MW	AMW	Sv	Se	Sp	Si	Mv	Me	Mp	Mi	GD	nAT	nSK	nTA	nBT	nBO	nBM	SCBO	RBN	RBF	nDB	nTB	nAB	nH	nC	nN	nO	nP	nS	nF	nCL	nBR	nI	nB	nHM	nHet	nX	H%	C%	N%	O%	X%	nCsp3	nCsp2	nCsp	max_conj_path	nStructures	totalcharge	nCIC	nCIR	TRS	Rperim	Rbrid	MCD	RFD	RCI	NRS	NNRS	nR03	nR04	nR05	nR06	nR07	nR08	nR09	nR10	nR11	nR12	nBnz	ARR	D/Dtr03	D/Dtr04	D/Dtr05	D/Dtr06	D/Dtr07	D/Dtr08	D/Dtr09	D/Dtr10	D/Dtr11	D/Dtr12	ZM1	ZM1V	ZM1Kup	ZM1Mad	ZM1Per	ZM1MulPer	ZM2	ZM2V	ZM2Kup	ZM2Mad	ZM2Per	ZM2MulPer	ON0	ON0V	ON1	ON1V	Qindex	BBI	DBI	SNar	HNar	GNar	Xt	Dz	Ram	BLI	Pol	LPRS	MSD	SPI	PJI2	ECC	AECC	DECC	MDDD	UNIP	CENT	VAR	ICR	MaxTD	MeanTD	MaxDD	MeanDD	SMTI	SMTIV	GMTI	GMTIV	Xu	CSI	Wap	S1K	S2K	S3K	PHI	PW2	PW3	PW4	PW5	MAXDN	MAXDP	DELS	TIE	Psi_i_s	Psi_i_A	Psi_i_0	Psi_i_1	Psi_i_t	Psi_i_0d	Psi_i_1d	Psi_i_1s	Psi_e_A	Psi_e_0	Psi_e_1	Psi_e_t	Psi_e_0d	Psi_e_1d	Psi_e_1s	BAC	LOC	MWC01	MWC02	MWC03	MWC04	MWC05	MWC06	MWC07	MWC08	MWC09	MWC10	SRW02	SRW03	SRW04	SRW05	SRW06	SRW07	SRW08	SRW09	SRW10	MPC01	MPC02	MPC03	MPC04	MPC05	MPC06	MPC07	MPC08	MPC09	MPC10	piPC01	piPC02	piPC03	piPC04	piPC05	piPC06	piPC07	piPC08	piPC09	piPC10	TWC	TPC	piID	PCR	PCD	CID	BID	X0	X1	X2	X3	X4	X5	X0A	X1A	X2A	X3A	X4A	X5A	X0v	X1v	X2v	X3v	X4v	X5v	X0Av	X1Av	X2Av	X3Av	X4Av	X5Av	X0sol	X1sol	X2sol	X3sol	X4sol	X5sol	XMOD	RDCHI	RDSQ	X1Kup	X1Mad	X1Per	X1MulPer	ISIZ	IAC	AAC	IDE	IDM	IDDE	IDDM	IDET	IDMT	IVDE	IVDM	Ges	rGes	S0K	HVcpx	HDcpx	Uindex	Vindex	Xindex	Yindex	IC0	IC1	IC2	IC3	IC4	IC5	TIC0	TIC1	TIC2	TIC3	TIC4	TIC5	SIC0	SIC1	SIC2	SIC3	SIC4	SIC5	CIC0	CIC1	CIC2	CIC3	CIC4	CIC5	BIC0	BIC1	BIC2	BIC3	BIC4	BIC5	J_A	SpPos_A	SpPosA_A	SpPosLog_A	SpMax_A	SpMaxA_A	SpDiam_A	SpAD_A	SpMAD_A	Ho_A	EE_A	VE1_A	VE2_A	VE3_A	VE1sign_A	VE2sign_A	VE3sign_A	VR1_A	VR2_A	VR3_A	Wi_D	WiA_D	AVS_D	H_D	Chi_D	ChiA_D	J_D	HyWi_D	SpPos_D	SpPosA_D	SpPosLog_D	SpMax_D	SpMaxA_D	SpDiam_D	SpAD_D	SpMAD_D	Ho_D	EE_D	SM2_D	SM3_D	SM4_D	SM5_D	SM6_D	VE1_D	VE2_D	VE3_D	VE1sign_D	VE2sign_D	VE3sign_D	VR1_D	VR2_D	VR3_D	QW_L	TI1_L	TI2_L	STN_L	SpPos_L	SpPosA_L	SpPosLog_L	SpMax_L	SpMaxA_L	SpDiam_L	SpAD_L	SpMAD_L	Ho_L	EE_L	SM2_L	SM3_L	SM4_L	SM5_L	SM6_L	VE1_L	VE2_L	VE3_L	VE1sign_L	VE2sign_L	VE3sign_L	VR1_L	VR2_L	VR3_L	AVS_X	H_X	Chi_X	ChiA_X	J_X	HyWi_X	SpPos_X	SpPosA_X	SpPosLog_X	SpMax_X	SpMaxA_X	SpDiam_X	SpAD_X	SpMAD_X	Ho_X	EE_X	SM2_X	SM3_X	SM4_X	SM5_X	SM6_X	VE1_X	VE2_X	VE3_X	VE1sign_X	VE2sign_X	VE3sign_X	VR1_X	VR2_X	VR3_X	Wi_H2	WiA_H2	AVS_H2	Chi_H2	ChiA_H2	J_H2	HyWi_H2	SpPos_H2	SpPosA_H2	SpPosLog_H2	SpMax_H2	SpMaxA_H2	SpDiam_H2	SpAD_H2	SpMAD_H2	Ho_H2	EE_H2	SM2_H2	SM3_H2	SM4_H2	SM5_H2	SM6_H2	VE1_H2	VE2_H2	VE3_H2	VE1sign_H2	VE2sign_H2	VE3sign_H2	VR1_H2	VR2_H2	VR3_H2	Wi_Dt	WiA_Dt	AVS_Dt	H_Dt	Chi_Dt	ChiA_Dt	J_Dt	HyWi_Dt	SpPos_Dt	SpPosA_Dt	SpPosLog_Dt	SpMax_Dt	SpMaxA_Dt	SpDiam_Dt	SpAD_Dt	SpMAD_Dt	Ho_Dt	EE_Dt	SM2_Dt	SM3_Dt	SM4_Dt	SM5_Dt	SM6_Dt	VE1_Dt	VE2_Dt	VE3_Dt	VE1sign_Dt	VE2sign_Dt	VE3sign_Dt	VR1_Dt	VR2_Dt	VR3_Dt	Wi_D/Dt	WiA_D/Dt	AVS_D/Dt	H_D/Dt	Chi_D/Dt	ChiA_D/Dt	J_D/Dt	HyWi_D/Dt	SpPos_D/Dt	SpPosA_D/Dt	SpPosLog_D/Dt	SpMax_D/Dt	SpMaxA_D/Dt	SpDiam_D/Dt	SpAD_D/Dt	SpMAD_D/Dt	Ho_D/Dt	EE_D/Dt	SM2_D/Dt	SM3_D/Dt	SM4_D/Dt	SM5_D/Dt	SM6_D/Dt	VE1_D/Dt	VE2_D/Dt	VE3_D/Dt	VE1sign_D/Dt	VE2sign_D/Dt	VE3sign_D/Dt	VR1_D/Dt	VR2_D/Dt	VR3_D/Dt	Wi_Dz(Z)	WiA_Dz(Z)	AVS_Dz(Z)	H_Dz(Z)	Chi_Dz(Z)	ChiA_Dz(Z)	J_Dz(Z)	HyWi_Dz(Z)	SpAbs_Dz(Z)	SpPos_Dz(Z)	SpPosA_Dz(Z)	SpPosLog_Dz(Z)	SpMax_Dz(Z)	SpMaxA_Dz(Z)	SpDiam_Dz(Z)	SpAD_Dz(Z)	SpMAD_Dz(Z)	Ho_Dz(Z)	EE_Dz(Z)	SM1_Dz(Z)	SM2_Dz(Z)	SM3_Dz(Z)	SM4_Dz(Z)	SM5_Dz(Z)	SM6_Dz(Z)	VE1_Dz(Z)	VE2_Dz(Z)	VE3_Dz(Z)	VE1sign_Dz(Z)	VE2sign_Dz(Z)	VE3sign_Dz(Z)	VR1_Dz(Z)	VR2_Dz(Z)	VR3_Dz(Z)	Wi_Dz(m)	WiA_Dz(m)	AVS_Dz(m)	H_Dz(m)	Chi_Dz(m)	ChiA_Dz(m)	J_Dz(m)	HyWi_Dz(m)	SpAbs_Dz(m)	SpPos_Dz(m)	SpPosA_Dz(m)	SpPosLog_Dz(m)	SpMax_Dz(m)	SpMaxA_Dz(m)	SpDiam_Dz(m)	SpAD_Dz(m)	SpMAD_Dz(m)	Ho_Dz(m)	EE_Dz(m)	SM1_Dz(m)	SM2_Dz(m)	SM3_Dz(m)	SM4_Dz(m)	SM5_Dz(m)	SM6_Dz(m)	VE1_Dz(m)	VE2_Dz(m)	VE3_Dz(m)	VE1sign_Dz(m)	VE2sign_Dz(m)	VE3sign_Dz(m)	VR1_Dz(m)	VR2_Dz(m)	VR3_Dz(m)	Wi_Dz(v)	WiA_Dz(v)	AVS_Dz(v)	H_Dz(v)	Chi_Dz(v)	ChiA_Dz(v)	J_Dz(v)	HyWi_Dz(v)	SpAbs_Dz(v)	SpPos_Dz(v)	SpPosA_Dz(v)	SpPosLog_Dz(v)	SpMax_Dz(v)	SpMaxA_Dz(v)	SpDiam_Dz(v)	SpAD_Dz(v)	SpMAD_Dz(v)	Ho_Dz(v)	EE_Dz(v)	SM1_Dz(v)	SM2_Dz(v)	SM3_Dz(v)	SM4_Dz(v)	SM5_Dz(v)	SM6_Dz(v)	VE1_Dz(v)	VE2_Dz(v)	VE3_Dz(v)	VE1sign_Dz(v)	VE2sign_Dz(v)	VE3sign_Dz(v)	VR1_Dz(v)	VR2_Dz(v)	VR3_Dz(v)	Wi_Dz(e)	WiA_Dz(e)	AVS_Dz(e)	H_Dz(e)	Chi_Dz(e)	ChiA_Dz(e)	J_Dz(e)	HyWi_Dz(e)	SpAbs_Dz(e)	SpPos_Dz(e)	SpPosA_Dz(e)	SpPosLog_Dz(e)	SpMax_Dz(e)	SpMaxA_Dz(e)	SpDiam_Dz(e)	SpAD_Dz(e)	SpMAD_Dz(e)	Ho_Dz(e)	EE_Dz(e)	SM1_Dz(e)	SM2_Dz(e)	SM3_Dz(e)	SM4_Dz(e)	SM5_Dz(e)	SM6_Dz(e)	VE1_Dz(e)	VE2_Dz(e)	VE3_Dz(e)	VE1sign_Dz(e)	VE2sign_Dz(e)	VE3sign_Dz(e)	VR1_Dz(e)	VR2_Dz(e)	VR3_Dz(e)	Wi_Dz(p)	WiA_Dz(p)	AVS_Dz(p)	H_Dz(p)	Chi_Dz(p)	ChiA_Dz(p)	J_Dz(p)	HyWi_Dz(p)	SpAbs_Dz(p)	SpPos_Dz(p)	SpPosA_Dz(p)	SpPosLog_Dz(p)	SpMax_Dz(p)	SpMaxA_Dz(p)	SpDiam_Dz(p)	SpAD_Dz(p)	SpMAD_Dz(p)	Ho_Dz(p)	EE_Dz(p)	SM1_Dz(p)	SM2_Dz(p)	SM3_Dz(p)	SM4_Dz(p)	SM5_Dz(p)	SM6_Dz(p)	VE1_Dz(p)	VE2_Dz(p)	VE3_Dz(p)	VE1sign_Dz(p)	VE2sign_Dz(p)	VE3sign_Dz(p)	VR1_Dz(p)	VR2_Dz(p)	VR3_Dz(p)	Wi_Dz(i)	WiA_Dz(i)	AVS_Dz(i)	H_Dz(i)	Chi_Dz(i)	ChiA_Dz(i)	J_Dz(i)	HyWi_Dz(i)	SpAbs_Dz(i)	SpPos_Dz(i)	SpPosA_Dz(i)	SpPosLog_Dz(i)	SpMax_Dz(i)	SpMaxA_Dz(i)	SpDiam_Dz(i)	SpAD_Dz(i)	SpMAD_Dz(i)	Ho_Dz(i)	EE_Dz(i)	SM1_Dz(i)	SM2_Dz(i)	SM3_Dz(i)	SM4_Dz(i)	SM5_Dz(i)	SM6_Dz(i)	VE1_Dz(i)	VE2_Dz(i)	VE3_Dz(i)	VE1sign_Dz(i)	VE2sign_Dz(i)	VE3sign_Dz(i)	VR1_Dz(i)	VR2_Dz(i)	VR3_Dz(i)	Wi_B(m)	WiA_B(m)	AVS_B(m)	Chi_B(m)	ChiA_B(m)	J_B(m)	HyWi_B(m)	SpAbs_B(m)	SpPos_B(m)	SpPosA_B(m)	SpPosLog_B(m)	SpMax_B(m)	SpMaxA_B(m)	SpDiam_B(m)	SpAD_B(m)	SpMAD_B(m)	Ho_B(m)	EE_B(m)	SM1_B(m)	SM2_B(m)	SM3_B(m)	SM4_B(m)	SM5_B(m)	SM6_B(m)	VE1_B(m)	VE2_B(m)	VE3_B(m)	VE1sign_B(m)	VE2sign_B(m)	VE3sign_B(m)	VR1_B(m)	VR2_B(m)	VR3_B(m)	Wi_B(v)	WiA_B(v)	AVS_B(v)	Chi_B(v)	ChiA_B(v)	J_B(v)	HyWi_B(v)	SpAbs_B(v)	SpPos_B(v)	SpPosA_B(v)	SpPosLog_B(v)	SpMax_B(v)	SpMaxA_B(v)	SpDiam_B(v)	SpAD_B(v)	SpMAD_B(v)	Ho_B(v)	EE_B(v)	SM1_B(v)	SM2_B(v)	SM3_B(v)	SM4_B(v)	SM5_B(v)	SM6_B(v)	VE1_B(v)	VE2_B(v)	VE3_B(v)	VE1sign_B(v)	VE2sign_B(v)	VE3sign_B(v)	VR1_B(v)	VR2_B(v)	VR3_B(v)	Wi_B(e)	WiA_B(e)	AVS_B(e)	Chi_B(e)	ChiA_B(e)	J_B(e)	HyWi_B(e)	SpAbs_B(e)	SpPos_B(e)	SpPosA_B(e)	SpPosLog_B(e)	SpMax_B(e)	SpMaxA_B(e)	SpDiam_B(e)	SpAD_B(e)	SpMAD_B(e)	Ho_B(e)	EE_B(e)	SM1_B(e)	SM2_B(e)	SM3_B(e)	SM4_B(e)	SM5_B(e)	SM6_B(e)	VE1_B(e)	VE2_B(e)	VE3_B(e)	VE1sign_B(e)	VE2sign_B(e)	VE3sign_B(e)	VR1_B(e)	VR2_B(e)	VR3_B(e)	Wi_B(p)	WiA_B(p)	AVS_B(p)	Chi_B(p)	ChiA_B(p)	J_B(p)	HyWi_B(p)	SpAbs_B(p)	SpPos_B(p)	SpPosA_B(p)	SpPosLog_B(p)	SpMax_B(p)	SpMaxA_B(p)	SpDiam_B(p)	SpAD_B(p)	SpMAD_B(p)	Ho_B(p)	EE_B(p)	SM1_B(p)	SM2_B(p)	SM3_B(p)	SM4_B(p)	SM5_B(p)	SM6_B(p)	VE1_B(p)	VE2_B(p)	VE3_B(p)	VE1sign_B(p)	VE2sign_B(p)	VE3sign_B(p)	VR1_B(p)	VR2_B(p)	VR3_B(p)	Wi_B(i)	WiA_B(i)	AVS_B(i)	Chi_B(i)	ChiA_B(i)	J_B(i)	HyWi_B(i)	SpAbs_B(i)	SpPos_B(i)	SpPosA_B(i)	SpPosLog_B(i)	SpMax_B(i)	SpMaxA_B(i)	SpDiam_B(i)	SpAD_B(i)	SpMAD_B(i)	Ho_B(i)	EE_B(i)	SM1_B(i)	SM2_B(i)	SM3_B(i)	SM4_B(i)	SM5_B(i)	SM6_B(i)	VE1_B(i)	VE2_B(i)	VE3_B(i)	VE1sign_B(i)	VE2sign_B(i)	VE3sign_B(i)	VR1_B(i)	VR2_B(i)	VR3_B(i)	Wi_B(s)	WiA_B(s)	AVS_B(s)	Chi_B(s)	ChiA_B(s)	J_B(s)	HyWi_B(s)	SpAbs_B(s)	SpPos_B(s)	SpPosA_B(s)	SpPosLog_B(s)	SpMax_B(s)	SpMaxA_B(s)	SpDiam_B(s)	SpAD_B(s)	SpMAD_B(s)	Ho_B(s)	EE_B(s)	SM1_B(s)	SM2_B(s)	SM3_B(s)	SM4_B(s)	SM5_B(s)	SM6_B(s)	VE1_B(s)	VE2_B(s)	VE3_B(s)	VE1sign_B(s)	VE2sign_B(s)	VE3sign_B(s)	VR1_B(s)	VR2_B(s)	VR3_B(s)	ATS1m	ATS2m	ATS3m	ATS4m	ATS5m	ATS6m	ATS7m	ATS8m	ATS1v	ATS2v	ATS3v	ATS4v	ATS5v	ATS6v	ATS7v	ATS8v	ATS1e	ATS2e	ATS3e	ATS4e	ATS5e	ATS6e	ATS7e	ATS8e	ATS1p	ATS2p	ATS3p	ATS4p	ATS5p	ATS6p	ATS7p	ATS8p	ATS1i	ATS2i	ATS3i	ATS4i	ATS5i	ATS6i	ATS7i	ATS8i	ATS1s	ATS2s	ATS3s	ATS4s	ATS5s	ATS6s	ATS7s	ATS8s	ATSC1m	ATSC2m	ATSC3m	ATSC4m	ATSC5m	ATSC6m	ATSC7m	ATSC8m	ATSC1v	ATSC2v	ATSC3v	ATSC4v	ATSC5v	ATSC6v	ATSC7v	ATSC8v	ATSC1e	ATSC2e	ATSC3e	ATSC4e	ATSC5e	ATSC6e	ATSC7e	ATSC8e	ATSC1p	ATSC2p	ATSC3p	ATSC4p	ATSC5p	ATSC6p	ATSC7p	ATSC8p	ATSC1i	ATSC2i	ATSC3i	ATSC4i	ATSC5i	ATSC6i	ATSC7i	ATSC8i	ATSC1s	ATSC2s	ATSC3s	ATSC4s	ATSC5s	ATSC6s	ATSC7s	ATSC8s	MATS1m	MATS2m	MATS3m	MATS4m	MATS5m	MATS6m	MATS7m	MATS8m	MATS1v	MATS2v	MATS3v	MATS4v	MATS5v	MATS6v	MATS7v	MATS8v	MATS1e	MATS2e	MATS3e	MATS4e	MATS5e	MATS6e	MATS7e	MATS8e	MATS1p	MATS2p	MATS3p	MATS4p	MATS5p	MATS6p	MATS7p	MATS8p	MATS1i	MATS2i	MATS3i	MATS4i	MATS5i	MATS6i	MATS7i	MATS8i	MATS1s	MATS2s	MATS3s	MATS4s	MATS5s	MATS6s	MATS7s	MATS8s	GATS1m	GATS2m	GATS3m	GATS4m	GATS5m	GATS6m	GATS7m	GATS8m	GATS1v	GATS2v	GATS3v	GATS4v	GATS5v	GATS6v	GATS7v	GATS8v	GATS1e	GATS2e	GATS3e	GATS4e	GATS5e	GATS6e	GATS7e	GATS8e	GATS1p	GATS2p	GATS3p	GATS4p	GATS5p	GATS6p	GATS7p	GATS8p	GATS1i	GATS2i	GATS3i	GATS4i	GATS5i	GATS6i	GATS7i	GATS8i	GATS1s	GATS2s	GATS3s	GATS4s	GATS5s	GATS6s	GATS7s	GATS8s	GGI1	GGI2	GGI3	GGI4	GGI5	GGI6	GGI7	GGI8	GGI9	GGI10	JGI1	JGI2	JGI3	JGI4	JGI5	JGI6	JGI7	JGI8	JGI9	JGI10	JGT	SpMax1_Bh(m)	SpMax2_Bh(m)	SpMax3_Bh(m)	SpMax4_Bh(m)	SpMax5_Bh(m)	SpMax6_Bh(m)	SpMax7_Bh(m)	SpMax8_Bh(m)	SpMax1_Bh(v)	SpMax2_Bh(v)	SpMax3_Bh(v)	SpMax4_Bh(v)	SpMax5_Bh(v)	SpMax6_Bh(v)	SpMax7_Bh(v)	SpMax8_Bh(v)	SpMax1_Bh(e)	SpMax2_Bh(e)	SpMax3_Bh(e)	SpMax4_Bh(e)	SpMax5_Bh(e)	SpMax6_Bh(e)	SpMax7_Bh(e)	SpMax8_Bh(e)	SpMax1_Bh(p)	SpMax2_Bh(p)	SpMax3_Bh(p)	SpMax4_Bh(p)	SpMax5_Bh(p)	SpMax6_Bh(p)	SpMax7_Bh(p)	SpMax8_Bh(p)	SpMax1_Bh(i)	SpMax2_Bh(i)	SpMax3_Bh(i)	SpMax4_Bh(i)	SpMax5_Bh(i)	SpMax6_Bh(i)	SpMax7_Bh(i)	SpMax8_Bh(i)	SpMax1_Bh(s)	SpMax2_Bh(s)	SpMax3_Bh(s)	SpMax4_Bh(s)	SpMax5_Bh(s)	SpMax6_Bh(s)	SpMax7_Bh(s)	SpMax8_Bh(s)	SpMin1_Bh(m)	SpMin2_Bh(m)	SpMin3_Bh(m)	SpMin4_Bh(m)	SpMin5_Bh(m)	SpMin6_Bh(m)	SpMin7_Bh(m)	SpMin8_Bh(m)	SpMin1_Bh(v)	SpMin2_Bh(v)	SpMin3_Bh(v)	SpMin4_Bh(v)	SpMin5_Bh(v)	SpMin6_Bh(v)	SpMin7_Bh(v)	SpMin8_Bh(v)	SpMin1_Bh(e)	SpMin2_Bh(e)	SpMin3_Bh(e)	SpMin4_Bh(e)	SpMin5_Bh(e)	SpMin6_Bh(e)	SpMin7_Bh(e)	SpMin8_Bh(e)	SpMin1_Bh(p)	SpMin2_Bh(p)	SpMin3_Bh(p)	SpMin4_Bh(p)	SpMin5_Bh(p)	SpMin6_Bh(p)	SpMin7_Bh(p)	SpMin8_Bh(p)	SpMin1_Bh(i)	SpMin2_Bh(i)	SpMin3_Bh(i)	SpMin4_Bh(i)	SpMin5_Bh(i)	SpMin6_Bh(i)	SpMin7_Bh(i)	SpMin8_Bh(i)	SpMin1_Bh(s)	SpMin2_Bh(s)	SpMin3_Bh(s)	SpMin4_Bh(s)	SpMin5_Bh(s)	SpMin6_Bh(s)	SpMin7_Bh(s)	SpMin8_Bh(s)	P_VSA_LogP_1	P_VSA_LogP_2	P_VSA_LogP_3	P_VSA_LogP_4	P_VSA_LogP_5	P_VSA_LogP_6	P_VSA_LogP_7	P_VSA_LogP_8	P_VSA_MR_1	P_VSA_MR_2	P_VSA_MR_3	P_VSA_MR_4	P_VSA_MR_5	P_VSA_MR_6	P_VSA_MR_7	P_VSA_MR_8	P_VSA_m_1	P_VSA_m_2	P_VSA_m_3	P_VSA_m_4	P_VSA_m_5	P_VSA_v_1	P_VSA_v_2	P_VSA_v_3	P_VSA_v_4	P_VSA_e_1	P_VSA_e_2	P_VSA_e_3	P_VSA_e_4	P_VSA_e_5	P_VSA_e_6	P_VSA_p_1	P_VSA_p_2	P_VSA_p_3	P_VSA_p_4	P_VSA_i_1	P_VSA_i_2	P_VSA_i_3	P_VSA_i_4	P_VSA_s_1	P_VSA_s_2	P_VSA_s_3	P_VSA_s_4	P_VSA_s_5	P_VSA_s_6	P_VSA_ppp_L	P_VSA_ppp_P	P_VSA_ppp_N	P_VSA_ppp_D	P_VSA_ppp_A	P_VSA_ppp_ar	P_VSA_ppp_con	P_VSA_ppp_hal	P_VSA_ppp_cyc	P_VSA_ppp_ter	Eta_alpha	Eta_alpha_A	Eta_epsi	Eta_epsi_A	Eta_betaS	Eta_betaS_A	Eta_betaP	Eta_betaP_A	Eta_beta	Eta_beta_A	Eta_C	Eta_C_A	Eta_L	Eta_L_A	Eta_F	Eta_F_A	Eta_FL	Eta_FL_A	Eta_B	Eta_B_A	Eta_sh_p	Eta_sh_y	Eta_sh_x	Eta_D_AlphaA	Eta_D_AlphaB	Eta_epsi_2	Eta_epsi_3	Eta_epsi_4	Eta_epsi_5	Eta_D_epsiA	Eta_D_epsiB	Eta_D_epsiC	Eta_D_epsiD	Eta_psi1	Eta_D_psiA	Eta_D_psiB	Eta_D_beta	Eta_D_beta_A	SpMax_EA	SpMaxA_EA	SpDiam_EA	SpAD_EA	SpMAD_EA	SpMax_EA(ed)	SpMaxA_EA(ed)	SpDiam_EA(ed)	SpAD_EA(ed)	SpMAD_EA(ed)	SpMax_EA(bo)	SpMaxA_EA(bo)	SpDiam_EA(bo)	SpAD_EA(bo)	SpMAD_EA(bo)	SpMax_EA(dm)	SpMaxA_EA(dm)	SpDiam_EA(dm)	SpAD_EA(dm)	SpMAD_EA(dm)	SpMax_EA(ri)	SpMaxA_EA(ri)	SpDiam_EA(ri)	SpAD_EA(ri)	SpMAD_EA(ri)	SpMax_AEA(ed)	SpMaxA_AEA(ed)	SpDiam_AEA(ed)	SpAD_AEA(ed)	SpMAD_AEA(ed)	SpMax_AEA(bo)	SpMaxA_AEA(bo)	SpDiam_AEA(bo)	SpAD_AEA(bo)	SpMAD_AEA(bo)	SpMax_AEA(dm)	SpMaxA_AEA(dm)	SpDiam_AEA(dm)	SpAD_AEA(dm)	SpMAD_AEA(dm)	SpMax_AEA(ri)	SpMaxA_AEA(ri)	SpDiam_AEA(ri)	SpAD_AEA(ri)	SpMAD_AEA(ri)	Chi0_EA	Chi1_EA	Chi0_EA(ed)	Chi1_EA(ed)	Chi0_EA(bo)	Chi1_EA(bo)	Chi0_EA(dm)	Chi1_EA(dm)	Chi0_EA(ri)	Chi1_EA(ri)	Chi0_AEA(ed)	Chi1_AEA(ed)	Chi0_AEA(bo)	Chi1_AEA(bo)	Chi0_AEA(dm)	Chi1_AEA(dm)	Chi0_AEA(ri)	Chi1_AEA(ri)	SM02_EA	SM03_EA	SM04_EA	SM05_EA	SM06_EA	SM07_EA	SM08_EA	SM09_EA	SM10_EA	SM11_EA	SM12_EA	SM13_EA	SM14_EA	SM15_EA	SM02_EA(ed)	SM03_EA(ed)	SM04_EA(ed)	SM05_EA(ed)	SM06_EA(ed)	SM07_EA(ed)	SM08_EA(ed)	SM09_EA(ed)	SM10_EA(ed)	SM11_EA(ed)	SM12_EA(ed)	SM13_EA(ed)	SM14_EA(ed)	SM15_EA(ed)	SM02_EA(bo)	SM03_EA(bo)	SM04_EA(bo)	SM05_EA(bo)	SM06_EA(bo)	SM07_EA(bo)	SM08_EA(bo)	SM09_EA(bo)	SM10_EA(bo)	SM11_EA(bo)	SM12_EA(bo)	SM13_EA(bo)	SM14_EA(bo)	SM15_EA(bo)	SM02_EA(dm)	SM03_EA(dm)	SM04_EA(dm)	SM05_EA(dm)	SM06_EA(dm)	SM07_EA(dm)	SM08_EA(dm)	SM09_EA(dm)	SM10_EA(dm)	SM11_EA(dm)	SM12_EA(dm)	SM13_EA(dm)	SM14_EA(dm)	SM15_EA(dm)	SM02_EA(ri)	SM03_EA(ri)	SM04_EA(ri)	SM05_EA(ri)	SM06_EA(ri)	SM07_EA(ri)	SM08_EA(ri)	SM09_EA(ri)	SM10_EA(ri)	SM11_EA(ri)	SM12_EA(ri)	SM13_EA(ri)	SM14_EA(ri)	SM15_EA(ri)	SM02_AEA(ed)	SM03_AEA(ed)	SM04_AEA(ed)	SM05_AEA(ed)	SM06_AEA(ed)	SM07_AEA(ed)	SM08_AEA(ed)	SM09_AEA(ed)	SM10_AEA(ed)	SM11_AEA(ed)	SM12_AEA(ed)	SM13_AEA(ed)	SM14_AEA(ed)	SM15_AEA(ed)	SM02_AEA(bo)	SM03_AEA(bo)	SM04_AEA(bo)	SM05_AEA(bo)	SM06_AEA(bo)	SM07_AEA(bo)	SM08_AEA(bo)	SM09_AEA(bo)	SM10_AEA(bo)	SM11_AEA(bo)	SM12_AEA(bo)	SM13_AEA(bo)	SM14_AEA(bo)	SM15_AEA(bo)	SM02_AEA(dm)	SM03_AEA(dm)	SM04_AEA(dm)	SM05_AEA(dm)	SM06_AEA(dm)	SM07_AEA(dm)	SM08_AEA(dm)	SM09_AEA(dm)	SM10_AEA(dm)	SM11_AEA(dm)	SM12_AEA(dm)	SM13_AEA(dm)	SM14_AEA(dm)	SM15_AEA(dm)	SM02_AEA(ri)	SM03_AEA(ri)	SM04_AEA(ri)	SM05_AEA(ri)	SM06_AEA(ri)	SM07_AEA(ri)	SM08_AEA(ri)	SM09_AEA(ri)	SM10_AEA(ri)	SM11_AEA(ri)	SM12_AEA(ri)	SM13_AEA(ri)	SM14_AEA(ri)	SM15_AEA(ri)	Eig01_EA	Eig02_EA	Eig03_EA	Eig04_EA	Eig05_EA	Eig06_EA	Eig07_EA	Eig08_EA	Eig09_EA	Eig10_EA	Eig11_EA	Eig12_EA	Eig13_EA	Eig14_EA	Eig15_EA	Eig01_EA(ed)	Eig02_EA(ed)	Eig03_EA(ed)	Eig04_EA(ed)	Eig05_EA(ed)	Eig06_EA(ed)	Eig07_EA(ed)	Eig08_EA(ed)	Eig09_EA(ed)	Eig10_EA(ed)	Eig11_EA(ed)	Eig12_EA(ed)	Eig13_EA(ed)	Eig14_EA(ed)	Eig15_EA(ed)	Eig01_EA(bo)	Eig02_EA(bo)	Eig03_EA(bo)	Eig04_EA(bo)	Eig05_EA(bo)	Eig06_EA(bo)	Eig07_EA(bo)	Eig08_EA(bo)	Eig09_EA(bo)	Eig10_EA(bo)	Eig11_EA(bo)	Eig12_EA(bo)	Eig13_EA(bo)	Eig14_EA(bo)	Eig15_EA(bo)	Eig01_EA(dm)	Eig02_EA(dm)	Eig03_EA(dm)	Eig04_EA(dm)	Eig05_EA(dm)	Eig06_EA(dm)	Eig07_EA(dm)	Eig08_EA(dm)	Eig09_EA(dm)	Eig10_EA(dm)	Eig11_EA(dm)	Eig12_EA(dm)	Eig13_EA(dm)	Eig14_EA(dm)	Eig15_EA(dm)	Eig01_EA(ri)	Eig02_EA(ri)	Eig03_EA(ri)	Eig04_EA(ri)	Eig05_EA(ri)	Eig06_EA(ri)	Eig07_EA(ri)	Eig08_EA(ri)	Eig09_EA(ri)	Eig10_EA(ri)	Eig11_EA(ri)	Eig12_EA(ri)	Eig13_EA(ri)	Eig14_EA(ri)	Eig15_EA(ri)	Eig01_AEA(ed)	Eig02_AEA(ed)	Eig03_AEA(ed)	Eig04_AEA(ed)	Eig05_AEA(ed)	Eig06_AEA(ed)	Eig07_AEA(ed)	Eig08_AEA(ed)	Eig09_AEA(ed)	Eig10_AEA(ed)	Eig11_AEA(ed)	Eig12_AEA(ed)	Eig13_AEA(ed)	Eig14_AEA(ed)	Eig15_AEA(ed)	Eig01_AEA(bo)	Eig02_AEA(bo)	Eig03_AEA(bo)	Eig04_AEA(bo)	Eig05_AEA(bo)	Eig06_AEA(bo)	Eig07_AEA(bo)	Eig08_AEA(bo)	Eig09_AEA(bo)	Eig10_AEA(bo)	Eig11_AEA(bo)	Eig12_AEA(bo)	Eig13_AEA(bo)	Eig14_AEA(bo)	Eig15_AEA(bo)	Eig01_AEA(dm)	Eig02_AEA(dm)	Eig03_AEA(dm)	Eig04_AEA(dm)	Eig05_AEA(dm)	Eig06_AEA(dm)	Eig07_AEA(dm)	Eig08_AEA(dm)	Eig09_AEA(dm)	Eig10_AEA(dm)	Eig11_AEA(dm)	Eig12_AEA(dm)	Eig13_AEA(dm)	Eig14_AEA(dm)	Eig15_AEA(dm)	Eig01_AEA(ri)	Eig02_AEA(ri)	Eig03_AEA(ri)	Eig04_AEA(ri)	Eig05_AEA(ri)	Eig06_AEA(ri)	Eig07_AEA(ri)	Eig08_AEA(ri)	Eig09_AEA(ri)	Eig10_AEA(ri)	Eig11_AEA(ri)	Eig12_AEA(ri)	Eig13_AEA(ri)	Eig14_AEA(ri)	Eig15_AEA(ri)	nCp	nCs	nCt	nCq	nCrs	nCrt	nCrq	nCar	nCbH	nCb-	nCconj	nR=Cp	nR=Cs	nR=Ct	n=C=	nR#CH/X	nR#C-	nROCN	nArOCN	nRNCO	nArNCO	nRSCN	nArSCN	nRNCS	nArNCS	nRCOOH	nArCOOH	nRCOOR	nArCOOR	nRCONH2	nArCONH2	nRCONHR	nArCONHR	nRCONR2	nArCONR2	nROCON	nArOCON	nRCOX	nArCOX	nRCSOH	nArCSOH	nRCSSH	nArCSSH	nRCOSR	nArCOSR	nRCSSR	nArCSSR	nRCHO	nArCHO	nRCO	nArCO	nCONN	nC=O(O)2	nN=C-N<	nC(=N)N2	nRC=N	nArC=N	nRCNO	nArCNO	nRNH2	nArNH2	nRNHR	nArNHR	nRNR2	nArNR2	nN-N	nN=N	nRCN	nArCN	nN+	nNq	nRNHO	nArNHO	nRNNOx	nArNNOx	nRNO	nArNO	nRNO2	nArNO2	nN(CO)2	nC=N-N<	nROH	nArOH	nOHp	nOHs	nOHt	nROR	nArOR	nROX	nArOX	nO(C=O)2	nH2O	nSH	nC=S	nRSR	nRSSR	nSO	nS(=O)2	nSOH	nSOOH	nSO2OH	nSO3OH	nSO2	nSO3	nSO4	nSO2N	nPO3	nPO4	nPR3	nP(=O)O2R	nP(=O)R3/nPR5	nCH2RX	nCHR2X	nCR3X	nR=CHX	nR=CRX	nR#CX	nCHRX2	nCR2X2	nR=CX2	nCRX3	nArX	nCXr	nCXr=	nCconjX	nAziridines	nOxiranes	nThiranes	nAzetidines	nOxetanes	nThioethanes	nBeta-Lactams	nPyrrolidines	nOxolanes	ntH-Thiophenes	nPyrroles	nPyrazoles	nImidazoles	nFuranes	nThiophenes	nOxazoles	nIsoxazoles	nThiazoles	nIsothiazoles	nTriazoles	nPyridines	nPyridazines	nPyrimidines	nPyrazines	n135-Triazines	n124-Triazines	nHDon	nHAcc	C-001	C-002	C-003	C-004	C-005	C-006	C-007	C-008	C-009	C-010	C-011	C-012	C-013	C-014	C-015	C-016	C-017	C-018	C-019	C-020	C-021	C-022	C-023	C-024	C-025	C-026	C-027	C-028	C-029	C-030	C-031	C-032	C-033	C-034	C-035	C-036	C-037	C-038	C-039	C-040	C-041	C-042	C-043	C-044	H-046	H-047	H-048	H-049	H-050	H-051	H-052	H-053	H-054	H-055	O-056	O-057	O-058	O-059	O-060	O-061	O-062	O-063	Se-064	Se-065	N-066	N-067	N-068	N-069	N-070	N-071	N-072	N-073	N-074	N-075	N-076	N-077	N-078	N-079	F-081	F-082	F-083	F-084	F-085	Cl-086	Cl-087	Cl-088	Cl-089	Cl-090	Br-091	Br-092	Br-093	Br-094	Br-095	I-096	I-097	I-098	I-099	I-100	F-101	Cl-102	Br-103	I-104	S-106	S-107	S-108	S-109	S-110	Si-111	B-112	P-115	P-116	P-117	P-118	P-119	P-120	SsCH3	SdCH2	SssCH2	StCH	SdsCH	SaaCH	SsssCH	SddC	StsC	SdssC	SaasC	SaaaC	SssssC	SsNH2	SssNH	SdNH	SsssN	SdsN	SaaN	StN	SsNH3+	SssNH2+	SdNH2+	SsssNH+	SssssN+	SddsN	SaadN	SaasN	SaaNH	SsOH	SdO	SssO	SaaO	SsPH2	SssPH	SsssP	SdsssP	SddsP	SsssssP	SsSH	SdS	SssS	SaaS	SdssS	SddssS	SssssssS	SsF	SsCl	SsBr	SsI	SsLi	SssBe	SssssBe-	SsBH2	SssBH	SsssB	SssssB-	SsGeH3	SssGeH2	SsssGeH	SssssGe	SsAsH2	SssAsH	SsssAs	SsssssAs	SdsssAs	SddsAs	SsSeH	SdSe	SssSe	SaaSe	SdssSe	SssssssSe	SddssSe	SsSnH3	SssSnH2	SsssSnH	SssssSn	SsPbH3	SssPbH2	SsssPbH	SssssPb	SsSiH3	SssSiH2	SsssSiH	SssssSi	NsCH3	NdCH2	NssCH2	NtCH	NdsCH	NaaCH	NsssCH	NddC	NtsC	NdssC	NaasC	NaaaC	NssssC	NsNH2	NssNH	NdNH	NsssN	NdsN	NaaN	NtN	NsNH3+	NssNH2+	NdNH2+	NsssNH+	NssssN+	NddsN	NaadN	NaasN	NaaNH	NsOH	NdO	NssO	NaaO	NsPH2	NssPH	NsssP	NdsssP	NddsP	NsssssP	NsSH	NdS	NssS	NaaS	NdssS	NddssS	NssssssS	NsF	NsCl	NsBr	NsI	NsLi	NssBe	NssssBe-	NsBH2	NssBH	NsssB	NssssB-	NsGeH3	NssGeH2	NsssGeH	NssssGe	NsAsH2	NssAsH	NsssAs	NsssssAs	NdsssAs	NddsAs	NsSeH	NdSe	NssSe	NaaSe	NdssSe	NssssssSe	NddssSe	NsSnH3	NssSnH2	NsssSnH	NssssSn	NsPbH3	NssPbH2	NsssPbH	NssssPb	NsSiH3	NssSiH2	NsssSiH	NssssSi	CATS2D_00_DD	CATS2D_01_DD	CATS2D_02_DD	CATS2D_03_DD	CATS2D_04_DD	CATS2D_05_DD	CATS2D_06_DD	CATS2D_07_DD	CATS2D_08_DD	CATS2D_09_DD	CATS2D_00_DA	CATS2D_01_DA	CATS2D_02_DA	CATS2D_03_DA	CATS2D_04_DA	CATS2D_05_DA	CATS2D_06_DA	CATS2D_07_DA	CATS2D_08_DA	CATS2D_09_DA	CATS2D_00_DP	CATS2D_01_DP	CATS2D_02_DP	CATS2D_03_DP	CATS2D_04_DP	CATS2D_05_DP	CATS2D_06_DP	CATS2D_07_DP	CATS2D_08_DP	CATS2D_09_DP	CATS2D_00_DN	CATS2D_01_DN	CATS2D_02_DN	CATS2D_03_DN	CATS2D_04_DN	CATS2D_05_DN	CATS2D_06_DN	CATS2D_07_DN	CATS2D_08_DN	CATS2D_09_DN	CATS2D_00_DL	CATS2D_01_DL	CATS2D_02_DL	CATS2D_03_DL	CATS2D_04_DL	CATS2D_05_DL	CATS2D_06_DL	CATS2D_07_DL	CATS2D_08_DL	CATS2D_09_DL	CATS2D_00_AA	CATS2D_01_AA	CATS2D_02_AA	CATS2D_03_AA	CATS2D_04_AA	CATS2D_05_AA	CATS2D_06_AA	CATS2D_07_AA	CATS2D_08_AA	CATS2D_09_AA	CATS2D_00_AP	CATS2D_01_AP	CATS2D_02_AP	CATS2D_03_AP	CATS2D_04_AP	CATS2D_05_AP	CATS2D_06_AP	CATS2D_07_AP	CATS2D_08_AP	CATS2D_09_AP	CATS2D_00_AN	CATS2D_01_AN	CATS2D_02_AN	CATS2D_03_AN	CATS2D_04_AN	CATS2D_05_AN	CATS2D_06_AN	CATS2D_07_AN	CATS2D_08_AN	CATS2D_09_AN	CATS2D_00_AL	CATS2D_01_AL	CATS2D_02_AL	CATS2D_03_AL	CATS2D_04_AL	CATS2D_05_AL	CATS2D_06_AL	CATS2D_07_AL	CATS2D_08_AL	CATS2D_09_AL	CATS2D_00_PP	CATS2D_01_PP	CATS2D_02_PP	CATS2D_03_PP	CATS2D_04_PP	CATS2D_05_PP	CATS2D_06_PP	CATS2D_07_PP	CATS2D_08_PP	CATS2D_09_PP	CATS2D_00_PN	CATS2D_01_PN	CATS2D_02_PN	CATS2D_03_PN	CATS2D_04_PN	CATS2D_05_PN	CATS2D_06_PN	CATS2D_07_PN	CATS2D_08_PN	CATS2D_09_PN	CATS2D_00_PL	CATS2D_01_PL	CATS2D_02_PL	CATS2D_03_PL	CATS2D_04_PL	CATS2D_05_PL	CATS2D_06_PL	CATS2D_07_PL	CATS2D_08_PL	CATS2D_09_PL	CATS2D_00_NN	CATS2D_01_NN	CATS2D_02_NN	CATS2D_03_NN	CATS2D_04_NN	CATS2D_05_NN	CATS2D_06_NN	CATS2D_07_NN	CATS2D_08_NN	CATS2D_09_NN	CATS2D_00_NL	CATS2D_01_NL	CATS2D_02_NL	CATS2D_03_NL	CATS2D_04_NL	CATS2D_05_NL	CATS2D_06_NL	CATS2D_07_NL	CATS2D_08_NL	CATS2D_09_NL	CATS2D_00_LL	CATS2D_01_LL	CATS2D_02_LL	CATS2D_03_LL	CATS2D_04_LL	CATS2D_05_LL	CATS2D_06_LL	CATS2D_07_LL	CATS2D_08_LL	CATS2D_09_LL	SHED_DD	SHED_DA	SHED_DP	SHED_DN	SHED_DL	SHED_AA	SHED_AP	SHED_AN	SHED_AL	SHED_PP	SHED_PN	SHED_PL	SHED_NN	SHED_NL	SHED_LL	T(N..N)	T(N..O)	T(N..S)	T(N..P)	T(N..F)	T(N..Cl)	T(N..Br)	T(N..I)	T(O..O)	T(O..S)	T(O..P)	T(O..F)	T(O..Cl)	T(O..Br)	T(O..I)	T(S..S)	T(S..P)	T(S..F)	T(S..Cl)	T(S..Br)	T(S..I)	T(P..P)	T(P..F)	T(P..Cl)	T(P..Br)	T(P..I)	T(F..F)	T(F..Cl)	T(F..Br)	T(F..I)	T(Cl..Cl)	T(Cl..Br)	T(Cl..I)	T(Br..Br)	T(Br..I)	T(I..I)	B01[C-C]	B01[C-N]	B01[C-O]	B01[C-S]	B01[C-P]	B01[C-F]	B01[C-Cl]	B01[C-Br]	B01[C-I]	B01[C-B]	B01[C-Si]	B01[C-X]	B01[N-N]	B01[N-O]	B01[N-S]	B01[N-P]	B01[N-F]	B01[N-Cl]	B01[N-Br]	B01[N-I]	B01[N-B]	B01[N-Si]	B01[N-X]	B01[O-O]	B01[O-S]	B01[O-P]	B01[O-F]	B01[O-Cl]	B01[O-Br]	B01[O-I]	B01[O-B]	B01[O-Si]	B01[O-X]	B01[S-S]	B01[S-P]	B01[S-F]	B01[S-Cl]	B01[S-Br]	B01[S-I]	B01[S-B]	B01[S-Si]	B01[S-X]	B01[P-P]	B01[P-F]	B01[P-Cl]	B01[P-Br]	B01[P-I]	B01[P-B]	B01[P-Si]	B01[P-X]	B01[F-F]	B01[F-Cl]	B01[F-Br]	B01[F-I]	B01[F-B]	B01[F-Si]	B01[F-X]	B01[Cl-Cl]	B01[Cl-Br]	B01[Cl-I]	B01[Cl-B]	B01[Cl-Si]	B01[Cl-X]	B01[Br-Br]	B01[Br-I]	B01[Br-B]	B01[Br-Si]	B01[Br-X]	B01[I-I]	B01[I-B]	B01[I-Si]	B01[I-X]	B01[B-B]	B01[B-Si]	B01[B-X]	B01[Si-Si]	B01[Si-X]	B01[X-X]	B02[C-C]	B02[C-N]	B02[C-O]	B02[C-S]	B02[C-P]	B02[C-F]	B02[C-Cl]	B02[C-Br]	B02[C-I]	B02[C-B]	B02[C-Si]	B02[C-X]	B02[N-N]	B02[N-O]	B02[N-S]	B02[N-P]	B02[N-F]	B02[N-Cl]	B02[N-Br]	B02[N-I]	B02[N-B]	B02[N-Si]	B02[N-X]	B02[O-O]	B02[O-S]	B02[O-P]	B02[O-F]	B02[O-Cl]	B02[O-Br]	B02[O-I]	B02[O-B]	B02[O-Si]	B02[O-X]	B02[S-S]	B02[S-P]	B02[S-F]	B02[S-Cl]	B02[S-Br]	B02[S-I]	B02[S-B]	B02[S-Si]	B02[S-X]	B02[P-P]	B02[P-F]	B02[P-Cl]	B02[P-Br]	B02[P-I]	B02[P-B]	B02[P-Si]	B02[P-X]	B02[F-F]	B02[F-Cl]	B02[F-Br]	B02[F-I]	B02[F-B]	B02[F-Si]	B02[F-X]	B02[Cl-Cl]	B02[Cl-Br]	B02[Cl-I]	B02[Cl-B]	B02[Cl-Si]	B02[Cl-X]	B02[Br-Br]	B02[Br-I]	B02[Br-B]	B02[Br-Si]	B02[Br-X]	B02[I-I]	B02[I-B]	B02[I-Si]	B02[I-X]	B02[B-B]	B02[B-Si]	B02[B-X]	B02[Si-Si]	B02[Si-X]	B02[X-X]	B03[C-C]	B03[C-N]	B03[C-O]	B03[C-S]	B03[C-P]	B03[C-F]	B03[C-Cl]	B03[C-Br]	B03[C-I]	B03[C-B]	B03[C-Si]	B03[C-X]	B03[N-N]	B03[N-O]	B03[N-S]	B03[N-P]	B03[N-F]	B03[N-Cl]	B03[N-Br]	B03[N-I]	B03[N-B]	B03[N-Si]	B03[N-X]	B03[O-O]	B03[O-S]	B03[O-P]	B03[O-F]	B03[O-Cl]	B03[O-Br]	B03[O-I]	B03[O-B]	B03[O-Si]	B03[O-X]	B03[S-S]	B03[S-P]	B03[S-F]	B03[S-Cl]	B03[S-Br]	B03[S-I]	B03[S-B]	B03[S-Si]	B03[S-X]	B03[P-P]	B03[P-F]	B03[P-Cl]	B03[P-Br]	B03[P-I]	B03[P-B]	B03[P-Si]	B03[P-X]	B03[F-F]	B03[F-Cl]	B03[F-Br]	B03[F-I]	B03[F-B]	B03[F-Si]	B03[F-X]	B03[Cl-Cl]	B03[Cl-Br]	B03[Cl-I]	B03[Cl-B]	B03[Cl-Si]	B03[Cl-X]	B03[Br-Br]	B03[Br-I]	B03[Br-B]	B03[Br-Si]	B03[Br-X]	B03[I-I]	B03[I-B]	B03[I-Si]	B03[I-X]	B03[B-B]	B03[B-Si]	B03[B-X]	B03[Si-Si]	B03[Si-X]	B03[X-X]	B04[C-C]	B04[C-N]	B04[C-O]	B04[C-S]	B04[C-P]	B04[C-F]	B04[C-Cl]	B04[C-Br]	B04[C-I]	B04[C-B]	B04[C-Si]	B04[C-X]	B04[N-N]	B04[N-O]	B04[N-S]	B04[N-P]	B04[N-F]	B04[N-Cl]	B04[N-Br]	B04[N-I]	B04[N-B]	B04[N-Si]	B04[N-X]	B04[O-O]	B04[O-S]	B04[O-P]	B04[O-F]	B04[O-Cl]	B04[O-Br]	B04[O-I]	B04[O-B]	B04[O-Si]	B04[O-X]	B04[S-S]	B04[S-P]	B04[S-F]	B04[S-Cl]	B04[S-Br]	B04[S-I]	B04[S-B]	B04[S-Si]	B04[S-X]	B04[P-P]	B04[P-F]	B04[P-Cl]	B04[P-Br]	B04[P-I]	B04[P-B]	B04[P-Si]	B04[P-X]	B04[F-F]	B04[F-Cl]	B04[F-Br]	B04[F-I]	B04[F-B]	B04[F-Si]	B04[F-X]	B04[Cl-Cl]	B04[Cl-Br]	B04[Cl-I]	B04[Cl-B]	B04[Cl-Si]	B04[Cl-X]	B04[Br-Br]	B04[Br-I]	B04[Br-B]	B04[Br-Si]	B04[Br-X]	B04[I-I]	B04[I-B]	B04[I-Si]	B04[I-X]	B04[B-B]	B04[B-Si]	B04[B-X]	B04[Si-Si]	B04[Si-X]	B04[X-X]	B05[C-C]	B05[C-N]	B05[C-O]	B05[C-S]	B05[C-P]	B05[C-F]	B05[C-Cl]	B05[C-Br]	B05[C-I]	B05[C-B]	B05[C-Si]	B05[C-X]	B05[N-N]	B05[N-O]	B05[N-S]	B05[N-P]	B05[N-F]	B05[N-Cl]	B05[N-Br]	B05[N-I]	B05[N-B]	B05[N-Si]	B05[N-X]	B05[O-O]	B05[O-S]	B05[O-P]	B05[O-F]	B05[O-Cl]	B05[O-Br]	B05[O-I]	B05[O-B]	B05[O-Si]	B05[O-X]	B05[S-S]	B05[S-P]	B05[S-F]	B05[S-Cl]	B05[S-Br]	B05[S-I]	B05[S-B]	B05[S-Si]	B05[S-X]	B05[P-P]	B05[P-F]	B05[P-Cl]	B05[P-Br]	B05[P-I]	B05[P-B]	B05[P-Si]	B05[P-X]	B05[F-F]	B05[F-Cl]	B05[F-Br]	B05[F-I]	B05[F-B]	B05[F-Si]	B05[F-X]	B05[Cl-Cl]	B05[Cl-Br]	B05[Cl-I]	B05[Cl-B]	B05[Cl-Si]	B05[Cl-X]	B05[Br-Br]	B05[Br-I]	B05[Br-B]	B05[Br-Si]	B05[Br-X]	B05[I-I]	B05[I-B]	B05[I-Si]	B05[I-X]	B05[B-B]	B05[B-Si]	B05[B-X]	B05[Si-Si]	B05[Si-X]	B05[X-X]	B06[C-C]	B06[C-N]	B06[C-O]	B06[C-S]	B06[C-P]	B06[C-F]	B06[C-Cl]	B06[C-Br]	B06[C-I]	B06[C-B]	B06[C-Si]	B06[C-X]	B06[N-N]	B06[N-O]	B06[N-S]	B06[N-P]	B06[N-F]	B06[N-Cl]	B06[N-Br]	B06[N-I]	B06[N-B]	B06[N-Si]	B06[N-X]	B06[O-O]	B06[O-S]	B06[O-P]	B06[O-F]	B06[O-Cl]	B06[O-Br]	B06[O-I]	B06[O-B]	B06[O-Si]	B06[O-X]	B06[S-S]	B06[S-P]	B06[S-F]	B06[S-Cl]	B06[S-Br]	B06[S-I]	B06[S-B]	B06[S-Si]	B06[S-X]	B06[P-P]	B06[P-F]	B06[P-Cl]	B06[P-Br]	B06[P-I]	B06[P-B]	B06[P-Si]	B06[P-X]	B06[F-F]	B06[F-Cl]	B06[F-Br]	B06[F-I]	B06[F-B]	B06[F-Si]	B06[F-X]	B06[Cl-Cl]	B06[Cl-Br]	B06[Cl-I]	B06[Cl-B]	B06[Cl-Si]	B06[Cl-X]	B06[Br-Br]	B06[Br-I]	B06[Br-B]	B06[Br-Si]	B06[Br-X]	B06[I-I]	B06[I-B]	B06[I-Si]	B06[I-X]	B06[B-B]	B06[B-Si]	B06[B-X]	B06[Si-Si]	B06[Si-X]	B06[X-X]	B07[C-C]	B07[C-N]	B07[C-O]	B07[C-S]	B07[C-P]	B07[C-F]	B07[C-Cl]	B07[C-Br]	B07[C-I]	B07[C-B]	B07[C-Si]	B07[C-X]	B07[N-N]	B07[N-O]	B07[N-S]	B07[N-P]	B07[N-F]	B07[N-Cl]	B07[N-Br]	B07[N-I]	B07[N-B]	B07[N-Si]	B07[N-X]	B07[O-O]	B07[O-S]	B07[O-P]	B07[O-F]	B07[O-Cl]	B07[O-Br]	B07[O-I]	B07[O-B]	B07[O-Si]	B07[O-X]	B07[S-S]	B07[S-P]	B07[S-F]	B07[S-Cl]	B07[S-Br]	B07[S-I]	B07[S-B]	B07[S-Si]	B07[S-X]	B07[P-P]	B07[P-F]	B07[P-Cl]	B07[P-Br]	B07[P-I]	B07[P-B]	B07[P-Si]	B07[P-X]	B07[F-F]	B07[F-Cl]	B07[F-Br]	B07[F-I]	B07[F-B]	B07[F-Si]	B07[F-X]	B07[Cl-Cl]	B07[Cl-Br]	B07[Cl-I]	B07[Cl-B]	B07[Cl-Si]	B07[Cl-X]	B07[Br-Br]	B07[Br-I]	B07[Br-B]	B07[Br-Si]	B07[Br-X]	B07[I-I]	B07[I-B]	B07[I-Si]	B07[I-X]	B07[B-B]	B07[B-Si]	B07[B-X]	B07[Si-Si]	B07[Si-X]	B07[X-X]	B08[C-C]	B08[C-N]	B08[C-O]	B08[C-S]	B08[C-P]	B08[C-F]	B08[C-Cl]	B08[C-Br]	B08[C-I]	B08[C-B]	B08[C-Si]	B08[C-X]	B08[N-N]	B08[N-O]	B08[N-S]	B08[N-P]	B08[N-F]	B08[N-Cl]	B08[N-Br]	B08[N-I]	B08[N-B]	B08[N-Si]	B08[N-X]	B08[O-O]	B08[O-S]	B08[O-P]	B08[O-F]	B08[O-Cl]	B08[O-Br]	B08[O-I]	B08[O-B]	B08[O-Si]	B08[O-X]	B08[S-S]	B08[S-P]	B08[S-F]	B08[S-Cl]	B08[S-Br]	B08[S-I]	B08[S-B]	B08[S-Si]	B08[S-X]	B08[P-P]	B08[P-F]	B08[P-Cl]	B08[P-Br]	B08[P-I]	B08[P-B]	B08[P-Si]	B08[P-X]	B08[F-F]	B08[F-Cl]	B08[F-Br]	B08[F-I]	B08[F-B]	B08[F-Si]	B08[F-X]	B08[Cl-Cl]	B08[Cl-Br]	B08[Cl-I]	B08[Cl-B]	B08[Cl-Si]	B08[Cl-X]	B08[Br-Br]	B08[Br-I]	B08[Br-B]	B08[Br-Si]	B08[Br-X]	B08[I-I]	B08[I-B]	B08[I-Si]	B08[I-X]	B08[B-B]	B08[B-Si]	B08[B-X]	B08[Si-Si]	B08[Si-X]	B08[X-X]	B09[C-C]	B09[C-N]	B09[C-O]	B09[C-S]	B09[C-P]	B09[C-F]	B09[C-Cl]	B09[C-Br]	B09[C-I]	B09[C-B]	B09[C-Si]	B09[C-X]	B09[N-N]	B09[N-O]	B09[N-S]	B09[N-P]	B09[N-F]	B09[N-Cl]	B09[N-Br]	B09[N-I]	B09[N-B]	B09[N-Si]	B09[N-X]	B09[O-O]	B09[O-S]	B09[O-P]	B09[O-F]	B09[O-Cl]	B09[O-Br]	B09[O-I]	B09[O-B]	B09[O-Si]	B09[O-X]	B09[S-S]	B09[S-P]	B09[S-F]	B09[S-Cl]	B09[S-Br]	B09[S-I]	B09[S-B]	B09[S-Si]	B09[S-X]	B09[P-P]	B09[P-F]	B09[P-Cl]	B09[P-Br]	B09[P-I]	B09[P-B]	B09[P-Si]	B09[P-X]	B09[F-F]	B09[F-Cl]	B09[F-Br]	B09[F-I]	B09[F-B]	B09[F-Si]	B09[F-X]	B09[Cl-Cl]	B09[Cl-Br]	B09[Cl-I]	B09[Cl-B]	B09[Cl-Si]	B09[Cl-X]	B09[Br-Br]	B09[Br-I]	B09[Br-B]	B09[Br-Si]	B09[Br-X]	B09[I-I]	B09[I-B]	B09[I-Si]	B09[I-X]	B09[B-B]	B09[B-Si]	B09[B-X]	B09[Si-Si]	B09[Si-X]	B09[X-X]	B10[C-C]	B10[C-N]	B10[C-O]	B10[C-S]	B10[C-P]	B10[C-F]	B10[C-Cl]	B10[C-Br]	B10[C-I]	B10[C-B]	B10[C-Si]	B10[C-X]	B10[N-N]	B10[N-O]	B10[N-S]	B10[N-P]	B10[N-F]	B10[N-Cl]	B10[N-Br]	B10[N-I]	B10[N-B]	B10[N-Si]	B10[N-X]	B10[O-O]	B10[O-S]	B10[O-P]	B10[O-F]	B10[O-Cl]	B10[O-Br]	B10[O-I]	B10[O-B]	B10[O-Si]	B10[O-X]	B10[S-S]	B10[S-P]	B10[S-F]	B10[S-Cl]	B10[S-Br]	B10[S-I]	B10[S-B]	B10[S-Si]	B10[S-X]	B10[P-P]	B10[P-F]	B10[P-Cl]	B10[P-Br]	B10[P-I]	B10[P-B]	B10[P-Si]	B10[P-X]	B10[F-F]	B10[F-Cl]	B10[F-Br]	B10[F-I]	B10[F-B]	B10[F-Si]	B10[F-X]	B10[Cl-Cl]	B10[Cl-Br]	B10[Cl-I]	B10[Cl-B]	B10[Cl-Si]	B10[Cl-X]	B10[Br-Br]	B10[Br-I]	B10[Br-B]	B10[Br-Si]	B10[Br-X]	B10[I-I]	B10[I-B]	B10[I-Si]	B10[I-X]	B10[B-B]	B10[B-Si]	B10[B-X]	B10[Si-Si]	B10[Si-X]	B10[X-X]	F01[C-C]	F01[C-N]	F01[C-O]	F01[C-S]	F01[C-P]	F01[C-F]	F01[C-Cl]	F01[C-Br]	F01[C-I]	F01[C-B]	F01[C-Si]	F01[C-X]	F01[N-N]	F01[N-O]	F01[N-S]	F01[N-P]	F01[N-F]	F01[N-Cl]	F01[N-Br]	F01[N-I]	F01[N-B]	F01[N-Si]	F01[N-X]	F01[O-O]	F01[O-S]	F01[O-P]	F01[O-F]	F01[O-Cl]	F01[O-Br]	F01[O-I]	F01[O-B]	F01[O-Si]	F01[O-X]	F01[S-S]	F01[S-P]	F01[S-F]	F01[S-Cl]	F01[S-Br]	F01[S-I]	F01[S-B]	F01[S-Si]	F01[S-X]	F01[P-P]	F01[P-F]	F01[P-Cl]	F01[P-Br]	F01[P-I]	F01[P-B]	F01[P-Si]	F01[P-X]	F01[F-F]	F01[F-Cl]	F01[F-Br]	F01[F-I]	F01[F-B]	F01[F-Si]	F01[F-X]	F01[Cl-Cl]	F01[Cl-Br]	F01[Cl-I]	F01[Cl-B]	F01[Cl-Si]	F01[Cl-X]	F01[Br-Br]	F01[Br-I]	F01[Br-B]	F01[Br-Si]	F01[Br-X]	F01[I-I]	F01[I-B]	F01[I-Si]	F01[I-X]	F01[B-B]	F01[B-Si]	F01[B-X]	F01[Si-Si]	F01[Si-X]	F01[X-X]	F02[C-C]	F02[C-N]	F02[C-O]	F02[C-S]	F02[C-P]	F02[C-F]	F02[C-Cl]	F02[C-Br]	F02[C-I]	F02[C-B]	F02[C-Si]	F02[C-X]	F02[N-N]	F02[N-O]	F02[N-S]	F02[N-P]	F02[N-F]	F02[N-Cl]	F02[N-Br]	F02[N-I]	F02[N-B]	F02[N-Si]	F02[N-X]	F02[O-O]	F02[O-S]	F02[O-P]	F02[O-F]	F02[O-Cl]	F02[O-Br]	F02[O-I]	F02[O-B]	F02[O-Si]	F02[O-X]	F02[S-S]	F02[S-P]	F02[S-F]	F02[S-Cl]	F02[S-Br]	F02[S-I]	F02[S-B]	F02[S-Si]	F02[S-X]	F02[P-P]	F02[P-F]	F02[P-Cl]	F02[P-Br]	F02[P-I]	F02[P-B]	F02[P-Si]	F02[P-X]	F02[F-F]	F02[F-Cl]	F02[F-Br]	F02[F-I]	F02[F-B]	F02[F-Si]	F02[F-X]	F02[Cl-Cl]	F02[Cl-Br]	F02[Cl-I]	F02[Cl-B]	F02[Cl-Si]	F02[Cl-X]	F02[Br-Br]	F02[Br-I]	F02[Br-B]	F02[Br-Si]	F02[Br-X]	F02[I-I]	F02[I-B]	F02[I-Si]	F02[I-X]	F02[B-B]	F02[B-Si]	F02[B-X]	F02[Si-Si]	F02[Si-X]	F02[X-X]	F03[C-C]	F03[C-N]	F03[C-O]	F03[C-S]	F03[C-P]	F03[C-F]	F03[C-Cl]	F03[C-Br]	F03[C-I]	F03[C-B]	F03[C-Si]	F03[C-X]	F03[N-N]	F03[N-O]	F03[N-S]	F03[N-P]	F03[N-F]	F03[N-Cl]	F03[N-Br]	F03[N-I]	F03[N-B]	F03[N-Si]	F03[N-X]	F03[O-O]	F03[O-S]	F03[O-P]	F03[O-F]	F03[O-Cl]	F03[O-Br]	F03[O-I]	F03[O-B]	F03[O-Si]	F03[O-X]	F03[S-S]	F03[S-P]	F03[S-F]	F03[S-Cl]	F03[S-Br]	F03[S-I]	F03[S-B]	F03[S-Si]	F03[S-X]	F03[P-P]	F03[P-F]	F03[P-Cl]	F03[P-Br]	F03[P-I]	F03[P-B]	F03[P-Si]	F03[P-X]	F03[F-F]	F03[F-Cl]	F03[F-Br]	F03[F-I]	F03[F-B]	F03[F-Si]	F03[F-X]	F03[Cl-Cl]	F03[Cl-Br]	F03[Cl-I]	F03[Cl-B]	F03[Cl-Si]	F03[Cl-X]	F03[Br-Br]	F03[Br-I]	F03[Br-B]	F03[Br-Si]	F03[Br-X]	F03[I-I]	F03[I-B]	F03[I-Si]	F03[I-X]	F03[B-B]	F03[B-Si]	F03[B-X]	F03[Si-Si]	F03[Si-X]	F03[X-X]	F04[C-C]	F04[C-N]	F04[C-O]	F04[C-S]	F04[C-P]	F04[C-F]	F04[C-Cl]	F04[C-Br]	F04[C-I]	F04[C-B]	F04[C-Si]	F04[C-X]	F04[N-N]	F04[N-O]	F04[N-S]	F04[N-P]	F04[N-F]	F04[N-Cl]	F04[N-Br]	F04[N-I]	F04[N-B]	F04[N-Si]	F04[N-X]	F04[O-O]	F04[O-S]	F04[O-P]	F04[O-F]	F04[O-Cl]	F04[O-Br]	F04[O-I]	F04[O-B]	F04[O-Si]	F04[O-X]	F04[S-S]	F04[S-P]	F04[S-F]	F04[S-Cl]	F04[S-Br]	F04[S-I]	F04[S-B]	F04[S-Si]	F04[S-X]	F04[P-P]	F04[P-F]	F04[P-Cl]	F04[P-Br]	F04[P-I]	F04[P-B]	F04[P-Si]	F04[P-X]	F04[F-F]	F04[F-Cl]	F04[F-Br]	F04[F-I]	F04[F-B]	F04[F-Si]	F04[F-X]	F04[Cl-Cl]	F04[Cl-Br]	F04[Cl-I]	F04[Cl-B]	F04[Cl-Si]	F04[Cl-X]	F04[Br-Br]	F04[Br-I]	F04[Br-B]	F04[Br-Si]	F04[Br-X]	F04[I-I]	F04[I-B]	F04[I-Si]	F04[I-X]	F04[B-B]	F04[B-Si]	F04[B-X]	F04[Si-Si]	F04[Si-X]	F04[X-X]	F05[C-C]	F05[C-N]	F05[C-O]	F05[C-S]	F05[C-P]	F05[C-F]	F05[C-Cl]	F05[C-Br]	F05[C-I]	F05[C-B]	F05[C-Si]	F05[C-X]	F05[N-N]	F05[N-O]	F05[N-S]	F05[N-P]	F05[N-F]	F05[N-Cl]	F05[N-Br]	F05[N-I]	F05[N-B]	F05[N-Si]	F05[N-X]	F05[O-O]	F05[O-S]	F05[O-P]	F05[O-F]	F05[O-Cl]	F05[O-Br]	F05[O-I]	F05[O-B]	F05[O-Si]	F05[O-X]	F05[S-S]	F05[S-P]	F05[S-F]	F05[S-Cl]	F05[S-Br]	F05[S-I]	F05[S-B]	F05[S-Si]	F05[S-X]	F05[P-P]	F05[P-F]	F05[P-Cl]	F05[P-Br]	F05[P-I]	F05[P-B]	F05[P-Si]	F05[P-X]	F05[F-F]	F05[F-Cl]	F05[F-Br]	F05[F-I]	F05[F-B]	F05[F-Si]	F05[F-X]	F05[Cl-Cl]	F05[Cl-Br]	F05[Cl-I]	F05[Cl-B]	F05[Cl-Si]	F05[Cl-X]	F05[Br-Br]	F05[Br-I]	F05[Br-B]	F05[Br-Si]	F05[Br-X]	F05[I-I]	F05[I-B]	F05[I-Si]	F05[I-X]	F05[B-B]	F05[B-Si]	F05[B-X]	F05[Si-Si]	F05[Si-X]	F05[X-X]	F06[C-C]	F06[C-N]	F06[C-O]	F06[C-S]	F06[C-P]	F06[C-F]	F06[C-Cl]	F06[C-Br]	F06[C-I]	F06[C-B]	F06[C-Si]	F06[C-X]	F06[N-N]	F06[N-O]	F06[N-S]	F06[N-P]	F06[N-F]	F06[N-Cl]	F06[N-Br]	F06[N-I]	F06[N-B]	F06[N-Si]	F06[N-X]	F06[O-O]	F06[O-S]	F06[O-P]	F06[O-F]	F06[O-Cl]	F06[O-Br]	F06[O-I]	F06[O-B]	F06[O-Si]	F06[O-X]	F06[S-S]	F06[S-P]	F06[S-F]	F06[S-Cl]	F06[S-Br]	F06[S-I]	F06[S-B]	F06[S-Si]	F06[S-X]	F06[P-P]	F06[P-F]	F06[P-Cl]	F06[P-Br]	F06[P-I]	F06[P-B]	F06[P-Si]	F06[P-X]	F06[F-F]	F06[F-Cl]	F06[F-Br]	F06[F-I]	F06[F-B]	F06[F-Si]	F06[F-X]	F06[Cl-Cl]	F06[Cl-Br]	F06[Cl-I]	F06[Cl-B]	F06[Cl-Si]	F06[Cl-X]	F06[Br-Br]	F06[Br-I]	F06[Br-B]	F06[Br-Si]	F06[Br-X]	F06[I-I]	F06[I-B]	F06[I-Si]	F06[I-X]	F06[B-B]	F06[B-Si]	F06[B-X]	F06[Si-Si]	F06[Si-X]	F06[X-X]	F07[C-C]	F07[C-N]	F07[C-O]	F07[C-S]	F07[C-P]	F07[C-F]	F07[C-Cl]	F07[C-Br]	F07[C-I]	F07[C-B]	F07[C-Si]	F07[C-X]	F07[N-N]	F07[N-O]	F07[N-S]	F07[N-P]	F07[N-F]	F07[N-Cl]	F07[N-Br]	F07[N-I]	F07[N-B]	F07[N-Si]	F07[N-X]	F07[O-O]	F07[O-S]	F07[O-P]	F07[O-F]	F07[O-Cl]	F07[O-Br]	F07[O-I]	F07[O-B]	F07[O-Si]	F07[O-X]	F07[S-S]	F07[S-P]	F07[S-F]	F07[S-Cl]	F07[S-Br]	F07[S-I]	F07[S-B]	F07[S-Si]	F07[S-X]	F07[P-P]	F07[P-F]	F07[P-Cl]	F07[P-Br]	F07[P-I]	F07[P-B]	F07[P-Si]	F07[P-X]	F07[F-F]	F07[F-Cl]	F07[F-Br]	F07[F-I]	F07[F-B]	F07[F-Si]	F07[F-X]	F07[Cl-Cl]	F07[Cl-Br]	F07[Cl-I]	F07[Cl-B]	F07[Cl-Si]	F07[Cl-X]	F07[Br-Br]	F07[Br-I]	F07[Br-B]	F07[Br-Si]	F07[Br-X]	F07[I-I]	F07[I-B]	F07[I-Si]	F07[I-X]	F07[B-B]	F07[B-Si]	F07[B-X]	F07[Si-Si]	F07[Si-X]	F07[X-X]	F08[C-C]	F08[C-N]	F08[C-O]	F08[C-S]	F08[C-P]	F08[C-F]	F08[C-Cl]	F08[C-Br]	F08[C-I]	F08[C-B]	F08[C-Si]	F08[C-X]	F08[N-N]	F08[N-O]	F08[N-S]	F08[N-P]	F08[N-F]	F08[N-Cl]	F08[N-Br]	F08[N-I]	F08[N-B]	F08[N-Si]	F08[N-X]	F08[O-O]	F08[O-S]	F08[O-P]	F08[O-F]	F08[O-Cl]	F08[O-Br]	F08[O-I]	F08[O-B]	F08[O-Si]	F08[O-X]	F08[S-S]	F08[S-P]	F08[S-F]	F08[S-Cl]	F08[S-Br]	F08[S-I]	F08[S-B]	F08[S-Si]	F08[S-X]	F08[P-P]	F08[P-F]	F08[P-Cl]	F08[P-Br]	F08[P-I]	F08[P-B]	F08[P-Si]	F08[P-X]	F08[F-F]	F08[F-Cl]	F08[F-Br]	F08[F-I]	F08[F-B]	F08[F-Si]	F08[F-X]	F08[Cl-Cl]	F08[Cl-Br]	F08[Cl-I]	F08[Cl-B]	F08[Cl-Si]	F08[Cl-X]	F08[Br-Br]	F08[Br-I]	F08[Br-B]	F08[Br-Si]	F08[Br-X]	F08[I-I]	F08[I-B]	F08[I-Si]	F08[I-X]	F08[B-B]	F08[B-Si]	F08[B-X]	F08[Si-Si]	F08[Si-X]	F08[X-X]	F09[C-C]	F09[C-N]	F09[C-O]	F09[C-S]	F09[C-P]	F09[C-F]	F09[C-Cl]	F09[C-Br]	F09[C-I]	F09[C-B]	F09[C-Si]	F09[C-X]	F09[N-N]	F09[N-O]	F09[N-S]	F09[N-P]	F09[N-F]	F09[N-Cl]	F09[N-Br]	F09[N-I]	F09[N-B]	F09[N-Si]	F09[N-X]	F09[O-O]	F09[O-S]	F09[O-P]	F09[O-F]	F09[O-Cl]	F09[O-Br]	F09[O-I]	F09[O-B]	F09[O-Si]	F09[O-X]	F09[S-S]	F09[S-P]	F09[S-F]	F09[S-Cl]	F09[S-Br]	F09[S-I]	F09[S-B]	F09[S-Si]	F09[S-X]	F09[P-P]	F09[P-F]	F09[P-Cl]	F09[P-Br]	F09[P-I]	F09[P-B]	F09[P-Si]	F09[P-X]	F09[F-F]	F09[F-Cl]	F09[F-Br]	F09[F-I]	F09[F-B]	F09[F-Si]	F09[F-X]	F09[Cl-Cl]	F09[Cl-Br]	F09[Cl-I]	F09[Cl-B]	F09[Cl-Si]	F09[Cl-X]	F09[Br-Br]	F09[Br-I]	F09[Br-B]	F09[Br-Si]	F09[Br-X]	F09[I-I]	F09[I-B]	F09[I-Si]	F09[I-X]	F09[B-B]	F09[B-Si]	F09[B-X]	F09[Si-Si]	F09[Si-X]	F09[X-X]	F10[C-C]	F10[C-N]	F10[C-O]	F10[C-S]	F10[C-P]	F10[C-F]	F10[C-Cl]	F10[C-Br]	F10[C-I]	F10[C-B]	F10[C-Si]	F10[C-X]	F10[N-N]	F10[N-O]	F10[N-S]	F10[N-P]	F10[N-F]	F10[N-Cl]	F10[N-Br]	F10[N-I]	F10[N-B]	F10[N-Si]	F10[N-X]	F10[O-O]	F10[O-S]	F10[O-P]	F10[O-F]	F10[O-Cl]	F10[O-Br]	F10[O-I]	F10[O-B]	F10[O-Si]	F10[O-X]	F10[S-S]	F10[S-P]	F10[S-F]	F10[S-Cl]	F10[S-Br]	F10[S-I]	F10[S-B]	F10[S-Si]	F10[S-X]	F10[P-P]	F10[P-F]	F10[P-Cl]	F10[P-Br]	F10[P-I]	F10[P-B]	F10[P-Si]	F10[P-X]	F10[F-F]	F10[F-Cl]	F10[F-Br]	F10[F-I]	F10[F-B]	F10[F-Si]	F10[F-X]	F10[Cl-Cl]	F10[Cl-Br]	F10[Cl-I]	F10[Cl-B]	F10[Cl-Si]	F10[Cl-X]	F10[Br-Br]	F10[Br-I]	F10[Br-B]	F10[Br-Si]	F10[Br-X]	F10[I-I]	F10[I-B]	F10[I-Si]	F10[I-X]	F10[B-B]	F10[B-Si]	F10[B-X]	F10[Si-Si]	F10[Si-X]	F10[X-X]	Uc	Ui	Hy	AMR	TPSA(NO)	TPSA(Tot)	MLOGP	MLOGP2	ALOGP	ALOGP2	SAtot	SAacc	SAdon	Vx	VvdwMG	VvdwZAZ	PDI	BLTF96	BLTD48	BLTA96	Ro5	cRo5	DLS_01	DLS_02	DLS_03	DLS_04	DLS_05	DLS_06	DLS_07	DLS_cons	LLS_01	LLS_02	CMC-80	CMC-50	Inflammat-80	Inflammat-50	Depressant-80	Depressant-50	Psychotic-80	Psychotic-50	Hypertens-80	Hypertens-50	Hypnotic-80	Hypnotic-50	Neoplastic-80	Neoplastic-50	Infective-80	Infective-50
1	C[S+]([O-])c1ccc(-c2nc(-c3ccc(F)cc3)c(-c3ccncc3)[nH]2)cc1	377.47	8.778372093	30.037	43.407	31.3866	47.8704	0.698534884	1.009465116	0.72992093	1.113265116	0.085470085	43	27	3	46	30	24	42.5	4	0.086956522	1	0	23	16	21	3	1	0	1	1	0	0	0	0	1	6	1	37.20930233	48.8372093	6.976744186	2.325581395	2.325581395	1	20	0	25	1	0	4	4	23	23	0	0.851851852	0	1	4	1	0	0	1	3	0	0	0	0	0	0	2	0.766666667	0	0	74.8484127	265.5901432	0	0	0	0	0	0	144	424	466.3301471	180.5574885	618.46	455.816545	170	434	436.2359124	204.305266	666.94	462.65072	13.5	8.126190476	5.888888889	2.38015873	21	42	2.645751311	20.28471831	2	2.11972394	0.222031969	58	9	0.987646226	42	132.5024224	6.080420213	12.04269334	0.857142857	271	10.03703704	1.451303155	25.29492455	97	1123	102	2.749740632	13	5.33048433	16	9.042735043	8183	14751	8549	27342	25.66345968	587	14504	17.47733408	7.358398948	3.634604931	4.763155433	0.5829806	0.336726081	0.176128169	0.101868326	2.249766354	5.340098469	27.24410697	45.13468388	64.05555556	2.372427984	18.81236948	15.52393945	3.64873E-05	-1.52E-07	3.90E-08	8.02E-10	7.872427984	9.974765392	4.308797466	1.61E-12	-4.05E-07	7.44E-08	na	11	0.704427778	3.433987204	4.976733742	5.831882477	6.710523109	7.588323677	8.476579509	9.365033762	10.25951729	11.1542342	12.05278742	4.110873864	0	5.433722004	2.397895273	6.951772164	4.727387819	8.55120807	6.86171134	10.19320505	3.433987204	3.761200116	4.043051268	4.304065093	4.574710979	4.718498871	4.875197323	4.990432587	5.164785974	5.231108617	3.772760938	4.40366581	5.024702551	5.632778654	6.205441211	6.579077586	7.073746299	7.512668745	8.00907224	8.403000383	12.5769256	7.412160335	10.83145292	1.461308503	3.419292587	4.037697922	3.340639085	18.80275414	13.11419354	11.89611219	10.04708666	8.173335647	6.779610482	0.696398302	0.437139785	0.283240766	0.179412262	0.111963502	0.070620943	15.33358806	9.876462265	7.409953101	5.186166993	3.377892512	2.284678801	0.567910669	0.329215409	0.176427455	0.092610125	0.0462725	0.023798738	18.22118579	13.46436363	12.1319611	10.27447424	8.451197739	6.866017053	88.88520286	3.869464841	237.0089159	8.367406529	12.07536157	6.651886449	8.007014601	233.3293845	72.33583107	1.68222863	3.463433474	8.227641947	4.236368984	4.720192211	1215.66515	15393.91808	1.351644115	4.69365747	21	0.777777778	116.3819626	3.290650527	1.706101673	39.95438476	0.203087282	0.311937274	0.578756023	1.68222863	3.339087872	4.124539907	4.664523185	4.757546441	4.757546441	72.33583107	143.5807785	177.355216	200.574497	204.574497	204.574497	0.310015951	0.615356608	0.760106647	0.859619535	0.876762682	0.876762682	3.744036125	2.087176883	1.301724848	0.76174157	0.668718314	0.668718314	0.286562882	0.56880416	0.702603689	0.794588311	0.810434559	0.810434559	78.68516124	17.85425927	0.661268862	3.37970296	2.475845804	0.091697993	4.814805348	35.70851854	1.322537724	13.5663528	4.23691876	3.914936417	0.144997645	1.600356725	0.058617385	0.002171014	-3.326328616	29.44981519	1.090733896	3.966522949	1871	5.33048433	138.5925926	103.1978938	0.234322604	0.007810753	1.405935622	8.912607964	144.581415	5.354867222	5.832303671	144.581415	5.354867222	204.4690669	289.16283	10.70973444	32.57120644	144.581415	10.16411955	14.83324715	19.92716983	24.85630118	29.84823699	4.667239018	0.172860704	1.806462115	0.183402519	0.006792686	-1.988805697	29.52643209	1.093571559	3.969569621	1381	126.3821889	3.029246486	6.98471632	60	2.222222222	4.801008376	5.082061203	0.188224489	5.033155262	39.2120578	1.452298437	27.66230071	6.687298521	5.323009979	6.683360946	8.115221973	9.588845299	11.09058374	5.196152423	0.19245009	1.932341082	5.196152423	0.19245009	1.932341082	29.45941518	1.091089451	3.966905127	0.971421744	70.48900882	29.94352448	0.998117483	179.6611469	2.351522029	8.013166248	0.296783935	2.440271213	1	0.037037037	1.983735624	16.0263325	0.59356787	4.54691216	3.533413033	2.547707551	0	2.218599437	0.088553397	2.046209377	3.943491548	0.146055243	1.608878469	0.151087601	0.005595837	-2.21608217	29.48311248	1.091967129	3.967847989	51.95467415	0.148019015	3.848494382	7.639752181	0.254658406	45.83851309	3.776994618	17.4461113	0.64615227	3.352586325	4.155828435	0.153919572	5.993481041	34.8922226	1.292304541	13.14026676	4.858162573	4.216987968	4.549403222	6.225713145	7.343605047	8.76283173	3.634743168	0.134620117	1.513279068	0.029624315	0.001097197	-4.126549531	29.46154308	1.091168262	3.966989822	3174	9.042735043	235.1111111	54.46889777	0.136518844	0.004550628	0.819113065	9.840121677	241.860759	8.957805888	6.435626611	241.860759	8.957805888	313.9992054	483.7215179	17.91561178	48.37914711	241.860759	11.13804291	16.41805986	21.96623886	27.43814322	32.93121989	4.43298702	0.164184704	1.746080441	0.09947463	0.003684246	-2.706176701	29.5382255	1.094008352	3.970037884	210.6288323	0.600082143	15.60213572	693.2246614	1.96159628	0.065386543	11.76957768	5.182025987	19.71241483	0.730089438	3.495797541	16.08889524	0.595885009	18.33779157	39.42482967	1.460178877	12.6379361	16.08889737	5.662665197	8.325687138	11.11349221	13.89054322	16.66878835	4.362940041	0.161590372	1.72740396	0.333937324	0.012368049	-1.286104601	29.55576845	1.094658091	3.97073409	1312.805084	3.473029323	97.18419494	163.4597215	0.33057707	0.011019236	1.983462418	8.251393419	200.3651282	101.0010165	3.740778389	5.41167951	100.5840255	3.725334278	142.5490043	201.707645	7.470653517	25.63142207	100.5840255	0.969605791	9.449563272	13.73760765	18.47821797	23.04107765	27.67151475	4.637611579	0.171763392	1.798994804	0.019676181	0.000728747	-4.606359834	29.52191148	1.093404129	3.969390079	1311.904321	3.470646351	97.11620153	163.6798252	0.330738267	0.011024609	1.984429603	8.250010893	200.1561645	100.9136823	3.737543787	5.410665144	100.4963678	3.722087695	142.4558471	201.5279253	7.463997234	25.58500774	100.4963678	0.98252781	9.448034465	13.73479797	18.4748232	23.03666866	27.66630755	4.638427248	0.171793602	1.799201023	0.021265119	0.000787597	-4.515296898	29.5218185	1.093400685	3.969386386	1507.195957	3.987290891	111.708782	130.7429686	0.289512616	0.009650421	1.737075695	8.516402235	234.4555551	116.3551776	4.30945102	5.577621426	116.3551776	4.30945102	166.3638689	233.3567255	8.642841684	30.11473759	116.3551776	-1.009853932	9.738967044	14.17295913	19.06282645	23.76784016	28.54630414	4.717878071	0.174736225	1.819116125	0.137100895	0.005077811	-2.329991214	29.5214637	1.093387544	3.969372293	1373.767916	3.634306656	101.7219308	147.7136029	0.318954217	0.010631807	1.913725305	8.340500047	211.107423	106.0755615	3.928724501	5.469161416	106.0508617	3.927809694	149.5591485	212.0244123	7.852756013	27.46234885	106.0508617	0.714761891	9.547525329	13.90257928	18.68727669	23.30698793	27.9884881	4.648093408	0.172151608	1.801642087	0.176822513	0.006548982	-2.03164859	29.52772533	1.093619457	3.969620979	1595.79917	4.221690927	118.3832645	123.9200737	0.273579645	0.009119321	1.641477867	8.636880713	252.7553101	124.0027551	4.592694632	5.652264603	124.0027551	4.592694632	177.8922822	249.9657982	9.257992526	31.35142671	124.0027551	-1.749165072	9.869983864	14.36144706	19.31876604	24.08533101	28.92865721	4.719394229	0.174792379	1.819492894	0.031180182	0.001154822	-4.06652767	29.52202534	1.093408346	3.969394601	1368.468173	3.620286172	101.326698	148.8804866	0.321660993	0.010722033	1.929965956	8.336907306	211.0346378	106.0750689	3.928706256	5.469155971	106.02359	3.926799631	148.857443	211.9848786	7.851291799	27.48717368	106.02359	0.749291191	9.543978451	13.90491515	18.68466294	23.30655972	27.98652997	4.628862245	0.171439342	1.796780492	0.230828091	0.008549189	-1.719120616	29.5321871	1.093784707	3.96979815	66.28834661	0.175365996	3.796025674	7.687741987	0.256258066	46.12645192	4.304008757	47.27241489	38.67820745	1.432526202	4.286159114	4.288367408	0.158828423	6.01306072	43.60205162	1.614890801	18.06132099	5.738904562	3.436693217	4.819607806	5.838366716	7.132508088	8.382768853	9.709552823	3.978860631	0.147365209	1.619348564	0.048426909	0.001793589	-3.55026578	29.44850261	1.090685282	3.966470685	62.02694661	0.164092451	3.638196045	7.984596678	0.266153223	47.90758007	4.191941301	45.72663287	35.77461644	1.324985794	4.194652462	3.880453645	0.143720505	5.642652199	43.39048946	1.607055165	17.49289655	5.523420256	3.289244816	4.722850022	5.627620228	6.886751137	8.042029493	9.298165348	4.108010863	0.15214855	1.656805275	0.085802238	0.003177861	-2.879553736	29.44589236	1.090588606	3.966366744	64.54254661	0.170747478	3.731366415	7.805486815	0.260182894	46.83292089	4.2472691	46.64754	37.49287	1.388624815	4.249661452	3.951356206	0.146346526	5.677468508	43.4286327	1.608467878	17.88335694	5.593740867	3.378890421	4.766430374	5.711201976	6.962148412	8.138212638	9.401018447	4.149962284	0.153702307	1.668719204	0.048033784	0.001779029	-3.559823643	29.44615515	1.090598339	3.966377209	61.49974661	0.162697742	3.618670119	8.038858752	0.267961958	48.23315251	4.188953925	45.64272147	35.46906073	1.313668916	4.184594157	3.87185171	0.143401915	5.650406605	43.80630189	1.622455626	17.31117036	5.529965362	3.269394019	4.724027703	5.63251769	6.900756258	8.061358893	9.323140312	4.067212992	0.150637518	1.645101674	0.107520368	0.003982236	-2.614974991	29.44730912	1.090641079	3.966423162	64.75314661	0.171304621	3.739166415	7.79273002	0.259757667	46.75638012	4.253249763	46.77217587	37.66048794	1.394832887	4.254892045	3.978227631	0.147341764	5.696811302	43.50556004	1.611317038	17.94521625	5.6008718	3.386043134	4.771762327	5.718781216	6.969654344	8.147357757	9.411861908	4.503642764	0.166801584	1.764622622	0.028677425	0.001062127	-4.164641599	29.44162368	1.090430507	3.966196745	100.2601466	0.265238483	5.054240489	6.134618753	0.204487292	36.80771252	5.18861465	69.70018247	66.87799124	2.476962638	4.928264694	8.200910598	0.30373743	9.089201698	52.30286455	1.937143132	25.39153387	8.684300793	4.175245363	5.705092337	7.392255918	9.230399813	11.1624859	13.1542025	4.293436997	0.159016185	1.708573755	0.002558526	9.47602E-05	-6.998427545	29.44787075	1.09066188	3.966445525	3.684835697	3.965966775	3.993566047	3.907839687	3.856820925	3.89732389	3.9000513	3.714628196	3.5135761	3.862892917	3.930588196	3.885525783	3.870610837	3.857568714	3.859815459	3.737615066	3.875680416	4.341626404	4.560322852	4.580443311	4.600555094	4.497235993	4.510021453	4.579750332	3.557087039	3.915232562	3.993767553	3.950096667	3.946467931	3.937929805	3.952201924	3.859139985	3.968720818	4.467659164	4.721847471	4.762431568	4.819101074	4.688286918	4.679552838	4.806090461	5.066698604	5.556838122	5.780579219	5.75128545	5.648332235	5.57973947	5.761415168	5.683269792	7.482541693	14.6665691	18.97430207	19.43448235	19.99666446	17.33116838	16.87325302	20.64725032	4.236873104	7.342197123	8.970112062	8.823887181	9.967152823	9.741428034	9.730233916	10.94303683	0.056887224	0.115252767	0.247230096	0.275029064	0.301957916	0.242001995	0.281578882	0.231023422	3.939993912	6.73835235	8.267752114	7.927865208	7.980524408	7.543856578	8.072689276	8.800658683	0.665694823	1.073828283	1.318126984	1.334090656	1.289682194	1.217173758	1.263198897	1.269160381	8.577903684	15.68229977	43.02590639	40.88516526	39.76570406	26.71376582	37.03019428	34.28540102	0.11642496	-0.099805226	-0.14074105	-0.202432851	0.039800689	0.102579215	-0.080391207	0.012800322	0.039358109	-0.044323998	-0.095507409	-0.148289436	0.119698391	0.029280518	-0.195174352	-0.073468869	0.017701637	-0.00895031	-0.150946821	-0.175443164	-0.065850455	0.148752537	0.171214279	-0.02600654	0.008626836	-0.114560858	-0.080568265	-0.120534312	0.142668628	0.001604004	-0.147738556	-0.048342009	-0.039723226	-0.086382056	-0.10322804	-0.09330048	0.122498589	0.059565978	-0.058519033	-0.089132701	-0.083806672	0.02577806	-0.090499366	-0.11248358	-0.036071248	0.058750511	0.069662422	-0.024355377	0.724434209	1.025169623	1.027482981	1.039480922	0.720034093	0.679862653	0.913970436	0.856553451	0.805042759	0.930684705	1.007982445	1.051929928	0.839356021	0.942471774	1.145819802	1.098405299	0.544968023	0.682802954	1.117323325	1.05935334	0.716965007	0.422703948	0.617923883	0.786725798	0.930539351	1.086666846	1.009699153	0.991777134	0.676770537	0.872960808	1.06527371	0.957718534	0.95865414	1.02296916	1.081345679	1.040464805	0.694309452	0.787435828	1.009650572	0.947964175	0.568931642	0.581226688	1.06658512	0.909448384	0.560746557	0.42452324	0.699862122	0.756152668	5	3.333333333	1.409722222	1.465555556	1.202222222	0.457052154	0.27954932	0.356780675	0.275	0.136312621	0.166666667	0.079365079	0.033564815	0.037578348	0.031637427	0.012027688	0.007555387	0.012302782	0.013095238	0.008018389	0.40181182	4.339687523	4.035909897	3.781473891	3.710653147	3.466040922	2.831537524	2.688853993	2.686650299	4.007820919	3.846874904	3.744821924	3.497035525	3.239945617	2.739668441	2.715168481	2.715168481	4.093433183	3.902167748	3.829778192	3.639616036	3.381935566	2.87156857	2.854032923	2.854032923	4.01067582	3.882192709	3.743610419	3.528406096	3.30304818	2.735448605	2.735448605	2.735448605	4.128233996	3.916211835	3.865353867	3.682331134	3.405108786	2.925431981	2.925431981	2.925431981	8.201456929	7.397594894	5.033458278	4.835588316	4.640081881	4.509142701	3.786262718	3.713461685	2.017586017	1.987581748	1.918736923	1.552742498	1.424226996	1.236829148	1.180549056	1.180549056	2.02666494	2.004608042	1.925988669	1.635969497	1.489635288	1.318724464	1.106840501	1.106840501	1.936556686	1.919765475	1.810626022	1.433307468	1.279415516	1.128007773	0.885927738	0.885927738	2.023307014	1.989709286	1.921850083	1.602646022	1.473136517	1.342926555	1.062320429	1.062320429	1.918639918	1.900329007	1.778315817	1.418721786	1.234638571	1.064713807	0.820555613	0.820555613	1.156251721	1.118771343	0.965238742	0.767597371	0.495357463	0.303697347	0.217551799	0.217551799	7.190363271	0	113.8952258	81.59765928	57.86559413	17.71686082	153.024326	0	191.5266432	22.15647604	0	0	39.96503741	124.9380624	33.5710591	19.13275111	176.5665299	198.4741589	37.11658931	19.13275111	0	176.5665299	87.47317795	167.2503214	0	176.5665299	167.2503214	50.35658864	0	22.15647604	14.96011327	191.5266432	72.51306468	167.2503214	0	19.13275111	148.1175703	198.723006	65.31670192	0	195.6992811	28.06989214	120.0476782	16.78552955	70.6876484	104.3191996	0	0	16.78552955	55.72753513	191.2837957	232.5730228	14.96011327	191.2837957	44.30695258	13.15238095	0.48712522	27.04761905	0.629014396	17	0.62962963	23.5	0.87037037	40.5	1.5	17.94417544	0.66459909	5.059816986	0.187400629	29.78928838	1.103306977	8.054376555	0.298310243	0.643806459	0.023844684	0.085083273	0.367487328	0	0	0.012874779	0.823985891	0.444	0.531928181	0.805272109	0.185014396	0.097086215	-0.087928181	0.018713782	0.591181507	0.122818492	0	6.5	0.240740741	3.203579297	0.106785977	5.203579297	45.39328255	1.513109418	11.08013465	0.369337822	18.23500768	130.1871575	4.339571918	4.300812745	0.143360425	7.300812745	63.2910217	2.109700723	2.95	0.098333333	5.9	5.9	0.196666667	3.102569511	0.103418984	5.102569511	43.11150972	1.437050324	6.746905651	0.224896855	6.548843387	46.53775102	1.551258367	4.56752404	0.152250801	5.266863734	46.12125945	1.537375315	4.697717092	0.15659057	6.697717092	48.0567518	1.601891727	4.171586319	0.139052877	5.206814566	45.54185378	1.518061793	18.36107836	14.81420482	10.8371034	5.16423141	15.56081623	10.65857901	4.368160441	2.497578287	18.87624426	15.64205937	18.36107836	14.81420482	18.36107836	14.81420482	18.36107836	14.81420482	18.36107836	14.81420482	4.442651256	4.007333185	6.033086222	6.431331082	7.916807491	8.693664335	9.961426217	10.92210019	12.10223874	13.15405389	14.3029482	15.40101125	16.5421575	17.66476851	6.624065228	7.528869257	10.62990025	12.38647987	15.00164734	17.10933908	19.56698995	21.83150879	24.23976514	26.57610741	28.97211548	31.34223361	33.73763117	36.12420973	5.090678002	4.795790546	7.298867881	7.836740099	9.773499874	10.71619917	12.39457056	13.5565268	15.10791204	16.39307197	17.88294276	19.23802689	20.69987229	22.09495481	2.912622367	0	5.026948261	0	7.184736559	0	9.347675715	0	11.5112089	0	13.67481038	0	15.8384197	0	4.347176357	3.828641396	5.858578089	6.184674526	7.672067075	8.392237145	9.652335445	10.56886803	11.73323199	12.74882256	13.87643356	14.94237547	16.05872423	17.15094251	5.814130532	7.372118028	9.031094082	10.75032102	12.50863717	14.29389956	16.09863379	17.91802874	19.74888451	21.5890078	23.43684635	25.29126242	27.1513905	29.01654736	4.988730459	6.209846781	7.515582833	8.858817313	10.23286717	11.62975506	13.04433662	3.203579297	2.819384458	2.592364999	2.553209059	2.228947651	1.805257804	1.526675902	1.230346455	1	1	1	0.94498435	0.791891301	-0.187649582	-0.453441414	11.08013465	8.880154876	8.042923373	7.83696842	6.071345934	4.947558191	3.750422511	3.031684923	2.575120355	2.274917218	2.274917218	2.19188117	2.135549923	-0.422400096	-1.095562245	4.300812745	3.801546836	3.577703495	3.377089588	3.038030717	3.203579297	2.819384458	2.592364999	2.553209059	2.228947651	1.805257804	1.526675902	1.230346455	1	1	1	0.94498435	0.791891301	-0.187649582	-0.453441414	11.08013465	8.880154876	8.042923373	7.83696842	6.071345934	4.947558191	3.750422511	3.031684923	2.575120355	2.274917218	2.274917218	2.19188117	2.135549923	-0.422400096	-1.095562245	4.300812745	3.801546836	3.577703495	3.377089588	3.038030717	2.550112177	2.17715275	1.772276327	1.5	1.5	1.5	1.381658955	1.169127262	-0.236143712	-0.593775025	2.95	0	0	0	0	0	0	0	0	0	0	0	0	0	0	3.102569511	2.705799851	2.52558804	2.293631436	2.09066706	1.69638006	1.403059536	1.139396296	1	1	0.982500841	0.886294813	0.729867414	-0.165635587	-0.422250709	6.746905651	6.100199671	5.879426997	5.771931245	5.054233374	4.689640147	4.27150926	3.912812985	3.711268585	3.455540866	3.414213562	3.414213562	3.246979604	2.604605026	2.51233478	4.56752404	4.196055573	3.98634411	3.912975735	3.620752829	3.253089324	2.997278956	2.726764056	2.5	2.5	2.5	2.440009083	2.276502684	1.136732427	0.965392124	4.697717092	3.20665195	2.896857755	2.729403426	2.510429126	2.431836144	1.854195713	1.488141053	1.172151635	1	1	1	0.825555056	0.61975122	0.30068573	4.171586319	3.768992325	3.557559417	3.478550978	3.176334466	2.752200545	2.454693544	2.1685438	2	2	1.983918284	1.892379867	1.716167343	0.725095358	0.50432309	0	0	0	0	0	0	0	20	8	4	0	0	0	0	0	0	0	0	0	0	0	0	0	0	0	0	0	0	0	0	0	0	0	0	0	0	0	0	0	0	0	0	0	0	0	0	0	0	0	0	0	0	0	0	0	0	0	0	0	0	0	0	0	0	0	0	0	0	0	0	0	0	0	0	0	0	0	0	0	0	0	0	0	0	0	0	0	0	0	0	0	0	0	0	0	0	1	0	0	0	0	0	0	0	0	0	0	0	0	0	0	0	0	0	0	0	0	0	0	0	0	1	0	0	0	0	0	0	0	0	0	0	0	0	0	0	0	1	0	0	0	0	0	0	0	1	0	0	0	0	0	1	4	0	0	0	0	1	0	0	0	0	0	0	0	0	0	0	0	0	0	0	0	0	0	0	10	3	2	2	1	0	0	0	0	0	1	0	0	0	0	0	0	0	0	1	0	0	13	0	2	1	0	0	0	0	0	0	0	1	0	0	0	0	0	0	0	0	0	0	0	0	0	0	1	0	2	0	0	0	0	0	0	0	1	0	0	0	0	0	0	0	0	0	0	0	0	0	0	0	0	0	0	0	0	0	0	0	1	0	0	0	0	0	0	0	0	0	1.648890508	0	0	0	0	20.93640107	0	0	0	0	5.375754622	0	0	0	0	0	0	0	8.830726984	0	0	0	0	0	0	0	0	0	3.351174414	0	11.60005362	0	0	0	0	0	0	0	0	0	0	0	0	-1.027544131	0	0	13.34009847	0	0	0	0	0	0	0	0	0	0	0	0	0	0	0	0	0	0	0	0	0	0	0	0	0	0	0	0	0	0	0	0	0	0	0	0	0	0	0	1	0	0	0	0	12	0	0	0	0	8	0	0	0	0	0	0	0	2	0	0	0	0	0	0	0	0	0	1	0	1	0	0	0	0	0	0	0	0	0	0	0	0	1	0	0	1	0	0	0	0	0	0	0	0	0	0	0	0	0	0	0	0	0	0	0	0	0	0	0	0	0	0	0	0	0	0	0	0	0	0	0	0	0	0	0	1	0	0	0	0	0	0	0	0	0	0	0	1	0	0	0	1	1	0	0	0	0	0	0	0	0	0	0	0	0	0	0	0	0	0	0	0	0	0	0	0	0	2	5	6	0	0	0	0	0	3	0	0	0	0	1	0	1	0	0	0	0	0	0	0	0	0	0	0	0	0	0	0	0	0	0	0	0	0	0	0	0	4	8	6	3	1	3	4	4	0	0	0	0	0	0	0	0	0	0	0	0	0	0	0	0	0	0	0	0	0	0	0	0	0	0	0	0	0	0	0	0	0	0	0	0	0	0	0	0	0	0	0	0	0	0	0	0	0	0	13	10	9	5	6	14	18	12	4	0	0	3	0	0	2.752008033	3	0	0	8.917849227	0	0	0	0	0	7.191586315	13	26	23	0	23	0	0	0	0	0	0	13	0	0	0	0	0	12	0	0	0	0	0	0	0	0	0	0	0	0	0	0	0	0	0	0	1	1	0	1	0	1	0	0	0	0	0	0	0	0	0	0	0	0	0	0	0	0	0	0	1	0	0	0	0	0	0	0	0	0	0	0	0	0	0	0	0	0	0	0	0	0	0	0	0	0	0	0	0	0	0	0	0	0	0	0	0	0	0	0	0	0	0	0	0	0	0	0	0	0	0	0	0	0	1	1	1	1	0	1	0	0	0	0	0	0	1	0	0	0	0	0	0	0	0	0	0	0	0	0	0	0	0	0	0	0	0	0	0	0	0	0	0	0	0	0	0	0	0	0	0	0	0	0	0	0	0	0	0	0	0	0	0	0	0	0	0	0	0	0	0	0	0	0	0	0	0	0	0	0	0	0	1	1	1	1	0	1	0	0	0	0	0	0	0	0	0	0	0	0	0	0	0	0	0	0	0	0	0	0	0	0	0	0	0	0	0	0	0	0	0	0	0	0	0	0	0	0	0	0	0	0	0	0	0	0	0	0	0	0	0	0	0	0	0	0	0	0	0	0	0	0	0	0	0	0	0	0	0	0	1	1	1	1	0	1	0	0	0	0	0	0	0	0	0	0	0	0	0	0	0	0	0	0	0	0	0	0	0	0	0	0	0	0	0	0	0	0	0	0	0	0	0	0	0	0	0	0	0	0	0	0	0	0	0	0	0	0	0	0	0	0	0	0	0	0	0	0	0	0	0	0	0	0	0	0	0	0	1	1	1	1	0	1	0	0	0	0	0	0	1	0	0	0	0	0	0	0	0	0	0	0	0	0	0	0	0	0	0	0	0	0	0	0	0	0	0	0	0	0	0	0	0	0	0	0	0	0	0	0	0	0	0	0	0	0	0	0	0	0	0	0	0	0	0	0	0	0	0	0	0	0	0	0	0	0	1	1	1	0	0	1	0	0	0	0	0	0	1	0	1	0	1	0	0	0	0	0	0	0	0	0	0	0	0	0	0	0	0	0	0	0	0	0	0	0	0	0	0	0	0	0	0	0	0	0	0	0	0	0	0	0	0	0	0	0	0	0	0	0	0	0	0	0	0	0	0	0	0	0	0	0	0	0	1	1	0	1	0	1	0	0	0	0	0	0	0	1	0	0	1	0	0	0	0	0	0	0	0	0	0	0	0	0	0	0	0	0	0	0	0	0	0	0	0	0	0	0	0	0	0	0	0	0	0	0	0	0	0	0	0	0	0	0	0	0	0	0	0	0	0	0	0	0	0	0	0	0	0	0	0	0	1	1	1	1	0	1	0	0	0	0	0	0	0	0	0	0	0	0	0	0	0	0	0	0	0	0	0	0	0	0	0	0	0	0	0	0	0	0	0	0	0	0	0	0	0	0	0	0	0	0	0	0	0	0	0	0	0	0	0	0	0	0	0	0	0	0	0	0	0	0	0	0	0	0	0	0	0	0	1	1	1	1	0	1	0	0	0	0	0	0	0	0	0	0	0	0	0	0	0	0	0	0	0	0	0	0	0	0	0	0	0	0	0	0	0	0	0	0	0	0	0	0	0	0	0	0	0	0	0	0	0	0	0	0	0	0	0	0	0	0	0	0	0	0	0	0	0	0	0	0	0	0	0	0	0	0	1	1	1	1	0	1	0	0	0	0	0	0	0	0	0	0	1	0	0	0	0	0	0	0	0	0	0	0	0	0	0	0	0	0	0	0	0	0	0	0	0	0	0	0	0	0	0	0	0	0	0	0	0	0	0	0	0	0	0	0	0	0	0	0	0	0	0	0	0	0	0	0	0	0	0	0	0	0	20	6	0	2	0	1	0	0	0	0	0	0	0	0	0	0	0	0	0	0	0	0	0	0	1	0	0	0	0	0	0	0	0	0	0	0	0	0	0	0	0	0	0	0	0	0	0	0	0	0	0	0	0	0	0	0	0	0	0	0	0	0	0	0	0	0	0	0	0	0	0	0	0	0	0	0	0	0	27	8	2	2	0	2	0	0	0	0	0	0	1	0	0	0	0	0	0	0	0	0	0	0	0	0	0	0	0	0	0	0	0	0	0	0	0	0	0	0	0	0	0	0	0	0	0	0	0	0	0	0	0	0	0	0	0	0	0	0	0	0	0	0	0	0	0	0	0	0	0	0	0	0	0	0	0	0	25	11	2	2	0	2	0	0	0	0	0	0	0	0	0	0	0	0	0	0	0	0	0	0	0	0	0	0	0	0	0	0	0	0	0	0	0	0	0	0	0	0	0	0	0	0	0	0	0	0	0	0	0	0	0	0	0	0	0	0	0	0	0	0	0	0	0	0	0	0	0	0	0	0	0	0	0	0	22	13	2	1	0	1	0	0	0	0	0	0	0	0	0	0	0	0	0	0	0	0	0	0	0	0	0	0	0	0	0	0	0	0	0	0	0	0	0	0	0	0	0	0	0	0	0	0	0	0	0	0	0	0	0	0	0	0	0	0	0	0	0	0	0	0	0	0	0	0	0	0	0	0	0	0	0	0	26	8	1	1	0	1	0	0	0	0	0	0	1	0	0	0	0	0	0	0	0	0	0	0	0	0	0	0	0	0	0	0	0	0	0	0	0	0	0	0	0	0	0	0	0	0	0	0	0	0	0	0	0	0	0	0	0	0	0	0	0	0	0	0	0	0	0	0	0	0	0	0	0	0	0	0	0	0	29	3	1	0	0	1	0	0	0	0	0	0	1	0	2	0	1	0	0	0	0	0	0	0	0	0	0	0	0	0	0	0	0	0	0	0	0	0	0	0	0	0	0	0	0	0	0	0	0	0	0	0	0	0	0	0	0	0	0	0	0	0	0	0	0	0	0	0	0	0	0	0	0	0	0	0	0	0	25	5	0	2	0	2	0	0	0	0	0	0	0	2	0	0	1	0	0	0	0	0	0	0	0	0	0	0	0	0	0	0	0	0	0	0	0	0	0	0	0	0	0	0	0	0	0	0	0	0	0	0	0	0	0	0	0	0	0	0	0	0	0	0	0	0	0	0	0	0	0	0	0	0	0	0	0	0	18	4	2	2	0	3	0	0	0	0	0	0	0	0	0	0	0	0	0	0	0	0	0	0	0	0	0	0	0	0	0	0	0	0	0	0	0	0	0	0	0	0	0	0	0	0	0	0	0	0	0	0	0	0	0	0	0	0	0	0	0	0	0	0	0	0	0	0	0	0	0	0	0	0	0	0	0	0	8	3	2	4	0	4	0	0	0	0	0	0	0	0	0	0	0	0	0	0	0	0	0	0	0	0	0	0	0	0	0	0	0	0	0	0	0	0	0	0	0	0	0	0	0	0	0	0	0	0	0	0	0	0	0	0	0	0	0	0	0	0	0	0	0	0	0	0	0	0	0	0	0	0	0	0	0	0	5	1	4	4	0	2	0	0	0	0	0	0	0	0	0	0	1	0	0	0	0	0	0	0	0	0	0	0	0	0	0	0	0	0	0	0	0	0	0	0	0	0	0	0	0	0	0	0	0	0	0	0	0	0	0	0	0	0	0	0	0	0	0	0	0	0	0	0	0	0	0	0	0	0	0	0	0	0	4.64385619	3.754887502	-0.34555568	105.7418	58.64	77.85	3.690457757	13.61947845	3.8839	15.08467921	431.2900293	70.6876484	16.78552955	448.3887043	187.1429116	316.15	1.039645422	-4.526889093	-4.825934869	-4.920457757	0	1	1	1	1	0.6	0	1	1	0.8	0.166666667	1	1	1	1	0	1	0	1	0	1	0	0	0	1	0	1	0
2	CC(C)c1cc(-c2ccc(F)cc2)c(OCC(O)C[C@@H](O)CC(=O)[O-])c(C(C)C)c1.[Na+]	418.55	6.86147541	36.3861	61.2868	38.3924	69.0299	0.596493443	1.004701639	0.629383607	1.131637705	0.071264368	61	30	9	62	31	13	38	10	0.161290323	1	0	12	31	24	0	5	0	0	1	0	0	0	0	0	6	1	50.81967213	39.3442623	0	8.196721311	1.639344262	11	13	0	12	1	0	2	2	12	12	0	0.4	0	1	2	1	0	0	0	2	0	0	0	0	0	0	2	0.387096774	0	0	0	212.5506445	0	0	0	0	0	0	148	414	500.0312213	164.0093961	579.18	448.549342	168	368	394	181.3193647	567.93	392.655564	17.66666667	11.65952381	6.638888889	3.753769841	17	43	4.69041576	19.01620698	1.698113208	1.884897732	0.229317951	66.5	11	0.989542827	45	153.218351	6.629089499	21.7201635	1	330	11	1.466666667	30.45333333	112	1716	138	2.835591746	14	5.834482759	19	8.570114943	10158	17926	9775	29960	28.08536811	663	8674	24.16816732	10.78435959	6.983155848	8.687940235	0.584484127	0.311726992	0.162496587	0.094123399	2.791127133	5.453938827	45.63921579	111.8675598	78	2.6	20.89762107	16.87423461	7.78E-06	2.19E-08	-1.99E-08	5.05E-10	8.1	11.22777524	4.772531379	0	5.60E-08	-3.78E-08	na	97	1.998223627	3.465735903	5.003946306	5.82008293	6.693323668	7.5416831	8.423102268	9.287208816	10.17393445	11.04763073	11.93780751	4.143134726	0	5.459585514	0	6.947937069	0	8.525756422	0	10.16018193	3.465735903	3.784189634	3.951243719	4.189654742	4.430816799	4.553876892	4.605170186	4.634728988	4.65396035	4.532599493	3.663561646	4.204692619	4.677490848	5.225746674	5.793394633	6.073764321	6.414483023	6.691773521	6.945291883	7.094474703	12.47046562	6.989335266	9.296901094	1.330155264	2.307565828	4.09875073	3.440501735	22.42192077	14.07829516	13.38397886	9.386153224	7.640245518	5.946658355	0.747397359	0.454138553	0.311255322	0.18404222	0.117542239	0.071646486	17.93092488	10.22527588	8.255326513	4.9583427	3.28816805	2.324339996	0.597697496	0.329847609	0.191984338	0.097222406	0.050587201	0.028004096	21.55167728	13.68444831	12.76211705	8.975469622	7.488549232	5.7170179	88.55344571	3.861381577	254.283237	10.1020895	13.54802578	8.133295131	9.713367867	361.7749776	86.54615148	1.418789368	3.582812262	8.544200785	3.986569246	4.872545563	1558.523334	21685.18159	1.58014547	4.788006592	26	0.866666667	139.2067179	3.371764854	1.735481001	68.71822515	0.287894573	0.44471074	0.812749785	1.418789368	3.440869581	4.512223813	4.799269305	4.930416846	5.127138157	86.54615148	209.8930445	275.2456526	292.7554276	300.7554276	312.7554276	0.239226472	0.580175682	0.760820039	0.809219669	0.831332862	0.864502652	4.511947969	2.489867756	1.418513525	1.131468033	1.000320492	0.80359918	0.232263844	0.56328981	0.738676557	0.785667527	0.807137121	0.839341513	145.4757166	17.96615261	0.598871754	3.763365253	2.45401889	0.08180063	4.908037781	35.93230522	1.197743507	13.74581851	4.294927732	4.20834008	0.140278003	1.872332485	0.008649395	0.000288313	-6.189042845	30.42365188	1.014121729	4.449634029	2538	5.834482759	169.2	116.6621989	0.200625922	0.006471804	2.073134529	9.289890651	176.3114123	5.877047078	6.738841273	176.3114123	5.877047078	250.2303619	352.6228247	11.75409416	38.09886063	176.3114123	10.5514543	15.43157308	20.72072697	25.84798346	31.03896905	4.955978279	0.165199276	2.085388183	0.362081332	0.012069378	-1.323581599	30.54830398	1.018276799	4.454961311	2230.666667	63.5313457	4.534315475	3.583518938	62	2.066666667	5.377175068	5.209393108	0.173646437	5.179987713	44.46538316	1.482179439	28.863726	6.734814558	5.351858133	6.722629795	8.163656176	9.642317575	11.14552174	5.477225575	0.182574186	2.215681882	5.477225575	0.182574186	2.215681882	30.49590136	1.016530045	4.452724423	0.93855301	70.88131367	30.91530876	0.997268024	319.4581905	2.429974464	8.426237964	0.280874599	2.776901159	1	0.033333333	2	16.85247593	0.561749198	5.018897577	3.639208475	2.658704327	0	2.385898798	0	2.222169016	5.358731561	0.178624385	2.187186006	0.185509318	0.006183644	-2.194902817	30.4442446	1.014808153	4.450515608	55.29273766	0.127109742	3.68618251	8.000011213	0.258064878	82.66678253	3.827223165	18.36891368	0.612297123	3.79225042	4.129808419	0.137660281	6.010443292	36.73782736	1.224594245	14.00014044	4.878244281	4.250689334	4.55773729	6.2124619	7.303976476	8.717784967	4.11620844	0.137206948	1.843492076	0.01148277	0.000382759	-5.819860023	30.42683886	1.014227962	4.449770503	3728	8.570114943	248.5333333	81.6769136	0.132960706	0.004289055	1.3739273	9.996841274	255.9135812	8.530452706	7.224280003	255.9135812	8.530452706	363.9835693	511.8271624	17.06090541	46.88348241	255.9135812	11.29438381	16.54877311	22.21175015	27.71048332	33.27472771	4.82580273	0.160860091	2.050708694	0.127681348	0.004256045	-2.681617625	30.53783461	1.01792782	4.454514716	313.1517362	0.719889049	20.87678241	699.4018648	1.5463665	0.04988279	15.9791205	5.641907142	26.09871258	0.869957086	4.249857254	21.42458807	0.714152936	23.46892724	52.19742515	1.739914172	18.80865591	21.42458808	6.211997909	9.1913937	12.2586071	15.32269823	18.3872392	4.411958897	0.147065297	1.933894373	0.161690971	0.005389699	-2.373942696	30.56715553	1.018905184	4.45576508	2099.125017	4.514247349	139.88889	148.9735514	0.244836797	0.007897961	2.529980238	8.94771231	291.3994432	146.4913882	4.883046275	6.497436284	146.4913882	4.883046275	210.1503482	292.8772209	9.762574031	34.17242291	146.4913882	0.949080555	10.18714057	14.86811897	19.98386307	24.91905446	29.92853728	4.942601323	0.164753377	2.081866743	0.506718404	0.016890613	-0.885699967	30.5461622	1.018205407	4.454869961	2098.460451	4.512818173	139.8435334	149.1499994	0.24488706	0.007899583	2.530499621	8.947159226	291.2549229	146.4349114	4.881163715	6.496933887	146.4349114	4.881163715	210.1121858	292.7621629	9.758738763	34.13211943	146.4349114	0.961225856	10.18654918	14.8667874	19.98241195	24.91707369	29.92625066	4.942982859	0.164766095	2.081967313	0.507765159	0.016925505	-0.883011307	30.54613607	1.018204536	4.454868846	2451.821451	5.272734302	163.53947	127.5010417	0.209858747	0.006769637	2.168540385	9.258079175	345.2693913	171.3640957	5.712136522	6.7017595	171.3640957	5.712136522	252.0858076	343.575258	11.4525086	38.16649066	171.3640957	-1.264465653	10.51997312	15.31589981	20.62379103	25.69540178	30.8736206	5.078321358	0.169277379	2.117160539	0.576169078	0.019205636	-0.718350161	30.54164794	1.018054931	4.4546774	2101.427051	4.519197958	140.04362	148.7236374	0.244580554	0.007889695	2.527332389	8.949827177	291.7677253	146.6566126	4.888553754	6.498904949	146.6566126	4.888553754	210.4008319	293.2101919	9.773673064	34.22032467	146.6566126	0.934327094	10.18941748	14.87145702	19.98839872	24.92467454	29.93530912	4.943492471	0.164783082	2.082101631	0.506666041	0.016888868	-0.885834609	30.54613573	1.018204524	4.454868831	2901.434551	6.239644195	193.7004	110.7469883	0.178176399	0.005747626	1.841156121	9.605144365	415.9554575	203.9062788	6.796875958	6.928291797	203.9062788	6.796875958	306.5617494	410.5268575	13.68422858	41.43179966	203.9062788	-2.212977622	10.88829768	15.81259925	21.33326748	26.55537697	31.92211978	5.160636399	0.172021213	2.138109784	0.635476935	0.021182565	-0.590700623	30.53970598	1.017990199	4.454594555	2137.427701	4.596618711	142.45454	146.1963212	0.240352418	0.007753304	2.483641655	8.983418214	297.0391523	149.1291761	4.970972538	6.520687856	149.1291761	4.970972538	214.7674341	298.1770723	9.939235743	34.62864169	149.1291761	0.797146771	10.22561389	14.91849152	20.05698475	25.00726069	30.0361447	4.964720704	0.16549069	2.087684465	0.518925326	0.017297511	-0.854685401	30.54532918	1.018177639	4.454834429	67.65815253	0.145501403	3.435776835	8.513613438	0.274632692	87.97400552	4.283641103	49.26279066	40.75289533	1.358429844	4.830475407	3.871062747	0.129035425	5.706837682	41.93884029	1.397961343	19.24272455	5.561641894	3.503844219	4.75637084	5.673189843	6.870951694	8.010575539	9.231349805	4.012678179	0.133755939	1.810302991	0.006559612	0.000218654	-6.549365625	30.42824804	1.014274935	4.449830844	63.63585253	0.136851296	3.301700169	8.820405702	0.284529216	91.14419225	4.194054266	46.92974787	37.57522394	1.252507465	4.724704733	3.851634423	0.128387814	5.704860129	41.69199765	1.389733255	18.11343264	5.466916317	3.374877362	4.681384763	5.557625454	6.767345723	7.888585267	9.105972377	4.081099935	0.136036664	1.832331689	0.010312006	0.000343734	-5.959970573	30.42624673	1.014208224	4.449745148	67.50615253	0.145174522	3.430710169	8.5221115	0.274906823	88.06181883	4.279464957	49.1452057	40.61810285	1.353936762	4.826158905	3.870109074	0.129003636	5.706275153	41.84345877	1.394781959	19.1882531	5.557113104	3.499261342	4.75247485	5.667705091	6.865666174	8.004575955	9.225069737	4.016472294	0.13388241	1.811534326	0.008346805	0.000278227	-6.235439255	30.42815184	1.014271728	4.449826724	62.00585253	0.133345919	3.247366835	8.99453677	0.290146347	92.94354663	4.167542381	46.30688419	36.4487921	1.214959737	4.685049421	3.846361631	0.128212054	5.710609435	42.49740365	1.416580122	17.72882247	5.439172659	3.317478759	4.664199167	5.522389117	6.741331495	7.854625571	9.073142155	4.118103252	0.137270108	1.844091694	0.012733876	0.000424463	-5.685118171	30.42596167	1.014198722	4.449732942	67.00945253	0.14410635	3.414153502	8.556187847	0.27600606	88.41394109	4.267527822	48.85825763	40.22627882	1.340875961	4.813529578	3.867087293	0.12890291	5.705221425	41.66097954	1.388699318	19.0641139	5.543598277	3.484137426	4.741917807	5.651381565	6.849902995	7.986156755	9.205756459	4.019428563	0.133980952	1.812492943	0.004514016	0.000150467	-7.036310828	30.427914	1.0142638	4.44981654	113.4152525	0.243903769	4.961013502	6.63011354	0.21387463	68.51117324	5.442297526	83.50438581	80.7522429	2.69174143	5.721463781	8.200913688	0.27336379	9.280510208	60.49198316	2.016399439	29.97972219	8.909998331	4.369449118	5.959722232	7.697758694	9.55319521	11.47450868	13.43842805	3.864431355	0.128814378	1.761256791	0.000983318	3.27773E-05	-9.021918117	30.4341197	1.014470657	4.450082233	3.618084443	3.978475339	4.071545442	4.122568719	4.120127714	4.195834391	4.089640386	3.901199456	3.634305388	3.996569017	4.150277829	4.180065013	4.235979667	4.307217618	4.293933315	4.135806742	4.167267421	4.71120482	5.028783162	5.129529622	5.127199693	5.170585575	5.359374899	5.377300373	3.669285858	4.055126666	4.232595532	4.275103326	4.327453385	4.416286511	4.453183609	4.332529653	4.276637151	4.882160812	5.226393957	5.355553676	5.327959442	5.365095342	5.597687487	5.683096102	5.298459801	5.856506041	6.135146105	6.271884428	6.148650224	6.27674952	6.407431154	6.230481349	13.76117492	24.93808473	35.82706131	40.11403439	39.57195269	40.07435032	50.45821317	52.29171652	8.095876798	13.67044526	17.59197139	19.73229349	19.44344009	21.8169327	25.57841143	26.45409835	0.080902407	0.277052145	0.578733897	0.78057884	0.701337074	0.507303487	0.928614294	0.595531361	6.511900658	10.53605639	13.4513246	14.5552088	14.64466577	16.27654229	18.5080943	18.2129535	0.829726248	1.324950399	1.696658651	1.760278848	1.751304849	1.964780221	2.217955025	2.148877146	23.53522137	64.701855	104.0781909	136.9299886	102.9704544	99.39024502	132.5798441	120.1455342	-0.009996771	0.083464694	-0.085007134	0.083322148	-0.101566163	-0.123131674	-0.159881941	0.146555456	0.044121654	0.054388435	-0.043160541	0.069146676	-0.001593729	-0.204390287	-0.214377693	0.066821727	-0.073605271	0.052238812	-0.068441699	0.09671801	-0.097484274	0.058024819	0.065342271	0.059900645	0.061616117	0.025039222	-0.007760507	0.061308758	0.073175255	-0.199203086	-0.174108797	-0.014052901	0.046226862	-0.012715458	-0.003527534	0.05755691	0.063802905	-0.16568184	-0.130709306	-0.086370695	-0.112829605	0.096668326	-0.105231002	0.118821422	-0.087607636	0.104261622	0.003721418	0.036906347	0.899618552	0.830467079	1.049553735	0.872058179	1.054458899	1.027846195	1.093639531	0.777229562	1.070595576	1.012614296	1.056549409	0.935020173	1.008381181	1.255041111	1.223576579	0.926985275	0.795148423	0.693369917	1.025320792	0.768160264	1.002470083	0.628719084	0.698654301	0.542990499	1.151832635	1.090932711	1.051606402	0.944653712	0.950977	1.276494529	1.177977312	0.949185811	1.073174893	1.041656979	1.016249418	0.858839778	0.806495129	1.112180146	1.045073996	0.911329443	0.800509332	0.575702927	1.002275607	0.580936856	0.791719366	0.461033287	0.688788761	0.576307423	8	3.555555556	2.25	1.826666667	1.784722222	0.913469388	0.623263889	0.562610229	0.2825	0.239567391	0.258064516	0.082687339	0.05	0.038865248	0.037181713	0.018269388	0.015201558	0.01654736	0.008828125	0.009981975	0.535627221	4.008282931	3.758020238	3.65830926	3.445582219	3.382006276	3.230168465	2.979329159	2.84362866	3.999968086	3.743994084	3.606998992	3.459668469	3.296225697	3.215187219	2.822116058	2.797810517	4.054687193	3.821242398	3.767436543	3.600530528	3.501117365	3.376044789	3.104879052	2.92638945	4.001491766	3.747298611	3.601621318	3.478625829	3.287431005	3.215619432	2.805187641	2.776474441	4.074076167	3.852592568	3.801153936	3.66692303	3.530682293	3.431694767	3.124880441	3.009151867	8.20146665	7.474148696	6.461718254	6.436074858	6.350375691	4.846316781	4.55677696	4.349088269	2.115707247	1.953782588	1.925703935	1.901148593	1.666856881	1.602846287	1.416785847	1.416785847	2.098674557	1.931404235	1.918146003	1.835502335	1.669366601	1.575005489	1.308126421	1.308126421	2.020063242	1.816103779	1.718382211	1.627160756	1.430906664	1.36047934	0.966292525	0.933846257	2.090987613	1.925890685	1.910383184	1.795882132	1.683049487	1.554705583	1.327313815	1.239195079	2.003181487	1.787040844	1.680675802	1.564184732	1.388434363	1.309541583	0.931108305	0.85648267	1.342867518	1.258402118	1.116574314	1.070552237	0.87684848	0.752936951	0.469096288	0.469096288	35.30081705	9.661448361	142.2241712	68.73814467	38.10663385	14.96011327	329.5908559	0	321.0087652	102.3703621	85.36668632	0	44.96226541	84.87410528	0	0	329.5908559	129.8363707	179.1549577	0	0	329.5908559	179.1549577	129.8363707	0	329.5908559	129.8363707	0	0	164.1948444	14.96011327	344.5509692	164.1948444	129.8363707	0	0	129.8363707	493.7857003	14.96011327	0	329.5908559	37.6780688	92.15830189	0	179.1549577	109.9696652	0	0.909874473	128.0500295	164.1948444	83.9642308	83.9642308	14.96011327	83.9642308	203.4558868	13.95238095	0.465079365	35.24761905	0.57782982	17.25	0.575	14	0.466666667	31.25	1.041666667	33.78727874	1.126242625	8.204028527	0.273467618	26.57628679	0.885876226	5.874266629	0.195808888	1.007704844	0.033590161	0.259385666	0.394197952	0	0	0.034920637	0.864920635	0.436363636	0.532159165	0.813564214	0.141466184	0.045670655	-0.095795529	0.051356421	0.537713342	0.176286653	0	-3.25	-0.108333333	3.209393108	0.10352881	5.209393108	46.06538316	1.485980102	11.20753374	0.361533347	18.5306403	130.8420951	4.220712744	4.246200084	0.136974196	7.246200084	56.23047827	1.813886396	2.340922281	0.075513622	3.924738179	6.401844562	0.206511115	3.158675657	0.101892763	5.158675657	44.57835444	1.438011434	6.797122292	0.219262009	6.211335854	48.68717864	1.57055415	4.548170486	0.146715177	5.482641739	46.64278396	1.504605934	3.613385918	0.116560836	5.613385918	47.64844891	1.537046739	4.193316692	0.13526828	5.253431074	46.16386688	1.489156996	19.06818514	15.26644097	11.19741251	5.313561295	17.47275908	12.74110287	19.81157586	16.92879169	19.32409525	15.73541485	19.06818514	15.26644097	19.06818514	15.26644097	19.06818514	15.26644097	19.06818514	15.26644097	4.465908119	4.204692619	6.047372179	6.508769137	7.904334842	8.703008637	9.926373656	10.89564614	12.05511603	13.11231506	14.25366548	15.35703509	16.49786031	17.62632148	6.626717749	7.5416831	10.60834095	12.3442725	14.97590037	17.08794493	19.56937102	21.85226212	24.28420337	26.64159554	29.05918268	31.448884	33.86330974	36.26730979	4.890349128	4.770684624	6.993474154	7.62058253	9.419202426	10.41516344	12.02890895	13.22606172	14.74963241	16.05804361	17.53736287	18.90685444	20.36510068	21.76796628	2.401597502	2.242953977	3.656989161	4.112215327	5.205878582	5.88909384	6.849142117	7.625195886	8.525648097	9.342386482	10.21574819	11.05085598	11.91184108	12.75532413	4.409155302	4.116758157	5.952220474	6.389797616	7.780227531	8.560489477	9.777036989	10.73053388	11.88078314	12.92313973	14.05309164	15.14171245	16.26946719	17.38294953	5.831882477	7.392031568	9.049349686	10.76208561	12.51155903	14.28808775	16.08584112	17.90087063	19.73027272	21.57179138	23.42360946	25.28422869	27.152395	29.02704848	4.912654886	6.112575373	7.40837904	8.734660664	10.0905349	11.46857022	12.86535934	3.209393108	2.665233637	2.604403272	2.554471596	2.287571613	2.205780889	1.805811728	1.653771138	1.279969701	1.100081447	1	0.66620345	-0.046428812	-0.258679022	-0.393606519	11.20753374	8.419220161	7.962106705	7.035341105	6.190745598	5.652494052	5.025983257	3.996542606	3.214161147	2.851310944	2.274917218	1.590690999	-0.115005821	-0.660993302	-0.985647767	4.246200084	3.584660114	3.053134671	2.926507979	2.807605082	3.209393108	2.665233637	2.604403272	2.554471596	2.287571613	2.205780889	1.805811728	1.653771138	1.279969701	1.100081447	1	0.66620345	-0.046428812	-0.258679022	-0.393606519	11.20753374	8.419220161	7.962106705	7.035341105	6.190745598	5.652494052	5.025983257	3.996542606	3.214161147	2.851310944	2.274917218	1.590690999	-0.115005821	-0.660993302	-0.985647767	4.246200084	3.584660114	3.053134671	2.926507979	2.807605082	2.417316843	2.17646332	1.818378137	1.5	1.484838448	1.378372635	0.721761823	-0.053864649	-0.290359433	-0.445270622	2.340922281	0.86	0	0	0	0	0	0	0	0	0	0	0	0	0	3.158675657	2.645741191	2.547253552	2.485419157	2.164229644	2.107635999	1.694583155	1.5587525	1.247248031	1.088816032	1	0.590822302	-0.042566276	-0.241951411	-0.360433257	6.797122292	6.001053467	5.865933653	5.375162768	5.137664588	4.893737787	4.792573756	4.186913574	4.0468547	3.84539995	3.414213562	3.249413198	2.802062151	2.606591748	2.360975642	4.548170486	4.015057117	3.771573793	3.688696162	3.601503245	3.378998862	3.0427431	2.818774569	2.5	2.487525388	2.39795062	1.780076055	1.207014054	0.972491728	0.835169076	3.613385918	3.413446226	2.92449917	2.886873856	2.76397005	2.64285801	2.35276977	2.068277412	1.460517622	1.152529016	1.026950332	1	0.740496993	0.406682338	0.094805884	4.193316692	3.657369418	3.574227022	3.539941473	3.241149923	3.171027713	2.754803336	2.609325796	2.258132013	2.092459473	2	1.564374128	0.897146562	0.700648838	0.549549356	4	4	2	0	0	0	0	12	6	6	0	0	0	0	0	0	0	0	0	0	0	0	0	0	0	1	0	0	0	0	0	0	0	0	0	0	0	0	0	0	0	0	0	0	0	0	0	0	0	0	0	0	0	0	0	0	0	0	0	0	0	0	0	0	0	0	0	0	0	0	0	0	0	0	0	0	0	0	0	0	0	3	0	0	2	0	0	1	0	0	0	0	0	0	0	0	0	0	0	0	0	0	0	0	0	0	0	0	0	0	0	0	0	0	0	0	0	0	0	0	0	1	0	0	0	0	0	0	0	0	0	0	0	0	0	0	0	0	0	0	0	0	0	0	0	0	0	0	0	0	0	3	6	4	2	2	0	0	1	0	2	0	0	0	0	0	0	0	0	0	0	0	0	0	0	0	6	4	2	0	0	0	0	0	0	0	0	0	0	0	0	0	1	0	0	0	0	14	10	0	0	3	2	0	2	0	0	2	1	1	0	1	0	0	0	0	0	0	0	0	0	0	0	0	0	0	0	0	0	0	0	0	0	0	1	0	0	0	0	0	0	0	0	0	0	0	0	0	0	0	0	0	0	0	0	0	0	0	0	0	0	0	0	0	0	0	0	0	8.297200519	0	-0.621915661	0	0	10.28404159	-1.739901152	0	0	-1.124460467	3.987905484	0	0	0	0	0	0	0	0	0	0	0	0	0	0	0	0	0	0	28.74588869	10.70294914	6.014353033	0	0	0	0	0	0	0	0	0	0	0	0	0	0	13.45393883	0	0	0	0	0	0	0	0	0	0	0	0	0	0	0	0	0	0	0	0	0	0	0	0	0	0	0	0	0	0	0	0	0	0	0	0	0	0	0	4	0	3	0	0	6	4	0	0	1	6	0	0	0	0	0	0	0	0	0	0	0	0	0	0	0	0	0	0	3	1	1	0	0	0	0	0	0	0	0	0	0	0	0	0	0	1	0	0	0	0	0	0	0	0	0	0	0	0	0	0	0	0	0	0	0	0	0	0	0	0	0	0	0	0	0	0	0	0	0	0	0	0	0	0	0	3	0	0	0	2	0	1	0	0	0	3	0	1	1	3	1	2	1	0	0	0	0	0	0	0	0	0	0	0	0	0	1	0	1	0	1	0	0	0	0	0	0	4	0	2	2	4	7	7	9	5	0	1	1	3	1	2	2	0	0	0	0	0	0	0	0	0	0	0	0	0	2	0	1	0	1	1	0	0	0	0	0	7	5	8	6	6	7	7	11	0	0	0	0	0	0	0	0	0	0	0	0	0	0	0	0	0	0	0	0	0	0	0	0	0	0	0	0	0	0	1	0	0	0	0	0	0	0	0	0	0	1	0	1	0	0	0	0	2	4	18	15	21	20	19	22	22	15	7	7	1.889881575	5.349418023	0	3	9.68290724	5.450691788	0	3.789291416	11.40524643	0	0	0	0	6.038197273	9.269572277	0	0	0	0	0	0	0	0	48	0	0	57	0	0	0	0	0	0	0	0	0	0	0	0	0	0	0	0	0	0	0	0	0	0	0	0	1	0	1	0	0	1	0	0	0	0	0	0	0	0	0	0	0	0	0	0	0	0	0	0	0	0	0	0	0	0	0	0	0	0	0	0	0	0	0	0	0	0	0	0	0	0	0	0	0	0	0	0	0	0	0	0	0	0	0	0	0	0	0	0	0	0	0	0	0	0	0	0	0	0	0	0	0	0	1	0	1	0	0	1	0	0	0	0	0	0	0	0	0	0	0	0	0	0	0	0	0	1	0	0	0	0	0	0	0	0	0	0	0	0	0	0	0	0	0	0	0	0	0	0	0	0	0	0	0	0	0	0	0	0	0	0	0	0	0	0	0	0	0	0	0	0	0	0	0	0	0	0	0	0	0	0	1	0	1	0	0	1	0	0	0	0	0	0	0	0	0	0	0	0	0	0	0	0	0	1	0	0	0	0	0	0	0	0	0	0	0	0	0	0	0	0	0	0	0	0	0	0	0	0	0	0	0	0	0	0	0	0	0	0	0	0	0	0	0	0	0	0	0	0	0	0	0	0	0	0	0	0	0	0	1	0	1	0	0	1	0	0	0	0	0	0	0	0	0	0	0	0	0	0	0	0	0	1	0	0	0	0	0	0	0	0	0	0	0	0	0	0	0	0	0	0	0	0	0	0	0	0	0	0	0	0	0	0	0	0	0	0	0	0	0	0	0	0	0	0	0	0	0	0	0	0	0	0	0	0	0	0	1	0	1	0	0	1	0	0	0	0	0	0	0	0	0	0	0	0	0	0	0	0	0	1	0	0	0	0	0	0	0	0	0	0	0	0	0	0	0	0	0	0	0	0	0	0	0	0	0	0	0	0	0	0	0	0	0	0	0	0	0	0	0	0	0	0	0	0	0	0	0	0	0	0	0	0	0	0	1	0	1	0	0	1	0	0	0	0	0	0	0	0	0	0	0	0	0	0	0	0	0	1	0	0	0	0	0	0	0	0	0	0	0	0	0	0	0	0	0	0	0	0	0	0	0	0	0	0	0	0	0	0	0	0	0	0	0	0	0	0	0	0	0	0	0	0	0	0	0	0	0	0	0	0	0	0	1	0	1	0	0	1	0	0	0	0	0	0	0	0	0	0	0	0	0	0	0	0	0	1	0	0	1	0	0	0	0	0	0	0	0	0	0	0	0	0	0	0	0	0	0	0	0	0	0	0	0	0	0	0	0	0	0	0	0	0	0	0	0	0	0	0	0	0	0	0	0	0	0	0	0	0	0	0	1	0	1	0	0	1	0	0	0	0	0	0	0	0	0	0	0	0	0	0	0	0	0	0	0	0	0	0	0	0	0	0	0	0	0	0	0	0	0	0	0	0	0	0	0	0	0	0	0	0	0	0	0	0	0	0	0	0	0	0	0	0	0	0	0	0	0	0	0	0	0	0	0	0	0	0	0	0	1	0	1	0	0	1	0	0	0	0	0	0	0	0	0	0	0	0	0	0	0	0	0	0	0	0	0	0	0	0	0	0	0	0	0	0	0	0	0	0	0	0	0	0	0	0	0	0	0	0	0	0	0	0	0	0	0	0	0	0	0	0	0	0	0	0	0	0	0	0	0	0	0	0	0	0	0	0	1	0	1	0	0	1	0	0	0	0	0	0	0	0	0	0	0	0	0	0	0	0	0	0	0	0	1	0	0	0	0	0	0	0	0	0	0	0	0	0	0	0	0	0	0	0	0	0	0	0	0	0	0	0	0	0	0	0	0	0	0	0	0	0	0	0	0	0	0	0	0	0	0	0	0	0	0	0	24	0	6	0	0	1	0	0	0	0	0	0	0	0	0	0	0	0	0	0	0	0	0	0	0	0	0	0	0	0	0	0	0	0	0	0	0	0	0	0	0	0	0	0	0	0	0	0	0	0	0	0	0	0	0	0	0	0	0	0	0	0	0	0	0	0	0	0	0	0	0	0	0	0	0	0	0	0	31	0	9	0	0	2	0	0	0	0	0	0	0	0	0	0	0	0	0	0	0	0	0	1	0	0	0	0	0	0	0	0	0	0	0	0	0	0	0	0	0	0	0	0	0	0	0	0	0	0	0	0	0	0	0	0	0	0	0	0	0	0	0	0	0	0	0	0	0	0	0	0	0	0	0	0	0	0	32	0	10	0	0	2	0	0	0	0	0	0	0	0	0	0	0	0	0	0	0	0	0	1	0	0	0	0	0	0	0	0	0	0	0	0	0	0	0	0	0	0	0	0	0	0	0	0	0	0	0	0	0	0	0	0	0	0	0	0	0	0	0	0	0	0	0	0	0	0	0	0	0	0	0	0	0	0	32	0	11	0	0	1	0	0	0	0	0	0	0	0	0	0	0	0	0	0	0	0	0	3	0	0	0	0	0	0	0	0	0	0	0	0	0	0	0	0	0	0	0	0	0	0	0	0	0	0	0	0	0	0	0	0	0	0	0	0	0	0	0	0	0	0	0	0	0	0	0	0	0	0	0	0	0	0	37	0	9	0	0	1	0	0	0	0	0	0	0	0	0	0	0	0	0	0	0	0	0	1	0	0	0	0	0	0	0	0	0	0	0	0	0	0	0	0	0	0	0	0	0	0	0	0	0	0	0	0	0	0	0	0	0	0	0	0	0	0	0	0	0	0	0	0	0	0	0	0	0	0	0	0	0	0	35	0	11	0	0	2	0	0	0	0	0	0	0	0	0	0	0	0	0	0	0	0	0	2	0	0	0	0	0	0	0	0	0	0	0	0	0	0	0	0	0	0	0	0	0	0	0	0	0	0	0	0	0	0	0	0	0	0	0	0	0	0	0	0	0	0	0	0	0	0	0	0	0	0	0	0	0	0	29	0	7	0	0	2	0	0	0	0	0	0	0	0	0	0	0	0	0	0	0	0	0	2	0	0	1	0	0	0	0	0	0	0	0	0	0	0	0	0	0	0	0	0	0	0	0	0	0	0	0	0	0	0	0	0	0	0	0	0	0	0	0	0	0	0	0	0	0	0	0	0	0	0	0	0	0	0	21	0	9	0	0	4	0	0	0	0	0	0	0	0	0	0	0	0	0	0	0	0	0	0	0	0	0	0	0	0	0	0	0	0	0	0	0	0	0	0	0	0	0	0	0	0	0	0	0	0	0	0	0	0	0	0	0	0	0	0	0	0	0	0	0	0	0	0	0	0	0	0	0	0	0	0	0	0	15	0	12	0	0	5	0	0	0	0	0	0	0	0	0	0	0	0	0	0	0	0	0	0	0	0	0	0	0	0	0	0	0	0	0	0	0	0	0	0	0	0	0	0	0	0	0	0	0	0	0	0	0	0	0	0	0	0	0	0	0	0	0	0	0	0	0	0	0	0	0	0	0	0	0	0	0	0	11	0	11	0	0	1	0	0	0	0	0	0	0	0	0	0	0	0	0	0	0	0	0	0	0	0	1	0	0	0	0	0	0	0	0	0	0	0	0	0	0	0	0	0	0	0	0	0	0	0	0	0	0	0	0	0	0	0	0	0	0	0	0	0	0	0	0	0	0	0	0	0	0	0	0	0	0	0	3.807354922	3	0.834085347	113.8298	86.99	86.99	3.768681066	14.20295697	4.6712	21.82010944	638.5821843	179.1549577	128.0500295	545.3654485	226.8874789	408.78	0.854025468	-4.593378906	-4.900247012	-4.998681066	0	1	1	0.833333333	0.833333333	1	1	1	1	0.952380952	0.166666667	1	1	0	0	0	0	0	1	1	0	0	0	0	1	0	1	0
3	NCCCNCCSP(=O)(O)O	214.26	7.935555556	14.9856	27.4217	17.0342	31.1749	0.555022222	1.015618519	0.630896296	1.154625926	0.166666667	27	12	4	26	11	1	12	7	0.269230769	1	0	0	15	5	2	3	1	1	0	0	0	0	0	2	7	0	55.55555556	18.51851852	7.407407407	11.11111111	0	5	0	0	0	1	0	0	0	0	0	0	0	0	0	0	0	0	0	0	0	0	0	0	0	0	0	0	0	0	0	0	0	0	0	0	0	0	0	48	192	194.1528679	113.7564138	262.45	213.9821	46	156	125.09013	116.019984	243.4	169.3096	7.75	4.016666667	2.875	1.396666667	3	13	3.605551275	6.238324625	1.548387097	1.681792831	0.400374136	27.66666667	2	1.874255647	9	45.02638456	4.617161663	7.73050077	0.8	88	7.333333333	1.333333333	7.833333333	33	126	30	2.251629167	9	3.954545455	9	3.954545455	958	2080	791	3290	13.02970936	156	261	12.42857143	6.892582293	11.53463203	7.138745947	0.5375	0.213293651	0.087904606	0.043989163	4.674869566	3.32974104	19.96105519	37.54221963	35.63888889	2.969907407	8.262120466	6.197772212	0.005930818	0.002502268	-0.00773331	0.000363799	8.469907407	4.633560065	1.978883511	6.28E-06	0.005848416	-0.013993428	5.98E-07	32	2.251629167	2.48490665	3.891820298	4.532599493	5.313205979	5.973809612	6.765038977	7.434257382	8.231908244	8.906122331	9.70826311	3.135494216	0	4.317488114	0	5.638354669	0	7.023758955	0	8.445267452	2.48490665	2.63905733	2.302585093	2.197224577	2.079441542	1.945910149	1.791759469	1.609437912	1.386294361	0	2.564949357	2.833213344	2.397895273	2.302585093	2.197224577	2.079441542	1.945910149	1.791759469	1.609437912	0	10.33857619	4.369447852	4.49980967	1.029834849	0.130361818	3.154124456	2.586412094	9.449747468	5.560660172	5.078427125	2.280330086	1.435660172	0.890165043	0.787478956	0.505514561	0.39064824	0.25337001	0.179457521	0.127166435	8.481945314	6.872270705	6.06523631	3.375796419	2.049617461	1.139252551	0.706828776	0.624751882	0.466556639	0.375088491	0.256202183	0.162750364	10.05330086	7.00260191	7.643529035	3.563800955	2.343211127	1.531900478	48.32627163	2.39990378	51.01368108	3.816155162	4.159795986	2.962912939	3.538296259	128.3819626	51.41407565	1.904225024	3.041142959	5.778995965	2.688721876	3.554945552	200.7154353	1508.317947	1.28067213	3.459431619	11	0.916666667	41.01955001	2.876357639	1.440794481	37.64642226	0.57682419	0.934989696	1.462915424	1.904225024	3.024181726	3.810081021	4.16229491	4.16229491	4.16229491	51.41407565	81.65290661	102.8721876	112.3819626	112.3819626	112.3819626	0.400477408	0.63601541	0.801297826	0.875371901	0.875371901	0.875371901	2.850662478	1.730705776	0.944806482	0.592592593	0.592592593	0.592592593	0.400477408	0.63601541	0.801297826	0.875371901	0.875371901	0.875371901	61.16726189	6.683489637	0.55695747	0.990003935	2.12079593	0.176732994	4.241591861	13.36697927	1.11391494	5.062595033	3.314235958	2.822476155	0.235206346	0.540756338	0.505265635	0.04210547	-0.355776286	10.53106185	0.877588488	1.226966596	261	3.954545455	43.5	26.44761905	0.273564371	0.024869488	3.009208079	6.727431725	45.06418876	3.755349064	1.984597869	45.06418876	3.755349064	71.75665868	90.12837753	7.510698127	16.00528176	45.06418876	7.942717541	11.18560126	15.34904211	18.96461967	22.8908232	3.148543472	0.262378623	0.597731633	0.13176585	0.010980487	-1.05623656	10.62761647	0.885634706	1.231723048	261	-19.72562878	4.432635915	0	22	1.833333333	1.610907217	5.098076144	0.424839679	5.022876344	16.36522155	1.363768463	10.59255141	5.64711716	4.262679877	5.59471138	7.027314514	8.517793011	10.04650506	3.464101615	0.288675135	0.647508748	3.464101615	0.288675135	0.647508748	10.56845815	0.880704846	1.228813958	0.926776695	22.24264069	10.98625166	0.998750151	120.8487683	1.652081623	3.477851928	0.289820994	0.649573305	1	0.083333333	2	6.955703856	0.579641988	2.235961065	2.777252542	1.909542505	0	1.732761128	0	1.628780875	3.38978371	0.282481976	0.636206386	0.301511345	0.025125945	-0.624835611	10.52749255	0.877291046	1.226789931	16.39824452	0.24845825	2.733040753	3.790226454	0.344566041	41.69249099	2.720388818	6.89374076	0.574478397	1.006145937	2.933760048	0.244480004	4.660440518	13.78748152	1.148956793	5.546463807	3.625765169	3.216810254	3.232199853	4.770522905	5.459680669	6.665283986	2.691608369	0.224300697	0.516014244	0.358475899	0.029872992	-0.534648046	10.53865733	0.878221444	1.22734234	261	3.954545455	43.5	26.44761905	0.273564371	0.024869488	3.009208079	6.727431725	45.06418876	3.755349064	1.984597869	45.06418876	3.755349064	71.75665868	90.12837753	7.510698127	16.00528176	45.06418876	7.942717541	11.18560126	15.34904211	18.96461967	22.8908232	3.148543472	0.262378623	0.597731633	0.13176585	0.010980487	-1.05623656	10.62761647	0.885634706	1.231723048	66	1	11	66	1	0.090909091	11	4.204692619	11	0.916666667	1.249671222	11	0.916666667	12	22	1.833333333	9.927350553	11.00008428	4.890349128	7.186144305	9.592400372	11.98941427	14.38737841	na	na	na	na	na	na	na	na	na	178.2928571	2.285805861	29.52708333	66.14499779	0.404629421	0.036784493	4.450923631	6.095953139	61.4128436	31.83677894	2.653064912	1.803514946	31.07935915	2.589946596	51.67444379	62.54320074	5.211933395	10.74239873	31.07935915	1.181946277	7.255353754	9.961315895	13.92287308	17.04593517	20.70055116	3.18282277	0.265235231	0.603374948	0.463507062	0.038625588	-0.400732374	10.62630043	0.885525036	1.231658508	177.8927689	2.280676524	29.45950315	67.3315301	0.405527156	0.036866105	4.460798718	6.093009388	61.31025236	31.79087618	2.649239682	1.802762997	31.01498111	2.584581759	51.60203386	62.44600236	5.20383353	10.70060134	31.01498111	1.185248595	7.252215753	9.953008593	13.91566993	17.03432824	20.68890201	3.182731959	0.265227663	0.603360078	0.465945759	0.038828813	-0.397997564	10.62636333	0.885530278	1.231661593	268.9790423	3.448449261	44.95652372	25.30595983	0.265264133	0.024114921	2.917905465	6.807204514	94.96494768	46.72237384	3.893531153	2.00342988	46.72237384	3.893531153	75.28495449	93.69811434	7.808176195	16.50394538	46.72237384	-0.924338263	8.031277285	11.26793697	15.50813224	19.13177497	23.11623023	3.201055402	0.266754617	0.606351829	0.242783265	0.020231939	-0.737737503	10.62522355	0.885435295	1.231605691	238.8132576	3.061708431	39.71927627	31.90272776	0.297989555	0.02708996	3.277885102	6.568748808	81.26737382	41.13128691	3.427607242	1.937006757	41.13128691	3.427607242	66.03357086	82.09670715	6.841392263	14.62429241	41.13128691	0.690744296	7.770244736	10.8934667	14.99377877	18.49887368	22.34870749	3.151114529	0.262592877	0.598157026	0.162402039	0.013533503	-0.947290225	10.62397785	0.885331487	1.231544588	263.8954038	3.383274408	44.30687564	27.41053968	0.270061142	0.024551013	2.970672563	6.817814242	96.92476153	46.51653076	3.876377564	2.001128781	46.29095084	3.857579236	76.27468697	94.33029486	7.860857905	16.41205341	46.29095084	-1.587539891	8.045488767	11.18245263	15.50232693	19.05360911	23.08093556	3.234992878	0.26958274	0.611847995	0.367681563	0.03064013	-0.521433777	10.62737409	0.885614507	1.231711162	244.0504666	3.128852136	40.6076611	30.90816908	0.290973862	0.026452169	3.200712481	6.60548104	83.1557802	41.9823901	3.498532508	1.947680592	41.9823901	3.498532508	67.30357803	83.82994687	6.985828905	14.84595264	41.9823901	0.592774206	7.810042861	10.95786979	15.07395713	18.60293442	22.47053792	3.169308488	0.264109041	0.601157416	0.096998684	0.008083224	-1.215880989	10.62207268	0.885172723	1.231451122	28.44781354	0.364715558	3.359752256	3.144788294	0.285889845	34.59267124	3.558153009	20.06336901	18.32098451	1.526748709	1.515538569	4.62125735	0.385104779	5.461080499	15.27749338	1.273124448	8.153830879	5.134172086	2.866682253	3.982885974	5.155972896	6.484136633	7.882335151	9.329819151	2.816725909	0.234727159	0.539693506	0.022994088	0.001916174	-1.966060569	10.58014714	0.881678929	1.229390049	22.90381354	0.293638635	2.897752256	3.536333255	0.321484841	38.89966581	3.18484466	17.06663805	14.05061903	1.170884919	1.37723455	3.468253371	0.289021114	4.922379589	14.8470729	1.237256075	6.89185404	4.389411408	2.487785834	3.620229913	4.464860597	5.599655636	6.686011964	7.844444996	2.444779967	0.203731664	0.465887734	0.66693605	0.055578004	-0.211098968	10.56444656	0.880370547	1.228616101	25.16391354	0.322614276	3.086093923	3.372642547	0.306603868	37.09906802	3.315305613	18.65455337	15.97462669	1.331218891	1.444116861	3.548476197	0.29570635	4.910707586	14.82935631	1.235779693	7.67985365	4.514572345	2.659888839	3.733388971	4.614898734	5.731311076	6.839654816	8.009075631	2.459124723	0.20492706	0.468936667	0.503929707	0.041994142	-0.357156046	10.5527621	0.879396842	1.228039377	23.19291354	0.297345045	2.921843923	3.521710603	0.320155509	38.73881664	3.248154849	16.98963908	14.15666954	1.179722462	1.381153313	3.942398483	0.328533207	5.156223877	15.84281017	1.320234181	6.6904018	4.605526508	2.511524238	3.694254422	4.68600413	5.908058522	7.141475855	8.42930045	2.645692803	0.2204744	0.507047299	0.83548221	0.069623517	-0.093675352	10.58462808	0.88205234	1.229610723	24.93011354	0.31961684	3.06661059	3.381737314	0.307430665	37.19911046	3.301128193	18.46161288	15.76125644	1.313438037	1.437109002	3.489858508	0.290821542	4.904471131	14.66260598	1.221883831	7.589299365	4.49523157	2.643397896	3.72036051	4.5943751	5.711286172	6.80724469	7.965334058	2.442946246	0.203578854	0.465496693	0.536668757	0.044722396	-0.324352425	10.55256596	0.879380497	1.228029691	47.50811354	0.609078379	4.94811059	2.540718121	0.230974375	27.94789934	4.704748478	36.93472212	36.28681106	3.023900922	1.871698564	7.474516445	0.62287637	7.973250224	26.26713157	2.188927631	13.25213129	7.963754873	3.601110518	5.222277089	6.976590358	8.809365968	10.68650467	12.59233006	2.431972417	0.202664368	0.463150374	0.050840245	0.004236687	-1.552550841	10.60145646	0.883454705	1.230438641	3.357632707	3.421144641	2.920073775	2.831574464	2.752283566	2.61206235	2.553238613	2.280804197	2.709745556	2.934175089	2.840414548	2.72627534	2.58830338	2.437335032	2.278131556	2.015763552	3.345945117	3.886569446	4.057759179	3.958892287	3.88822031	3.639612129	3.503239919	3.268746047	2.923170656	3.120818175	3.107814869	2.959660729	2.856177419	2.728358295	2.546858044	2.244589133	3.487397387	4.066353635	4.342148526	4.237920829	4.173397178	3.922354254	3.749779535	3.50091901	4.360333742	5.442715718	4.945108196	4.939557751	4.97797814	4.602528199	4.656997638	4.465910418	12.86508495	18.8824911	22.06745403	17.87760676	17.2011654	14.87413063	13.89409741	11.55751357	3.417158377	5.288032485	6.105061489	5.262075175	4.786709195	3.949203428	3.127613697	2.298349613	0.196769749	0.496733443	0.341321153	0.358651077	0.435934548	0.237841673	0.267018027	0.236497704	4.019973292	4.90132806	5.286055412	4.35774825	4.231712422	3.895150013	3.218024163	2.379216122	0.369564044	0.468971872	0.464419651	0.394935831	0.346268674	0.291752372	0.233039728	0.160558481	30.83585957	79.52793914	50.16364627	54.76085837	54.17456524	37.41086584	43.57844671	39.44938482	0.387693782	0.002517115	-0.091306858	-0.03250049	0.001717441	-0.057283246	-0.146246321	-0.217687163	0.090298293	-0.195314936	-0.04471537	-0.041133711	0.030497209	0.037187863	-0.048912937	-0.088804968	-0.416346101	0.468494906	-0.049351032	-0.088031224	0.095653907	-0.066299827	-0.200424235	-0.302189409	0.139582048	-0.199297698	-0.079943948	-0.043303777	0.077413928	-0.008878574	-0.067857788	-0.198885676	0.020272612	-0.179533184	-0.117824272	-0.003064177	0.123103868	0.008221756	-0.123145732	-0.290931292	-0.307989299	0.489339199	-0.037406819	-0.088179054	-0.001189669	-0.067577524	-0.231998168	-0.314786195	0.744894657	1.08753688	1.019055106	0.827912378	0.844570695	1.063890902	1.27246706	1.401090498	1.15505218	1.297324571	1.025374104	0.970789161	0.864533361	0.940664354	1.009219894	1.033150887	1.267014711	0.441019243	0.733153624	0.909017444	0.79036599	0.861912101	1.34048537	1.660056665	1.333731924	1.301039982	0.97034654	0.844800507	0.683990456	1.025828067	1.190778165	1.425751699	1.509561506	1.446314112	1.083349117	0.889169141	0.715775741	0.934588447	1.043725215	1.152379404	1.110964972	0.385224091	0.678901682	0.890943456	0.848847504	0.845799128	1.433115541	1.758186431	3	0.666666667	0.375	0.24	0.166666667	0.12244898	0.09375	0.074074074	0	0	0.272727273	0.051282051	0.041666667	0.03	0.023809524	0.020408163	0.01875	0.018518519	0	0	0.477162196	4.597419878	3.558078712	3.32402286	2.918992603	2.477581772	1.982537215	1.970969371	1.742405855	3.581765662	3.443314614	3.143081576	2.721188572	2.181703927	1.852761302	1.610036491	1.466527221	3.738340947	3.596400297	3.372652368	3.015949141	2.54327439	2.249324871	2.2487498	1.956082061	3.945630819	3.504438532	3.21544534	2.743257106	2.238468433	1.906525214	1.52611132	1.516219302	3.807931619	3.60984349	3.428252762	3.128189361	2.686637345	2.407553475	2.306500369	2.140704442	7.467888054	6.43450984	6.229897472	5.007205615	4.273738087	3.699369385	3.266598879	2.676977558	1.933380988	1.709436459	1.378774354	0.998507441	0.880640263	0.826385973	0.662219354	0.556669371	1.927138356	1.729942876	1.514915251	1.33713899	0.955409682	0.748136691	0.633836491	0.537905192	1.689077115	1.518132457	1.261050734	0.981977431	0.510649043	0.279505282	0.00423756	0	1.907805426	1.678809191	1.392793032	1.28549556	0.910701813	0.683019302	0.670863454	0.45227824	1.62357163	1.494504488	1.225772515	0.870440781	0.370977137	0.116710211	0	0	1.216571065	1.0462867	0.531628302	0.352453636	0.038697116	0	0	0	0	42.64852299	92.27445153	20.26321783	0	0	146.5174263	0	94.16881597	43.80542183	74.26370085	0	60.65927367	0	0	28.80640629	117.71102	60.65927367	94.52691868	28.80640629	0	117.71102	145.4348568	38.5577418	0	117.71102	38.5577418	50.90793816	0	94.52691868	0	117.71102	145.4348568	38.5577418	0	28.80640629	9.751335514	212.2379387	50.90793816	0	117.71102	38.5577418	0	18.01075068	127.4241062	2.534531739	32.89718747	0	125.171639	94.52691868	0	0	0	0	127.4241062	6.133333333	0.511111111	16.06666667	0.595061728	7.25	0.604166667	1.5	0.125	8.75	0.729166667	10.40707505	0.867256254	4.228951761	0.352412647	4.958023888	0.413168657	1.331708411	0.110975701	0.353339828	0.029444986	0.22826087	0	0.163043478	0.011111111	0	0.963888889	0.426315789	0.595061728	0.768627451	0.168745939	0	-0.168745939	0.195261438	0.530259366	0.183740631	0	-5.75	-0.479166667	3.098076144	0.281643286	5.022876344	14.69855489	1.336232262	9.950986581	0.904635144	15.09285756	36.18865756	3.28987796	3.716126365	0.33782967	5.68585038	15.97495832	1.452268938	0.4	0.036363636	0.8	0.8	0.072727273	3.065281771	0.278661979	4.835097668	13.9650321	1.269548372	6.393561447	0.581232859	6.354326923	14.55273802	1.322976184	4.3771065	0.397918773	5.297664509	14.49137897	1.317398089	3.739679888	0.339970899	5.385490517	17.08946216	1.553587469	4.088059534	0.371641776	5.104382083	14.55676322	1.323342111	7.474691495	5.426685576	4.942899983	2.360177838	7.267204552	5.056097302	7.453136195	8.363868426	7.651507249	5.705037596	7.474691495	5.426685576	7.474691495	5.426685576	7.474691495	5.426685576	7.474691495	5.426685576	3.295836866	3.218875825	4.905274778	5.602118821	6.918695219	7.896924656	9.0932446	10.16995876	11.32450937	12.43583028	13.57538742	14.69906444	15.83312709	16.96128501	5.231108617	6.698268054	9.314610293	11.44775741	13.81137703	16.07365158	18.3872087	20.67641671	22.97816579	25.27368978	27.57243415	29.86954546	32.16750199	34.46502562	3.496507561	3.761200116	5.484796933	6.523562306	7.932721027	9.1787465	10.51523485	11.81148071	13.13025813	14.43877536	15.75306	17.06466225	18.37777357	19.6901707	0.277631737	0	0.049932369	0	0.008158628	0	0.001309862	0	0.000209693	0	3.35539E-05	0	5.37E-06	0	3.21164978	3.218875825	4.796155768	5.568344504	6.815826773	7.832077671	8.989880879	10.07858651	11.21029118	12.32069735	13.4444737	14.56154354	15.68284498	16.80200362	4.553876892	6.047372179	7.69211334	9.42843118	11.21727842	13.03546908	14.86993652	16.71345805	18.56204979	20.4135026	22.26658186	24.12059193	25.97513786	27.82999388	3.713572067	4.86753445	6.184148891	7.553810852	8.965973184	10.40204827	11.85342529	3.098076144	1.849499656	1.434433018	0.833062163	0.134206462	-0.570596753	-1	-1	-1.193573781	-1.660306709	-1.9248002	0	0	0	0	9.950986581	3.663321128	2.750394525	1.501365665	0.228260884	-1.028978493	-2.393569351	-3	-3	-3.529909963	-5.141870975	0	0	0	0	3.716126365	1.853261703	1.442655894	0.840019922	0.135415275	3.098076144	1.849499656	1.434433018	0.833062163	0.134206462	-0.570596753	-1	-1	-1.193573781	-1.660306709	-1.9248002	0	0	0	0	9.950986581	3.663321128	2.750394525	1.501365665	0.228260884	-1.028978493	-2.393569351	-3	-3	-3.529909963	-5.141870975	0	0	0	0	3.716126365	1.853261703	1.442655894	0.840019922	0.135415275	-0.574289955	-1	-1.184395297	-1.512451741	-1.746618152	-1.969724015	0	0	0	0	0.4	0	0	0	0	0	0	0	0	0	-0.4	0	0	0	0	3.065281771	1.739882577	1.331234833	0.727164214	0.118952654	-0.536577177	-1	-1	-1.137098667	-1.539024308	-1.769815897	0	0	0	0	6.393561447	3.852209712	3.480764259	3	2.368015412	2	2	1.620574146	0.902127885	0.343512617	0.039234524	0	0	0	0	4.3771065	2.85359922	2.446547403	1.853558513	1.169423305	0.663187644	0.399583406	0	-0.189583263	-0.65286472	-0.920558009	0	0	0	0	3.739679888	2.720334362	1.990149788	1.405811467	0.575119213	-0.316350678	-1	-1	-1.033342432	-1.285590978	-1.645810629	0	0	0	0	4.088059534	2.791615919	2.372321725	1.720190424	1.033466736	0.377601837	0	0	-0.241955046	-0.724978579	-1.016322549	0	0	0	0	1	1	0	0	0	0	0	0	0	0	0	0	0	0	0	0	0	0	0	0	0	0	0	0	0	0	0	0	0	0	0	0	0	0	0	0	0	0	0	0	0	0	0	0	0	0	0	0	0	0	0	0	0	0	0	0	0	0	0	1	0	1	0	0	0	0	0	0	0	0	0	0	0	0	0	0	0	0	0	0	0	2	0	0	0	0	0	0	0	0	0	0	0	0	0	0	0	0	0	0	0	0	0	0	0	0	0	1	0	0	0	0	0	0	0	0	0	0	0	0	0	0	0	0	0	0	0	0	0	0	0	0	0	0	0	0	0	0	0	0	0	0	0	0	0	0	0	0	0	0	0	5	5	0	1	0	0	0	4	0	0	0	0	0	0	0	0	0	0	0	0	0	0	0	0	0	0	0	0	0	0	0	0	0	0	0	0	0	0	0	0	0	0	0	0	0	0	0	8	0	0	5	0	0	2	0	0	2	0	1	0	0	0	0	0	0	0	1	1	0	0	0	0	0	0	0	0	0	0	0	0	0	0	0	0	0	0	0	0	0	0	0	0	0	0	0	0	0	0	0	0	0	0	0	0	0	1	0	0	0	0	0	0	0	1	0	0	0	0	0	3.363152675	0	0	0	0	0	0	0	0	0	0	5.242784383	3.014722222	0	0	0	0	0	0	0	0	0	0	0	0	0	0	16.89327995	10.32974104	0	0	0	0	0	-3.869314011	0	0	0	0	0.664522628	0	0	0	0	0	0	0	0	0	0	0	0	0	0	0	0	0	0	0	0	0	0	0	0	0	0	0	0	0	0	0	0	0	0	0	0	0	0	0	0	0	0	0	0	0	0	5	0	0	0	0	0	0	0	0	0	0	1	1	0	0	0	0	0	0	0	0	0	0	0	0	0	0	2	1	0	0	0	0	0	1	0	0	0	0	1	0	0	0	0	0	0	0	0	0	0	0	0	0	0	0	0	0	0	0	0	0	0	0	0	0	0	0	0	0	0	0	0	0	0	0	0	0	0	0	0	0	0	0	0	4	0	1	0	1	2	0	0	0	2	2	0	3	0	0	3	0	0	0	3	1	0	0	0	1	0	0	0	0	2	0	2	0	0	1	0	0	0	1	0	0	0	2	0	0	0	0	2	0	0	3	0	3	0	0	0	0	0	0	0	0	0	0	0	0	0	0	0	0	3	0	3	0	0	0	0	0	0	0	0	0	0	0	0	0	0	0	3	0	0	1	0	0	0	0	0	0	0	0	0	0	0	0	0	0	0	0	0	1	0	0	0	1	0	0	0	0	0	0	0	1	0	0	0	0	0	0	0	0	0	0	0	0	0	0	0	1	0	0	0	1	0	0	0	0	0	0	0	0	0	3.77976315	3	1.889881575	2.828427125	2	1	1	1	1	0	1	1	0	1	0	4	42	10	12	0	0	0	0	6	6	0	0	0	0	0	0	0	0	0	0	0	0	0	0	0	0	0	0	0	0	0	0	0	0	0	0	1	1	0	1	0	0	0	0	0	0	0	0	0	0	0	0	0	0	0	0	0	0	0	0	0	1	0	0	0	0	0	0	0	0	1	0	0	0	0	0	0	0	0	0	0	0	0	0	0	0	0	0	0	0	0	0	0	0	0	0	0	0	0	0	0	0	0	0	0	0	0	0	0	0	0	0	0	0	1	1	0	1	1	0	0	0	0	0	0	0	0	0	0	0	0	0	0	0	0	0	0	1	1	0	0	0	0	0	0	0	0	0	0	0	0	0	0	0	0	0	0	0	0	0	0	0	0	0	0	0	0	0	0	0	0	0	0	0	0	0	0	0	0	0	0	0	0	0	0	0	0	0	0	0	0	0	1	1	1	0	1	0	0	0	0	0	0	0	0	0	1	0	0	0	0	0	0	0	0	0	0	0	0	0	0	0	0	0	0	0	0	0	0	0	0	0	0	0	0	0	0	0	0	0	0	0	0	0	0	0	0	0	0	0	0	0	0	0	0	0	0	0	0	0	0	0	0	0	0	0	0	0	0	0	1	0	1	1	0	0	0	0	0	0	0	0	1	0	0	1	0	0	0	0	0	0	0	0	0	0	0	0	0	0	0	0	0	0	0	0	0	0	0	0	0	0	0	0	0	0	0	0	0	0	0	0	0	0	0	0	0	0	0	0	0	0	0	0	0	0	0	0	0	0	0	0	0	0	0	0	0	0	1	1	0	1	1	0	0	0	0	0	0	0	0	1	0	0	0	0	0	0	0	0	0	0	0	0	0	0	0	0	0	0	0	0	0	0	0	0	0	0	0	0	0	0	0	0	0	0	0	0	0	0	0	0	0	0	0	0	0	0	0	0	0	0	0	0	0	0	0	0	0	0	0	0	0	0	0	0	0	1	1	1	1	0	0	0	0	0	0	0	0	0	0	0	0	0	0	0	0	0	0	0	0	0	0	0	0	0	0	0	0	0	0	0	0	0	0	0	0	0	0	0	0	0	0	0	0	0	0	0	0	0	0	0	0	0	0	0	0	0	0	0	0	0	0	0	0	0	0	0	0	0	0	0	0	0	0	0	1	0	1	0	0	0	0	0	0	0	0	0	1	0	0	0	0	0	0	0	0	0	0	0	0	0	0	0	0	0	0	0	0	0	0	0	0	0	0	0	0	0	0	0	0	0	0	0	0	0	0	0	0	0	0	0	0	0	0	0	0	0	0	0	0	0	0	0	0	0	0	0	0	0	0	0	0	0	1	0	0	0	0	0	0	0	0	0	0	0	0	1	0	0	0	0	0	0	0	0	0	0	0	0	0	0	0	0	0	0	0	0	0	0	0	0	0	0	0	0	0	0	0	0	0	0	0	0	0	0	0	0	0	0	0	0	0	0	0	0	0	0	0	0	0	0	0	0	0	0	0	0	0	0	0	0	0	0	0	0	0	0	0	0	0	0	0	1	0	0	0	0	0	0	0	0	0	0	0	0	0	0	0	0	0	0	0	0	0	0	0	0	0	0	0	0	0	0	0	0	0	0	0	0	0	0	0	0	0	0	0	0	0	0	0	0	0	0	0	0	0	0	0	0	0	0	0	0	0	0	0	0	0	0	0	0	0	0	0	0	0	0	0	0	0	0	0	0	0	0	0	0	0	0	0	0	0	0	0	0	0	0	0	0	0	0	0	0	0	0	0	0	0	0	0	0	0	0	0	0	0	0	0	0	0	0	0	0	0	0	0	0	0	0	0	0	0	0	0	0	0	0	0	0	0	0	0	0	0	0	3	3	0	1	0	0	0	0	0	0	0	0	0	0	0	0	0	0	0	0	0	0	0	0	0	3	0	0	0	0	0	0	0	0	1	0	0	0	0	0	0	0	0	0	0	0	0	0	0	0	0	0	0	0	0	0	0	0	0	0	0	0	0	0	0	0	0	0	0	0	0	0	0	0	0	0	0	0	2	3	0	1	1	0	0	0	0	0	0	0	0	0	0	0	0	0	0	0	0	0	0	3	3	0	0	0	0	0	0	0	0	0	0	0	0	0	0	0	0	0	0	0	0	0	0	0	0	0	0	0	0	0	0	0	0	0	0	0	0	0	0	0	0	0	0	0	0	0	0	0	0	0	0	0	0	0	2	2	3	0	1	0	0	0	0	0	0	0	0	0	1	0	0	0	0	0	0	0	0	0	0	0	0	0	0	0	0	0	0	0	0	0	0	0	0	0	0	0	0	0	0	0	0	0	0	0	0	0	0	0	0	0	0	0	0	0	0	0	0	0	0	0	0	0	0	0	0	0	0	0	0	0	0	0	2	0	3	1	0	0	0	0	0	0	0	0	1	0	0	1	0	0	0	0	0	0	0	0	0	0	0	0	0	0	0	0	0	0	0	0	0	0	0	0	0	0	0	0	0	0	0	0	0	0	0	0	0	0	0	0	0	0	0	0	0	0	0	0	0	0	0	0	0	0	0	0	0	0	0	0	0	0	1	1	0	1	1	0	0	0	0	0	0	0	0	3	0	0	0	0	0	0	0	0	0	0	0	0	0	0	0	0	0	0	0	0	0	0	0	0	0	0	0	0	0	0	0	0	0	0	0	0	0	0	0	0	0	0	0	0	0	0	0	0	0	0	0	0	0	0	0	0	0	0	0	0	0	0	0	0	0	1	3	1	1	0	0	0	0	0	0	0	0	0	0	0	0	0	0	0	0	0	0	0	0	0	0	0	0	0	0	0	0	0	0	0	0	0	0	0	0	0	0	0	0	0	0	0	0	0	0	0	0	0	0	0	0	0	0	0	0	0	0	0	0	0	0	0	0	0	0	0	0	0	0	0	0	0	0	0	3	0	1	0	0	0	0	0	0	0	0	0	1	0	0	0	0	0	0	0	0	0	0	0	0	0	0	0	0	0	0	0	0	0	0	0	0	0	0	0	0	0	0	0	0	0	0	0	0	0	0	0	0	0	0	0	0	0	0	0	0	0	0	0	0	0	0	0	0	0	0	0	0	0	0	0	0	0	3	0	0	0	0	0	0	0	0	0	0	0	0	1	0	0	0	0	0	0	0	0	0	0	0	0	0	0	0	0	0	0	0	0	0	0	0	0	0	0	0	0	0	0	0	0	0	0	0	0	0	0	0	0	0	0	0	0	0	0	0	0	0	0	0	0	0	0	0	0	0	0	0	0	0	0	0	0	0	0	0	0	0	0	0	0	0	0	0	3	0	0	0	0	0	0	0	0	0	0	0	0	0	0	0	0	0	0	0	0	0	0	0	0	0	0	0	0	0	0	0	0	0	0	0	0	0	0	0	0	0	0	0	0	0	0	0	0	0	0	0	0	0	0	0	0	0	0	0	0	0	0	0	0	0	0	0	0	0	0	0	0	0	0	0	0	0	0	0	0	0	0	0	0	0	0	0	0	0	0	0	0	0	0	0	0	0	0	0	0	0	0	0	0	0	0	0	0	0	0	0	0	0	0	0	0	0	0	0	0	0	0	0	0	0	0	0	0	0	0	0	0	0	0	0	0	0	0	0	0	0	0	1	1	3.838024859	51.1171	95.58	130.69	-1.029662917	1.060205723	-1.5874	2.51983876	301.7036186	145.4348568	125.171639	258.6212625	109.3693699	181.77	0.857203051	-0.51478652	-0.341820229	-0.200337083	0	1	1	1	1	0.9	1	1	1	0.985714286	0.333333333	1	0	0	0	0	0	0	0	0	0	0	0	0	0	0	0	0
4	N[C@@H](Cc1ccc(O)c(O)c1)C(=O)O	197.21	7.8884	15.5146	25.829	15.6307	28.4119	0.620584	1.03316	0.625228	1.136476	0.153846154	25	14	5	25	14	7	18	3	0.12	1	0	6	11	9	1	4	0	0	0	0	0	0	0	0	5	0	44	36	4	16	0	2	7	0	6	1	0	1	1	6	6	0	0.428571429	0	1	1	1	0	0	0	1	0	0	0	0	0	0	1	0.428571429	0	0	0	48.26984127	0	0	0	0	0	0	66	224	261.4968126	75.66248775	309.93	248.263	73	192	205.3610755	81.52909766	293.03	206.33424	8.666666667	3.933333333	3.138888889	1.184722222	8	19	2.915475947	8.265650166	1.615384615	1.804716622	0.347825557	32.5	5	0.856454691	18	53.29969409	4.012343592	9.260118148	1	89	6.357142857	1.071428571	7.714285714	33	180	26	2.217021886	8	3.527472527	9	5.153846154	1283	2770	1128	5138	14.20579543	170	742	10.81875108	4.30315833	2.883330204	3.325342772	0.59047619	0.325507476	0.124901388	0.071763821	2.766143707	3.418623551	26.6893972	37.0788066	44.5	3.178571429	9.00493835	6.975738958	0.001156606	0.000825401	0.001283218	2.72046E-05	8.678571429	5.141252474	2.194428784	5.72E-07	0.001754662	0.002237289	na	29	1.618325273	2.708050201	4.204692619	4.990432587	5.82008293	6.632001777	7.461065514	8.281217661	9.110409533	9.933774245	10.76331375	3.36729583	0	4.65396035	0	6.120297419	0	7.663407665	0	9.243678432	2.708050201	2.995732274	3.091042453	3.091042453	3.258096538	3.091042453	2.944438979	2.708050201	1.945910149	0	2.944438979	3.481240089	3.855452654	4.210274029	4.706710916	4.605170186	4.495285563	4.523146351	4.123093976	0	11.3378218	5.159055299	6.439799551	1.248251701	1.280744252	3.334730069	2.730714536	10.71517847	6.502907755	6.090648782	4.549969181	2.671079256	2.128954853	0.765369891	0.464493411	0.320560462	0.216665199	0.12719425	0.085158194	7.343747204	3.996788559	2.971921565	1.812638002	1.037227029	0.660178979	0.524553372	0.285484897	0.156416924	0.086316095	0.049391763	0.026407159	10.71517847	6.502907755	6.090648782	4.549969181	2.671079256	2.128954853	41.61552274	2.504062064	78.99281244	3.926045619	6.192877555	3.202267951	3.863914339	116.0964047	41.51333193	1.660533277	2.813457942	6.29281297	3.182005815	3.780911225	256.0246727	2019.992963	1.577406283	3.672553582	14	1	53.30296891	2.744381134	1.506718738	27.9723705	0.440096552	0.663163616	1.264869813	1.660533277	3.532878689	3.94346519	4.32385619	4.40385619	4.48385619	41.51333193	88.32196723	98.58662974	108.0964047	110.0964047	112.0964047	0.357576378	0.760764017	0.849179007	0.931091751	0.948318813	0.965545875	2.983322913	1.1109775	0.700391	0.32	0.24	0.16	0.341815515	0.727231888	0.811749818	0.890052101	0.906519847	0.922987594	45.52035429	8.300830709	0.592916479	1.286770179	2.292088912	0.163720637	4.584177823	16.60166142	1.185832958	6.272877007	3.526937582	3.405551633	0.243253688	0.745062457	0.108754925	0.007768209	-1.348971495	13.46862971	0.962044979	1.581052778	321	3.527472527	45.85714286	37.30714286	0.332304274	0.02373602	2.326129917	6.795705775	47.35567556	3.382548254	2.345520851	47.35567556	3.382548254	71.80847125	94.71135112	6.765096509	17.47850227	47.35567556	7.983098941	11.42003136	15.49988728	19.25097027	23.16490566	3.439954978	0.24571107	0.751173862	0.079910048	0.005707861	-1.536358055	13.60142021	0.971530015	1.587017961	273	0	2.902147742	1.791759469	28	2	2.026021244	4.86202019	0.347287156	4.763570934	20.55951316	1.468536654	13.12067595	5.920271583	4.553876892	5.916202063	7.351799869	8.824530822	10.31985963	3.741657387	0.267261242	0.802289625	3.741657387	0.267261242	0.802289625	13.52528496	0.966091783	1.583604994	0.928986822	31.35719249	13.95773574	0.996981124	97.70415018	1.761454601	4.065307643	0.290379117	0.852730783	1	0.071428571	2	8.130615286	0.580758235	2.471702574	2.908824034	1.984825565	0	1.719509536	0	1.578025456	3.650590327	0.260756452	0.787308338	0.018213412	0.001300958	-2.435452165	13.47263993	0.962331423	1.581233784	22.34369898	0.245535154	3.191956997	4.091765645	0.292268975	28.64235952	2.991418681	8.39331051	0.599522179	1.293506606	3.439772318	0.245698023	5.233875939	16.78662102	1.199044359	6.510461548	3.989057707	3.464743467	3.686569275	5.289848797	6.232251814	7.539214684	3.426702388	0.244764456	0.748826942	0.073654475	0.005261034	-1.585921205	13.4684053	0.96202895	1.581042648	469	5.153846154	67	25.93095238	0.22281021	0.015915015	1.559671473	7.434847875	68.4798166	4.891415471	2.569787624	68.4798166	4.891415471	98.50382723	136.9596332	9.782830943	22.04720923	68.4798166	8.671629545	12.58449881	16.94332471	21.11622082	25.36633378	3.549791465	0.253556533	0.770283977	0.203471643	0.014533689	-0.968094551	13.60660909	0.971900649	1.587249871	66.93492063	0.735548578	9.562131519	154.2714286	1.529006735	0.109214767	10.70304715	4.133215903	11.30112062	0.807222902	1.474370114	9.879592019	0.705685144	11.49473595	22.60224124	1.614445803	8.760117287	9.88007636	4.724223264	6.857665737	9.164100536	11.45211623	13.7428655	3.431270219	0.24509073	0.749636889	0.117759809	0.008411415	-1.300604072	13.54844549	0.967746106	1.584645256	259.0773835	2.467403653	36.92942214	51.0791883	0.411814766	0.02941534	2.88270336	6.419869515	75.05879347	38.10082531	2.721487522	2.213308136	38.10082531	2.721487522	58.95905553	76.03838531	5.431313237	14.98655161	38.10082531	0.762140052	7.567483635	10.73777597	14.6472642	18.15071829	21.86798293	3.507602466	0.250543033	0.763014513	0.190609794	0.013614985	-1.007796702	13.58823185	0.97058799	1.586428128	259.1029692	2.467647326	36.93325275	51.06709331	0.411781599	0.029412971	2.882471195	6.420048545	75.07004239	38.10522119	2.721801514	2.213378282	38.10522119	2.721801514	58.96420316	76.0475281	5.431966293	14.9893765	38.10522119	0.760992727	7.567685099	10.7381678	14.64769965	18.15131562	21.86866267	3.507580169	0.250541441	0.763010648	0.190596511	0.013614037	-1.007839074	13.58824554	0.970588967	1.58642874	291.5555692	2.776719707	41.78759561	40.78490429	0.37388925	0.026706375	2.617224747	6.641944658	89.37202083	43.72841042	3.123457887	2.297069167	43.72841042	3.123457887	65.55926507	88.27762083	6.305544345	17.67336894	43.72841042	-1.069938428	7.815807094	11.19540439	15.17281248	18.85841113	22.68336127	3.486669997	0.249047857	0.759375183	0.195611248	0.013972232	-0.992048646	13.60472354	0.971765967	1.587165609	259.2779692	2.469313993	36.95940275	50.9932497	0.411553837	0.029396703	2.880876859	6.421253445	75.14526952	38.13478476	2.723913197	2.213849819	38.13478476	2.723913197	58.99869931	76.10895524	5.436353946	15.00737851	38.13478476	0.753442336	7.569037451	10.74080626	14.65062486	18.1553324	21.8732313	3.507549953	0.250539282	0.763005411	0.190765278	0.013626091	-1.007300939	13.58832079	0.970594342	1.586432107	328.1666692	3.12539685	47.26666704	33.42161604	0.339299217	0.024235658	2.375094517	6.882295593	105.9477084	50.27385422	3.590989587	2.381879054	50.27385422	3.590989587	73.3140356	102.8619942	7.347285297	19.66764214	50.27385422	-1.85629799	8.081472993	11.64125932	15.71433481	19.5668054	23.5141631	3.447215374	0.24622967	0.752455785	0.186450566	0.013317898	-1.021210811	13.62617645	0.973298318	1.588123612	261.2806192	2.48838685	37.26025989	49.9728084	0.409011531	0.029215109	2.863080717	6.435843507	76.06823041	38.4929152	2.749493943	2.219533124	38.4929152	2.749493943	59.4212414	76.85474469	5.489624621	15.23801213	38.4929152	0.651074404	7.585536192	10.7723575	14.68599631	18.2036542	21.92835187	3.503229367	0.250230669	0.762256002	0.18457298	0.013183784	-1.027364628	13.58980209	0.970700149	1.586498385	31.83498303	0.303190315	3.441047576	3.805856856	0.271846918	26.64099799	3.561438803	23.5087053	19.50200265	1.393000189	1.806110896	3.731508399	0.266536314	5.410799635	19.71078414	1.407913153	9.327878676	4.847581221	2.803075492	4.038225435	4.959356741	6.167066304	7.318772709	8.54893285	3.121897577	0.222992684	0.692186111	0.095696907	0.006835493	-1.426742939	13.48194692	0.962996209	1.581653658	28.95688303	0.275779838	3.235469005	4.015869534	0.286847824	28.11108674	3.429268403	21.91116851	17.26418425	1.233156018	1.732004487	3.689311956	0.263522283	5.408746965	19.67206941	1.405147815	8.486498428	4.711304901	2.6113337	3.929551691	4.794969072	6.024159498	7.148962805	8.373858665	3.213765993	0.229554714	0.709819951	0.074663661	0.005333119	-1.577647008	13.47951442	0.962822459	1.581543947	31.80888303	0.302941743	3.439183291	3.80746006	0.271961433	26.65222042	3.560112472	23.49296785	19.48108393	1.391505995	1.805458364	3.73107009	0.266505006	5.410618085	19.70471662	1.407479758	9.322537864	4.846165632	2.80149197	4.037039227	4.957663961	6.165480871	7.316965279	8.547046398	3.122626221	0.22304473	0.692328003	0.095632391	0.006830885	-1.427152979	13.48191482	0.962993916	1.58165221	27.78268303	0.264596981	3.151597576	4.132058304	0.295147022	28.92440813	3.386633666	21.38908754	16.41604377	1.172574555	1.701375902	3.676741026	0.262624359	5.420336582	20.00533718	1.428952656	8.186781757	4.667860919	2.521158216	3.901624055	4.740714126	5.984704202	7.096399107	8.322624287	3.267909135	0.233422081	0.719977961	0.056853297	0.00406095	-1.743342084	13.4798276	0.962844828	1.581558073	31.46798303	0.299695077	3.414833291	3.826812526	0.273343752	26.78768768	3.542659375	23.26108641	19.1946932	1.371049514	1.796453645	3.722044796	0.265860343	5.4074222	19.60679262	1.400485187	9.24928991	4.826145612	2.780575493	4.021457341	4.93413031	6.142967848	7.289771132	8.517488668	3.127756649	0.223411189	0.693326138	0.090184065	0.006441719	-1.462818267	13.48160287	0.962971633	1.581638142	60.83978303	0.579426505	5.512819005	2.792944472	0.199496034	19.5506113	4.94915679	46.7466339	45.62336695	3.258811925	2.322862266	7.47707032	0.534076451	8.296967381	31.82409396	2.273149569	16.18584567	8.179091238	3.817714524	5.478157034	7.239132026	9.068306999	10.93478045	12.82637949	3.044935244	0.217495375	0.677009285	0.112752068	0.008053719	-1.32702568	13.49184707	0.963703362	1.582099974	2.864040294	3.204489034	3.25241268	2.903143771	2.785749605	2.67371149	2.425910731	1.687194502	2.7826473	3.097022508	3.163387624	2.974224127	2.748672729	2.509213848	2.068785239	1.378071929	3.334171482	3.735824769	4.067970285	4.108209658	3.825958748	3.664079766	3.375793175	2.850576044	2.755071147	3.099338524	3.191676184	3.043678907	2.807387523	2.489202158	2.009891642	1.349980085	3.429869479	3.85661374	4.231570511	4.325683125	4.067459438	3.863513287	3.567535214	3.046173183	4.711039872	5.20034091	5.604169955	5.372449229	5.065756486	5.156822284	5.229328424	4.798542128	5.085516484	7.663622676	12.52738152	15.08839386	11.05031202	9.616634319	7.653089881	4.843315793	2.502985454	4.375305804	5.609884081	5.595228154	4.641115641	3.084029918	2.06147712	1.016462633	0.175088096	0.24423118	0.504641116	0.581330916	0.327975885	0.3979011	0.462161231	0.358433527	2.195316532	3.495325757	4.244082253	4.02386839	3.0827473	2.211547076	1.427492967	0.689551001	0.324226975	0.479485398	0.563704552	0.508512696	0.406547984	0.29544619	0.182292516	0.087186012	34.68832347	53.45960096	94.44025754	107.7414375	57.95800968	74.61624236	86.83172432	66.11009819	-0.112772745	0.037709216	-0.133185209	-0.196232822	0.140141633	-0.033147998	0.124798521	-0.104384705	0.173780299	-0.076964725	-0.240107867	-0.084061095	0.036572787	-0.050767793	0.00019291	0.025739289	-0.256410819	0.120483732	0.063980673	-0.241006274	-0.016511924	-0.195479384	0.240878584	0.256117216	0.28628464	-0.122223513	-0.209568857	-0.021241068	-0.121159039	-0.13640788	-0.027530473	0.282942587	0.320615229	-0.129391209	-0.109976434	-0.072013675	-0.18691508	-0.16028189	0.022724142	0.321822719	-0.257741596	0.129115737	0.059438117	-0.242381477	-0.005367595	-0.205237068	0.230605671	0.268293032	0.889915348	0.735924642	1.020536346	1.183777859	0.820605647	1.075529205	1.020237243	1.350396323	0.826318822	1.125736222	1.21711359	1.049531508	0.975104634	0.951999594	0.830652335	0.731131201	1.050786081	0.530084896	0.787526055	1.193946998	0.755978078	1.343794135	1.200696597	1.473507003	0.88723302	1.305149595	1.235772796	0.948798881	1.064379723	0.990392626	0.779404474	0.359094502	0.952203913	1.343533172	1.166867376	0.952516964	1.110280398	1.012106273	0.722082014	0.297447225	1.032344467	0.536662839	0.798626208	1.200597676	0.732515602	1.366146195	1.19490193	1.431895323	4	2	0.8125	0.773333333	0.340277778	0.284081633	0.118055556	0	0	0	0.285714286	0.105263158	0.045138889	0.064444444	0.030934343	0.031564626	0.019675926	0	0	0	0.582735672	3.885151218	3.542934189	3.003455871	2.796498138	2.664718382	2.232743073	2.008613435	1.805660181	3.863750136	3.430530587	2.870973181	2.746763287	2.456304162	2.113703929	1.767903329	1.476496678	3.941763128	3.616723723	3.089064557	2.927315246	2.837178075	2.518871946	2.290222496	2.054325609	3.861982691	3.405927264	2.83332722	2.745417367	2.394026447	2.111055768	1.684233269	1.444068355	3.96241825	3.647745276	3.097083722	2.968033115	2.925762964	2.617155727	2.364467239	2.126538325	7.474009195	6.529945419	6.401527729	6.351070942	4.978556686	4.500132885	3.608647032	3.343898481	2.016943081	1.699293167	1.195718112	1.131194499	0.9745035	0.854794141	0.613146701	0.506576873	2.01453079	1.745226529	1.232697109	1.130138058	1.117849401	0.874657358	0.66724946	0.45823232	1.907997955	1.525334162	0.955785257	0.882745118	0.648766596	0.448243019	0.088138387	0	2.014242166	1.7706881	1.27573392	1.16114854	1.130134528	0.88053298	0.672481287	0.460610904	1.888466819	1.490507892	0.938681401	0.838307104	0.577808388	0.322519978	0.008893536	0	1.210679221	0.824703633	0.192199513	0.120324495	0	0	0	0	0	35.43171921	28.42874242	154.104831	3.185574951	0	70.62661198	0	47.08440799	176.7371605	0	0	35.43171921	32.52419184	0	0	70.62661198	67.95591106	153.1949565	0	0	70.62661198	186.092144	35.05872358	0	70.62661198	35.05872358	32.89718747	0	153.1949565	0	70.62661198	186.092144	35.05872358	0	0	35.05872358	223.8215685	32.89718747	0	70.62661198	6.629981163	28.42874242	0	186.092144	34.14884911	32.89718747	0.909874473	160.947217	153.1949565	31.61431737	31.61431737	0	31.61431737	186.092144	6.233333333	0.445238095	16.56666667	0.662666667	8.25	0.589285714	8.5	0.607142857	16.75	1.196428571	8.410691378	0.60076367	2.918943875	0.208495991	11.65471368	0.832479549	3.58396388	0.25599742	0.497092245	0.035506589	0.278074866	0.401069519	0	0	0.054761905	0.947619048	0.433333333	0.592473118	0.777192982	0.229333333	0.070193548	-0.159139785	0.170426065	0.469849246	0.244150758	0	0.25	0.017857143	2.86202019	0.204430014	4.86202019	20.55951316	1.468536654	8.429595429	0.602113959	14.61987027	56.99933502	4.071381073	3.872141662	0.276581547	6.872141662	26.21076839	1.872197742	2.373945792	0.169567557	3.984273651	5.066188056	0.361870575	2.787532891	0.199109492	4.787532891	19.90069141	1.421477958	5.972174396	0.426583885	5.28222445	21.74491567	1.553208262	4.223961967	0.301711569	5.03231285	20.90479981	1.493199986	3.734825558	0.266773254	5.734825558	21.32995903	1.523568502	3.836322499	0.274023036	4.836322499	20.59666522	1.471190373	8.706742302	6.841700476	5.048639504	2.375507503	7.695392099	5.37233694	9.209295273	7.542872261	8.795898576	7.027315295	8.706742302	6.841700476	8.706742302	6.841700476	8.706742302	6.841700476	8.706742302	6.841700476	3.663561646	3.433987204	5.209486153	5.673323267	7.014814351	7.775275846	8.944158831	9.841878071	10.93576415	11.90046418	12.96114478	13.95994764	15.00632487	16.02322888	5.739792912	6.538139824	9.492733482	10.96976603	13.47129058	15.24512707	17.55486521	19.48151181	21.6973593	23.70780874	25.87586352	27.93356068	30.07740327	32.16222926	4.158883083	4.085976313	6.2581464	6.86602141	8.628768108	9.550704579	11.13732456	12.23136588	13.72423664	14.92028137	16.3583502	17.61639355	19.02134861	20.31719208	2.313089726	2.242953977	3.694124268	4.172839281	5.288485778	5.984587892	6.961726425	7.750322719	8.666201192	9.496041418	10.38413071	11.23274455	12.10811352	12.96533671	3.60875341	3.323596136	5.108386129	5.506371645	6.860252551	7.558795924	8.731302718	9.576370352	10.6641119	11.58509055	12.63210975	13.59389536	14.6216151	15.60598377	5.003946306	6.549650742	8.188966864	9.874007247	11.58447374	13.3107018	15.04749252	16.79177542	18.54161055	20.29570908	22.0531801	23.81338701	25.57586141	27.34024943	4.151039906	5.362465186	6.659774573	7.985080089	9.33263267	10.69528769	12.06960709	2.86202019	2.630391708	2.095580268	1.414213562	1.056534627	0.221016224	-0.370768062	-0.786457678	-1	-1.297410159	-1.414213562	-1.509356373	-1.901550744	-2	0	8.429595429	7.598591721	6.056550047	3.525575136	2.408794277	0.4805609	-0.93094609	-2	-2.007639276	-3.250325893	-4.022419796	-4.303398425	-5.79466319	-6.190274841	0	3.872141662	3.043323107	2.726811284	1.948601034	1.25443387	2.86202019	2.630391708	2.095580268	1.414213562	1.056534627	0.221016224	-0.370768062	-0.786457678	-1	-1.297410159	-1.414213562	-1.509356373	-1.901550744	-2	0	8.429595429	7.598591721	6.056550047	3.525575136	2.408794277	0.4805609	-0.93094609	-2	-2.007639276	-3.250325893	-4.022419796	-4.303398425	-5.79466319	-6.190274841	0	3.872141662	3.043323107	2.726811284	1.948601034	1.25443387	0.260073236	-0.418485305	-0.968620872	-1.269251306	-1.511740993	-1.828776762	-1.858229209	-2.250279746	-3	0	2.373945792	0.159148236	0	0	0	0	0	0	0	0	0	0	-0.922766169	-1.610327859	0	2.787532891	2.54639569	2.044577643	1.346516605	1.023339567	0.20198331	-0.344676584	-0.737866574	-0.959568854	-1.221469564	-1.301311846	-1.487740622	-1.897711662	-2	0	5.972174396	5.772116708	5.128849974	4.04319999	3.527545341	2.589258283	2.373601339	2	1.425614808	1.2808871	1.196802115	1	1	0.689949947	0	4.223961967	3.849273407	3.447433362	2.82017608	2.365197212	1.46064359	0.853662626	0.515516231	0.417055766	-0.059733664	-0.172076563	-0.412759131	-0.5	-0.808350883	0	3.734825558	3.066152271	2.555250156	1.832757894	1.711909347	0.652655719	0.433407609	0.020633829	-0.496061751	-0.798230465	-1.146625272	-1.204557291	-1.622117604	-2	0	3.836322499	3.605604095	3.078069588	2.371509298	2.044085549	1.148455869	0.567501437	0.168300988	-0.001965992	-0.358537679	-0.505956445	-0.545938979	-0.907450228	-1	0	0	2	0	0	0	0	0	6	3	3	0	0	0	0	0	0	0	0	0	0	0	0	0	0	0	1	0	0	0	0	0	0	0	0	0	0	0	0	0	0	0	0	0	0	0	0	0	0	0	0	0	0	0	0	0	0	0	0	0	1	0	0	0	0	0	0	0	0	0	0	0	0	0	0	0	0	0	0	0	0	0	1	2	0	0	0	0	0	0	0	0	0	0	0	0	0	0	0	0	0	0	0	0	0	0	0	0	0	0	0	0	0	0	0	0	0	0	0	0	0	0	0	0	0	0	0	0	0	0	0	0	0	0	0	0	0	0	0	0	0	0	0	0	0	0	0	0	0	0	0	0	5	5	0	1	0	0	0	0	0	1	0	0	0	0	0	0	0	0	0	0	0	0	0	0	0	3	1	2	0	0	0	0	0	0	0	0	0	0	0	0	0	1	0	0	0	0	0	4	0	0	5	0	2	0	0	0	0	3	1	0	0	0	0	0	0	0	1	0	0	0	0	0	0	0	0	0	0	0	0	0	0	0	0	0	0	0	0	0	0	0	0	0	0	0	0	0	0	0	0	0	0	0	0	0	0	0	0	0	0	0	0	0	0	0	0	0	0	0	0	0.114259259	0	0	4.092483938	-1.000978836	0	0	-1.099477041	0.049014078	0	0	5.292960128	0	0	0	0	0	0	0	0	0	0	0	0	0	0	0	26.63311492	10.41862355	0	0	0	0	0	0	0	0	0	0	0	0	0	0	0	0	0	0	0	0	0	0	0	0	0	0	0	0	0	0	0	0	0	0	0	0	0	0	0	0	0	0	0	0	0	0	0	0	0	0	0	0	0	0	0	0	0	1	0	0	3	1	0	0	1	3	0	0	1	0	0	0	0	0	0	0	0	0	0	0	0	0	0	0	3	1	0	0	0	0	0	0	0	0	0	0	0	0	0	0	0	0	0	0	0	0	0	0	0	0	0	0	0	0	0	0	0	0	0	0	0	0	0	0	0	0	0	0	0	0	0	0	0	0	0	0	0	0	0	0	0	4	0	0	2	0	0	1	2	1	0	3	0	1	3	0	0	1	3	2	0	1	0	0	1	0	0	1	1	0	0	0	1	1	0	0	0	1	1	0	0	0	0	3	6	6	4	1	0	0	0	4	0	1	1	0	0	0	2	2	0	0	0	0	2	0	0	1	1	0	0	0	2	0	0	0	0	1	1	0	0	0	0	2	6	5	5	2	0	0	0	1	0	0	0	0	0	0	0	0	0	0	0	1	0	0	0	0	0	0	0	0	0	1	1	2	1	0	0	0	0	1	0	0	0	0	0	0	0	0	0	0	0	1	1	2	1	0	0	0	0	5	4	4	2	0	0	0	0	0	0	3.77976315	4.503200128	3	4	4.386913377	3.77976315	2.828427125	2.828427125	4.548766241	0	1	3.789291416	0	3.789291416	2.871745887	0	19	0	0	0	0	0	0	35	0	0	0	0	0	0	0	0	0	0	0	0	0	0	0	0	0	0	0	0	0	0	0	0	0	0	0	1	1	1	0	0	0	0	0	0	0	0	0	0	0	0	0	0	0	0	0	0	0	0	0	0	0	0	0	0	0	0	0	0	0	0	0	0	0	0	0	0	0	0	0	0	0	0	0	0	0	0	0	0	0	0	0	0	0	0	0	0	0	0	0	0	0	0	0	0	0	0	0	0	0	0	0	0	0	1	1	1	0	0	0	0	0	0	0	0	0	0	0	0	0	0	0	0	0	0	0	0	1	0	0	0	0	0	0	0	0	0	0	0	0	0	0	0	0	0	0	0	0	0	0	0	0	0	0	0	0	0	0	0	0	0	0	0	0	0	0	0	0	0	0	0	0	0	0	0	0	0	0	0	0	0	0	1	1	1	0	0	0	0	0	0	0	0	0	0	1	0	0	0	0	0	0	0	0	0	1	0	0	0	0	0	0	0	0	0	0	0	0	0	0	0	0	0	0	0	0	0	0	0	0	0	0	0	0	0	0	0	0	0	0	0	0	0	0	0	0	0	0	0	0	0	0	0	0	0	0	0	0	0	0	1	1	1	0	0	0	0	0	0	0	0	0	0	0	0	0	0	0	0	0	0	0	0	0	0	0	0	0	0	0	0	0	0	0	0	0	0	0	0	0	0	0	0	0	0	0	0	0	0	0	0	0	0	0	0	0	0	0	0	0	0	0	0	0	0	0	0	0	0	0	0	0	0	0	0	0	0	0	1	1	1	0	0	0	0	0	0	0	0	0	0	0	0	0	0	0	0	0	0	0	0	0	0	0	0	0	0	0	0	0	0	0	0	0	0	0	0	0	0	0	0	0	0	0	0	0	0	0	0	0	0	0	0	0	0	0	0	0	0	0	0	0	0	0	0	0	0	0	0	0	0	0	0	0	0	0	1	1	1	0	0	0	0	0	0	0	0	0	0	1	0	0	0	0	0	0	0	0	0	0	0	0	0	0	0	0	0	0	0	0	0	0	0	0	0	0	0	0	0	0	0	0	0	0	0	0	0	0	0	0	0	0	0	0	0	0	0	0	0	0	0	0	0	0	0	0	0	0	0	0	0	0	0	0	0	0	1	0	0	0	0	0	0	0	0	0	0	1	0	0	0	0	0	0	0	0	0	1	0	0	0	0	0	0	0	0	0	0	0	0	0	0	0	0	0	0	0	0	0	0	0	0	0	0	0	0	0	0	0	0	0	0	0	0	0	0	0	0	0	0	0	0	0	0	0	0	0	0	0	0	0	0	0	0	0	0	0	0	0	0	0	0	0	0	0	0	0	0	0	0	0	0	0	0	0	1	0	0	0	0	0	0	0	0	0	0	0	0	0	0	0	0	0	0	0	0	0	0	0	0	0	0	0	0	0	0	0	0	0	0	0	0	0	0	0	0	0	0	0	0	0	0	0	0	0	0	0	0	0	0	0	0	0	0	0	0	0	0	0	0	0	0	0	0	0	0	0	0	0	0	0	0	0	0	0	0	0	0	0	0	0	0	0	0	0	0	0	0	0	0	0	0	0	0	0	0	0	0	0	0	0	0	0	0	0	0	0	0	0	0	0	0	0	0	0	0	0	0	0	0	0	0	0	0	0	0	0	0	0	0	0	0	0	0	0	0	0	0	0	0	0	0	0	0	0	0	0	0	0	0	0	0	0	0	0	0	0	0	0	0	0	0	0	0	0	0	0	0	0	0	0	0	0	0	0	0	0	0	0	0	0	0	0	0	0	0	0	0	0	0	0	0	0	0	0	0	0	0	0	0	0	0	0	0	0	0	9	1	4	0	0	0	0	0	0	0	0	0	0	0	0	0	0	0	0	0	0	0	0	0	0	0	0	0	0	0	0	0	0	0	0	0	0	0	0	0	0	0	0	0	0	0	0	0	0	0	0	0	0	0	0	0	0	0	0	0	0	0	0	0	0	0	0	0	0	0	0	0	0	0	0	0	0	0	10	2	6	0	0	0	0	0	0	0	0	0	0	0	0	0	0	0	0	0	0	0	0	1	0	0	0	0	0	0	0	0	0	0	0	0	0	0	0	0	0	0	0	0	0	0	0	0	0	0	0	0	0	0	0	0	0	0	0	0	0	0	0	0	0	0	0	0	0	0	0	0	0	0	0	0	0	0	8	1	6	0	0	0	0	0	0	0	0	0	0	2	0	0	0	0	0	0	0	0	0	1	0	0	0	0	0	0	0	0	0	0	0	0	0	0	0	0	0	0	0	0	0	0	0	0	0	0	0	0	0	0	0	0	0	0	0	0	0	0	0	0	0	0	0	0	0	0	0	0	0	0	0	0	0	0	5	2	5	0	0	0	0	0	0	0	0	0	0	0	0	0	0	0	0	0	0	0	0	0	0	0	0	0	0	0	0	0	0	0	0	0	0	0	0	0	0	0	0	0	0	0	0	0	0	0	0	0	0	0	0	0	0	0	0	0	0	0	0	0	0	0	0	0	0	0	0	0	0	0	0	0	0	0	3	2	6	0	0	0	0	0	0	0	0	0	0	0	0	0	0	0	0	0	0	0	0	0	0	0	0	0	0	0	0	0	0	0	0	0	0	0	0	0	0	0	0	0	0	0	0	0	0	0	0	0	0	0	0	0	0	0	0	0	0	0	0	0	0	0	0	0	0	0	0	0	0	0	0	0	0	0	1	1	6	0	0	0	0	0	0	0	0	0	0	1	0	0	0	0	0	0	0	0	0	0	0	0	0	0	0	0	0	0	0	0	0	0	0	0	0	0	0	0	0	0	0	0	0	0	0	0	0	0	0	0	0	0	0	0	0	0	0	0	0	0	0	0	0	0	0	0	0	0	0	0	0	0	0	0	0	0	3	0	0	0	0	0	0	0	0	0	0	1	0	0	0	0	0	0	0	0	0	2	0	0	0	0	0	0	0	0	0	0	0	0	0	0	0	0	0	0	0	0	0	0	0	0	0	0	0	0	0	0	0	0	0	0	0	0	0	0	0	0	0	0	0	0	0	0	0	0	0	0	0	0	0	0	0	0	0	0	0	0	0	0	0	0	0	0	0	0	0	0	0	0	0	0	0	0	0	2	0	0	0	0	0	0	0	0	0	0	0	0	0	0	0	0	0	0	0	0	0	0	0	0	0	0	0	0	0	0	0	0	0	0	0	0	0	0	0	0	0	0	0	0	0	0	0	0	0	0	0	0	0	0	0	0	0	0	0	0	0	0	0	0	0	0	0	0	0	0	0	0	0	0	0	0	0	0	0	0	0	0	0	0	0	0	0	0	0	0	0	0	0	0	0	0	0	0	0	0	0	0	0	0	0	0	0	0	0	0	0	0	0	0	0	0	0	0	0	0	0	0	0	0	0	0	0	0	0	0	0	0	0	0	0	0	0	0	0	0	0	0	0	0	0	0	0	0	0	0	0	0	0	0	0	0	0	0	0	0	0	0	0	0	0	0	0	0	0	0	0	0	0	0	0	0	0	0	0	0	0	0	0	0	0	0	0	0	0	0	0	0	0	0	0	0	0	0	0	0	0	0	0	0	0	0	0	0	0	0	3	2.321928095	3.384253671	48.5792	103.78	103.78	-2.027553444	4.110972967	0.4205	0.17682025	291.7774795	186.092144	160.947217	237.6578073	100.7777899	176.6	0.814517308	0.333420427	0.606175771	0.797553444	0	1	1	0.666666667	0.833333333	0.7	0.5	1	1	0.814285714	0.5	1	1	0	0	0	0	0	0	0	0	0	0	0	1	0	1	0
5	CCCCC1C(=O)N(c2ccccc2)N(c2ccccc2)C1=O	308.41	7.172325581	27.2136	42.8106	28.773	48.1522	0.632874419	0.995595349	0.669139535	1.119818605	0.098814229	43	23	3	45	25	14	33	5	0.111111111	2	0	12	20	19	2	2	0	0	0	0	0	0	0	0	4	0	46.51162791	44.18604651	4.651162791	4.651162791	0	5	14	0	6	1	0	3	3	17	17	0	0.739130435	0	1	3	1	0	0	1	2	0	0	0	0	0	0	2	0.48	0	0	63.21349206	143.5057554	0	0	0	0	0	0	118	298	328.7612946	128.5901133	438.9	319.057874	141	313	329.5516402	153.5607137	489.19	329.84208	11.83333333	7.9	5.277777778	2.878888889	16	34	2.549509757	16.70119937	1.943661972	2.067084381	0.244695605	49	7	0.962009763	37	104.517527	4.896962033	9.945467727	0.666666667	180	7.826086957	1.153119093	17.65973535	65	723	81	2.297759808	10	4.383399209	16	7.833992095	4745	7469	4752	11372	21.93563259	380	6332	15.60392616	6.86463877	2.960223214	4.657187672	0.561335404	0.342947461	0.20647173	0.12301307	1.920960884	5.869390117	23.60421202	46.20506803	52.5	2.282608696	16.36221892	13.42675167	0.000267821	-1.96E-06	-1.01E-06	4.40E-08	7.782608696	8.581386756	3.682066602	1.11E-10	-5.46E-06	-1.96E-06	na	13	1.170002008	3.258096538	4.779123493	5.645446898	6.538139824	7.437795122	8.349720837	9.263596738	10.1842583	11.10485196	12.02955621	3.931825633	0	5.231108617	2.397895273	6.751101469	4.94875989	8.373553741	7.208600338	10.05367324	3.258096538	3.555348061	3.891820298	4.219507705	4.454347296	4.49980967	4.59511985	4.634728988	4.553876892	4.343805422	3.526360525	4.025351691	4.548599834	5.082955956	5.558274891	5.599809884	5.959070479	6.274055557	6.437251525	6.484062553	12.53617104	6.786716951	8.6513976	1.274754445	1.864680649	3.869524705	3.19005667	16.23384004	11.23638211	9.47519738	8.288714503	7.241620574	5.930890229	0.705819132	0.449455284	0.278682276	0.172681552	0.108083889	0.069775179	13.18309708	8.016748027	5.665994835	4.061576546	2.876981782	2.010243748	0.573178134	0.320669921	0.166646907	0.084616178	0.042940027	0.023649926	16.23384004	11.23638211	9.47519738	8.288714503	7.241620574	5.930890229	69.57299317	3.395009739	189.1506921	7.945862332	10.93966977	6.504958758	7.767247736	233.3293845	62.1801998	1.446051158	3.081199224	7.793920745	3.153571738	4.488229578	779.5434036	8643.458106	1.370862465	4.458171939	12	0.52173913	78.04192499	2.945383953	1.66878005	36.32075483	0.279656937	0.413412613	0.854334981	1.446051158	2.812015212	3.449666651	4.024760975	4.152895278	4.152895278	62.1801998	120.9166541	148.335666	173.0647219	178.574497	178.574497	0.266491081	0.518223002	0.635735042	0.741718504	0.765332225	0.765332225	3.980213597	2.614249543	1.976598104	1.401503779	1.273369477	1.273369477	0.252456571	0.490931261	0.602254636	0.702656576	0.725026702	0.725026702	70.22738816	15.14438167	0.658451377	2.714578556	2.529833835	0.109992775	4.890526286	30.28876333	1.316902754	11.43268024	4.06328916	3.800124348	0.165222798	1.333534958	0	0	na	24.45080037	1.063078277	3.193074084	1109	4.383399209	96.43478261	83.37063492	0.284592873	0.011383715	1.778705457	8.185628891	100.7019512	4.378345706	4.606987137	100.7019512	4.378345706	130.7787652	201.4039025	8.756691411	28.2556448	100.7019512	9.403849118	13.78221744	18.46367474	23.0564102	27.67428118	4.129070616	0.179524809	1.416460314	0.115494383	0.005021495	-2.156110012	24.58057232	1.068720536	3.198361578	881.3333333	63.82998967	2.02891539	5.192956851	50	2.173913043	3.90763101	5.190067269	0.225655099	5.104350021	32.87970242	1.429552279	23.14891276	6.496722833	5.129898715	6.478509642	7.905810313	9.38353709	10.89731323	4.795831523	0.208514414	1.565987011	4.795831523	0.208514414	1.565987011	24.47362526	1.064070663	3.194006103	0.977076705	58.12576389	24.91305392	0.996522157	155.706587	2.225388658	7.090517774	0.308283381	1.956559285	1	0.043478261	1.979869208	14.18103555	0.616566763	4.065580552	3.387654652	2.447166322	0	2.132045705	0.040328045	1.964066869	3.998416091	0.173844178	1.384342369	0	0	na	24.47810856	1.06426559	3.19418907	43.3047049	0.171164842	3.765626513	6.555675741	0.26222703	40.97297338	3.599214762	14.889677	0.647377261	2.697636136	4.168329015	0.181231696	6.024777107	29.77935399	1.294754521	11.19797375	4.706725658	4.037220616	4.368458002	6.062103484	7.220128146	8.666099507	3.587544786	0.155980208	1.276033862	0	0	na	24.46058007	1.063503481	3.19347353	1982	7.833992095	172.3478261	45.80968476	0.156173349	0.006246934	0.976083434	9.248214024	178.3584564	7.754715495	5.177975522	178.3584564	7.754715495	239.1995169	356.7169128	15.50943099	39.91718899	178.3584564	10.53414744	15.49991549	20.750558	25.91396247	31.10442266	3.721333495	0.161797108	1.312606762	0	0	na	24.53449365	1.066717115	3.196487329	149.5396714	0.591065895	13.00344969	505.0507937	1.981762107	0.079270484	12.38601317	4.835695835	16.83041895	0.731757345	2.820018331	13.36851178	0.581239643	15.02745354	33.66083789	1.463514691	11.37234564	13.36853997	5.306411339	7.769932038	10.37265071	12.96442079	15.55742274	3.981036794	0.173088556	1.37999124	0.19276591	0.008381127	-1.644430462	24.55694592	1.067693301	3.197401014	894.7142929	3.241718452	77.76708137	111.0938946	0.352886243	0.01411545	2.205539018	7.817869516	163.000982	81.89334815	3.560580354	4.400471843	81.89334815	3.560580354	110.2491942	163.7183733	7.118190145	24.59251787	81.89334815	0.579818495	9.005261542	13.15118967	17.64128973	22.02066605	26.43460634	3.957529827	0.172066514	1.374075652	0.455440083	0.019801743	-0.785608125	24.59030004	1.06914348	3.198756804	894.7525788	3.24185717	77.77046772	111.0834804	0.352869923	0.014114797	2.20543702	7.817937308	163.008493	81.89644652	3.560715066	4.400509634	81.89644652	3.560715066	110.2526567	163.7246843	7.118464537	24.59404	81.89644652	0.579082224	9.00533493	13.15130515	17.64144011	22.02085569	26.43483313	3.95759824	0.172069489	1.37409292	0.455390394	0.019799582	-0.78571711	24.59029576	1.069143294	3.19875663	1136.679832	4.11840519	98.90417673	88.59413191	0.270703311	0.010828132	1.691895695	8.23687852	205.486313	102.0249565	4.435867675	4.620024762	102.0249565	4.435867675	136.6773714	204.6744348	8.898888469	27.45512647	102.0249565	-0.89052154	9.459856082	13.80130196	18.52375131	23.11848791	27.75378977	3.943175814	0.171442427	1.370446125	0	0	na	24.51354075	1.065806119	3.195633905	897.0644707	3.25023359	77.97217137	110.7941568	0.351834452	0.014073378	2.198965324	7.822251862	163.4033641	82.08618204	3.568964437	4.40282113	82.08618204	3.568964437	110.4724743	164.1054945	7.135021501	24.62721704	82.08618204	0.570414415	9.010032344	13.15823829	17.65068456	22.03243716	26.44871131	3.962226096	0.1722707	1.375260284	0.451330777	0.019623077	-0.794661614	24.58995923	1.069128662	3.19874296	1307.920007	4.738840606	113.8886963	78.36843279	0.233203361	0.009328134	1.457521003	8.499418664	237.0756281	116.7378141	5.075557133	4.754586581	116.6432436	5.071445373	160.84294	235.353889	10.23277778	28.7727585	116.6432436	-1.526056303	9.742450474	14.19089932	19.06494542	23.78527966	28.55840901	4.009403559	0.174321894	1.387083474	0	0	na	24.50782624	1.065557663	3.195401023	858.8966652	3.111944439	74.65203176	114.8003558	0.369982355	0.014799294	2.312389721	7.749440568	157.1053584	78.95097922	3.432651271	4.363922298	78.95097922	3.432651271	106.8262993	157.8326889	6.862290821	24.24549734	78.95097922	0.58589599	8.930645169	13.04167473	17.49512149	21.83751958	26.21517632	3.880608684	0.168722117	1.354469658	0.523239829	0.022749558	-0.646988171	24.59598923	1.069390836	3.198987877	53.05076607	0.192212921	3.569744875	6.838200868	0.273528035	42.73875542	4.044082655	38.3595929	31.17849645	1.355586802	3.435866886	3.84868518	0.167334138	5.480748581	35.6738711	1.551037874	14.69056237	5.344494871	3.218771819	4.541834007	5.474400276	6.676754885	7.823213491	9.047251047	4.024763605	0.174989722	1.390902867	0	0	na	24.45583936	1.063297363	3.193279918	50.99896607	0.184778863	3.48053618	6.984100694	0.279364028	43.65062934	3.988668133	37.47087834	29.70823917	1.291662573	3.387616897	3.719787371	0.161729886	5.448999011	35.69691362	1.552039723	14.39968554	5.262174895	3.133126197	4.497171028	5.376938627	6.581702666	7.693930476	8.903421077	4.007243321	0.17422797	1.386545142	0	0	na	24.44820052	1.06296524	3.192967868	53.02796607	0.192130312	3.568753571	6.839763525	0.273590541	42.74852203	4.043389204	38.34812444	31.16136222	1.354841836	3.4353178	3.846593379	0.16724319	5.479718803	35.67256718	1.550981182	14.68398156	5.343398913	3.217859308	4.541233934	5.473187125	6.675454304	7.821456644	9.045204035	4.025186441	0.175008106	1.391007803	0	0	na	24.45563702	1.063288566	3.193271653	50.21236607	0.181928863	3.44633618	7.051014133	0.282040565	44.06883833	3.97220208	37.24720828	29.20310414	1.26970018	3.37048674	3.6868969	0.160299865	5.465198637	35.85259699	1.558808565	14.32082193	5.237603263	3.098243735	4.486231454	5.344525494	6.555790894	7.655545363	8.863857528	3.96127607	0.172229394	1.375020754	0	0	na	24.45096037	1.063085233	3.19308062	53.05356607	0.192223065	3.569866615	6.830212733	0.273208509	42.68882958	4.043985834	38.35488225	31.17754112	1.355545266	3.43583628	3.87394511	0.168432396	5.489684451	35.6379673	1.549476839	14.67920936	5.347425409	3.218883825	4.541686456	5.476415916	6.679768126	7.829845711	9.057269366	4.028819015	0.175166044	1.391908844	0	0	na	24.45928628	1.063447229	3.193420694	81.55346607	0.295483573	4.808992702	5.447380808	0.217895232	34.04613005	4.966295401	56.34104538	54.42057269	2.366111856	3.992255148	7.442975167	0.323607616	8.188863077	42.69260363	1.856200158	21.1136594	8.231628512	3.979683523	5.4732411	7.142601045	8.956186853	10.8529944	12.79835329	3.866002943	0.168087084	1.350703015	0	0	na	24.4565596	1.063328678	3.193309335	3.380080047	3.729917252	3.845375852	3.868823122	3.904825251	3.784416468	3.403988054	2.98473043	3.377729622	3.726144269	3.821538975	3.833090829	3.910905447	3.888151125	3.706074665	3.430018864	3.838940354	4.375055637	4.671806443	4.6623095	4.669268635	4.708712321	4.685602395	4.494633749	3.414890699	3.785627689	3.881612994	3.8701209	3.946041558	3.964199624	3.861324958	3.661269304	3.958897173	4.544212783	4.898070596	4.875104809	4.84944754	4.885125263	4.915770009	4.776025292	4.922012964	5.397787593	5.728300564	5.898073225	5.919792375	5.961866052	5.722496274	5.236443027	8.887581042	16.40056143	24.25491204	24.21666883	23.80741608	24.7627297	25.07481678	20.61792895	5.398489252	9.209169278	11.71853622	10.64931834	10.67201874	11.67432306	12.63403899	12.55023306	0.037935768	0.14598686	0.292182212	0.369937423	0.2915165	0.312428666	0.329129768	0.123523763	4.081496306	6.62204013	8.303531103	7.766368974	8.289590414	9.207074348	9.444406528	8.782042027	0.601340419	0.989871811	1.24184242	1.219245505	1.204451818	1.214533378	1.163178276	0.963990944	5.156090177	17.50170812	32.57503107	68.33166404	56.79209902	69.43877817	66.22632668	29.77740362	0.058839718	0.037917875	0.177205982	0.109406097	-0.05422373	-0.304474026	-0.354652643	-0.108270003	-0.00488024	-0.113622116	0.097960598	0.134438323	0.045975209	-0.197981091	-0.205507453	-0.14383776	0.081817593	0.212276167	0.120277424	0.002097898	-0.235972946	-0.295885969	-0.275410204	0.0378557	-0.034024839	-0.17328985	0.030722488	0.115516606	0.070781254	-0.120269585	-0.079291147	-0.136167619	-0.049757777	-0.288007532	-0.04389836	0.110084114	0.128522883	-0.039130004	0.020957008	-0.118496036	-0.015158768	0.013028313	0.014907196	0.149091905	-0.085606863	-0.182941729	-0.234469375	-0.006880782	0.792337899	0.866461722	0.820473946	0.917022739	1.067257395	1.303505743	1.342337951	1.03616474	0.983789852	1.078277849	0.842818114	0.774095237	0.867645847	1.130111796	1.176684333	1.198357075	0.539727692	0.530540823	0.99864798	1.438632341	1.825554339	1.854063208	1.438833352	0.318177883	1.072913666	1.166263436	0.907628939	0.803310186	0.88208345	1.098628335	1.061488988	1.160955235	1.19863118	1.387514848	1.082841339	0.951294094	0.913620881	1.029572705	0.919309522	0.998670665	0.50466122	0.56011996	0.972623303	1.203855087	1.765057552	1.955971038	1.530445261	0.380072366	2.5	2.222222222	2.611111111	1.807222222	0.983333333	0.333197279	0.190972222	0.097757622	0.05125	0.024691358	0.1	0.065359477	0.070570571	0.04755848	0.024583333	0.00979992	0.008680556	0.006982687	0.007321429	0.012345679	0.353202131	3.975914816	3.77351504	3.662589554	3.392448735	2.931434894	2.914187602	2.686650299	2.686650299	3.906543175	3.779967363	3.643502745	3.372495613	2.896201154	2.768315374	2.715168481	2.715168481	4.020207056	3.846041108	3.758487802	3.549997999	3.105841978	2.957153464	2.854032923	2.854032923	3.896679566	3.787410347	3.647229989	3.372151678	2.904110145	2.748119917	2.735448605	2.735448605	4.056936188	3.878082729	3.802187378	3.609652294	3.200540482	2.965349458	2.925431981	2.925431981	7.444005838	7.409150688	4.791058572	4.717685342	4.172080637	4.000226426	3.674221863	3.674221863	2.021254749	2.006272578	1.97863905	1.698282057	1.309197452	1.275713494	1.180549056	1.180549056	2.019298938	1.974650079	1.931046444	1.66803622	1.418671251	1.283068486	1.106840501	1.106840501	1.907577905	1.86462937	1.751457058	1.451058639	1.182585052	0.988775874	0.885927738	0.885927738	2.019508867	1.959861099	1.901771078	1.656189187	1.480154724	1.261939152	1.062320429	1.062320429	1.875663342	1.835162678	1.701202269	1.400318216	1.135963054	0.909735676	0.820555613	0.820555613	1.325872757	1.092521722	1.048210026	0.927497668	0.469189303	0.35787592	0.217551799	0.217551799	8.825204262	13.60717878	94.76247473	59.69915393	5.513495107	0	235.4220399	0	235.4220399	50.28985406	0	0	22.43238304	109.6852697	0	0	235.4220399	132.1176528	50.28985406	0	0	235.4220399	56.29343763	126.1140692	0	235.4220399	126.1140692	6.003583561	0	50.28985406	0	235.4220399	56.29343763	126.1140692	0	0	126.1140692	285.711894	6.003583561	0	235.4220399	22.52639019	109.5912626	0	50.28985406	111.1912742	0	0	0	56.29343763	100.2759698	100.2759698	0	115.6888533	59.11505833	10.96666667	0.476811594	24.43333333	0.568217054	14	0.608695652	16	0.695652174	30	1.304347826	17.89137811	0.777886005	5.526856442	0.240298106	21.56195101	0.937476131	5.709525663	0.248240246	0.435617895	0.018939908	0.106382979	0.300911854	0	0	0.023188407	0.801449275	0.441538462	0.50969697	0.801449275	0.126678593	0.058520085	-0.068158508	0	0.594936709	0.119063288	0	2	0.086956522	3.400387375	0.136015495	5.400387375	36.91316434	1.476526574	12.5789678	0.503158712	20.1707526	105.3482894	4.213931578	3.870214152	0.154808566	6.870214152	47.25888425	1.89035537	2.166220826	0.086648833	3.85754666	8.42491014	0.336996406	3.309519677	0.132380787	5.309519677	36.61647355	1.464658942	7.183684681	0.287347387	7.042517264	38.8561857	1.554247428	4.557815476	0.182312619	5.488501245	37.46342045	1.498536818	4.137085471	0.165483419	6.137085471	38.69551441	1.547820576	4.374781318	0.174991253	5.386279763	36.9285037	1.477140148	15.87203272	12.31127927	9.750938072	4.572952367	14.20786112	9.840218836	15.20362129	23.88741755	15.9634963	12.44493994	15.87203272	12.31127927	15.87203272	12.31127927	15.87203272	12.31127927	15.87203272	12.31127927	4.234106505	3.761200116	5.843544417	6.311734809	7.828436359	8.728264161	10.03806215	11.1258355	12.36682577	13.53257321	14.75449972	15.95243638	17.17111901	18.38277816	6.481577129	7.535296702	10.74894801	12.71746111	15.45503315	17.7722686	20.36536711	22.81648757	25.36550817	27.86700894	30.40318686	32.92357233	35.45630569	37.98382767	4.709530201	4.248495242	6.739928168	7.106401199	9.054519548	9.81782413	11.51286078	12.4924632	14.04844993	15.1577677	16.6310796	17.82277528	19.24549395	20.49095543	2.640541941	2.178562633	3.76027523	3.839848759	5.062626481	5.416221	6.455918925	6.969248172	7.903527632	8.514881638	9.386028851	10.05852939	10.89132887	11.60203865	4.21005137	3.700808025	5.770594659	6.193960394	7.695031977	8.552937903	9.841875944	10.89306234	12.10945587	13.24268166	14.43810312	15.60595043	16.7973752	17.98028224	5.616771098	7.201170883	8.903679333	10.67934312	12.50256703	14.35816677	16.23683103	18.13265321	20.04172727	21.96134215	23.88952131	25.82475908	27.76586791	29.71188726	4.744932128	5.909440712	7.19199393	8.514113454	9.876305829	11.26722831	12.68122719	3.400387375	2.561552813	2.527061798	1.827090915	1.825571917	1.476027933	1.338261213	1.045817156	1	1	0.454811051	-0.209056927	-0.253452134	-0.805283965	-1	12.5789678	8.370473884	8.335668644	5.150209311	4.764930934	2.974210771	2.943395296	2.434601059	2.135549923	2.135549923	0.850587182	-0.444419041	-0.539674338	-1.778334023	-2.210065243	3.870214152	3.464124183	3.222613356	2.45275557	2.274373375	3.400387375	2.561552813	2.527061798	1.827090915	1.825571917	1.476027933	1.338261213	1.045817156	1	1	0.454811051	-0.209056927	-0.253452134	-0.805283965	-1	12.5789678	8.370473884	8.335668644	5.150209311	4.764930934	2.974210771	2.943395296	2.434601059	2.135549923	2.135549923	0.850587182	-0.444419041	-0.539674338	-1.778334023	-2.210065243	3.870214152	3.464124183	3.222613356	2.45275557	2.274373375	1.929830207	1.637370003	1.5	1.5	1.25227256	0.52588872	-0.269530213	-0.302823548	-1.091202009	-1.261839571	2.166220826	1.722034236	0.214870555	0.109329452	0	0	0	0	0	0	0	0	0	0	0	3.309519677	2.511299743	2.490736254	1.85506532	1.809454132	1.480325182	1.34434016	1.038489387	1	1	0.469006921	-0.206499974	-0.266065849	-0.79999244	-1	7.183684681	6.019428498	6.001509629	4.991589793	4.735855027	3.674201509	3.665603688	3.470831358	3.246979604	3.246979604	2.917684923	2.913744535	2.218797538	2.141652015	2.081895691	4.557815476	3.928738664	3.826388802	3.286171343	3.112880887	2.824612061	2.635939855	2.5	2.5	2.285973981	1.793189156	1.177277432	1	0.635130743	0.5	4.137085471	3.392520794	2.917947265	2.524251367	1.931607113	1.784085528	1.518871299	1.321059807	1.056081987	1	1	0.489046572	0.229650065	-0.433109344	-0.664290985	4.374781318	3.535445551	3.524134518	2.850420939	2.817670428	2.480391499	2.347030413	2.039737846	2	2	1.494639337	0.806231448	0.788932361	0.189209474	0.019981204	1	3	1	0	0	1	0	12	10	2	0	0	0	0	0	0	0	0	0	0	0	0	0	0	0	0	0	0	0	0	0	0	0	0	0	0	0	0	0	0	0	0	0	0	0	0	0	0	0	0	0	0	0	0	0	0	0	0	0	0	0	0	0	0	0	1	0	0	0	0	0	0	0	0	0	0	0	0	0	0	0	0	0	0	0	0	0	0	0	0	0	0	0	0	0	0	0	0	0	0	0	0	0	0	0	0	0	0	0	0	0	0	0	0	0	0	0	0	0	0	0	0	0	0	0	0	0	0	0	0	0	0	0	0	0	0	0	0	0	0	0	0	0	0	0	0	0	0	0	0	0	0	4	1	3	1	0	0	0	0	0	0	0	0	0	0	0	0	0	0	0	0	0	0	0	0	10	0	2	0	0	0	0	0	0	0	0	0	0	0	0	0	2	0	0	0	0	9	10	0	0	0	1	0	0	0	0	0	0	2	0	0	0	0	0	0	0	0	0	0	0	0	0	2	0	0	0	0	0	0	0	0	0	0	0	0	0	0	0	0	0	0	0	0	0	0	0	0	0	0	0	0	0	0	0	0	0	0	0	0	0	0	0	0	0	0	0	0	2.063325775	0	2.4325137	0	0	18.67698082	-0.587627551	0	0	-0.280549887	1.432780612	0	0	0	0	0	3.023796296	0	0	0	0	0	0	0	0	0	0	0	0	0	25.73878023	0	0	0	0	0	0	0	0	0	0	0	0	0	0	0	0	0	0	0	0	0	0	0	0	0	0	0	0	0	0	0	0	0	0	0	0	0	0	0	0	0	0	0	0	0	0	0	0	0	0	0	0	0	0	0	1	0	3	0	0	10	1	0	0	2	2	0	0	0	0	0	2	0	0	0	0	0	0	0	0	0	0	0	0	0	2	0	0	0	0	0	0	0	0	0	0	0	0	0	0	0	0	0	0	0	0	0	0	0	0	0	0	0	0	0	0	0	0	0	0	0	0	0	0	0	0	0	0	0	0	0	0	0	0	0	0	0	0	0	0	0	0	0	0	0	0	0	0	0	0	0	0	0	0	0	0	0	0	0	0	0	0	0	0	0	0	0	0	0	0	0	0	0	0	0	0	0	0	0	0	0	0	0	0	0	0	0	0	0	0	0	4	1	2	2	1	0	0	0	0	0	0	0	0	0	0	0	0	0	0	0	0	0	0	0	0	0	0	0	0	0	0	0	8	12	14	14	10	2	0	0	0	0	0	0	0	0	0	0	0	0	0	0	0	0	0	0	0	0	0	0	0	0	0	0	0	0	0	0	0	0	0	0	0	0	0	0	0	0	0	0	0	0	0	0	0	0	0	0	0	0	15	12	11	6	5	12	18	18	14	7	0	0	0	0	0	3.77976315	0	0	5.374551801	0	0	0	0	0	8.757919661	0	10	0	0	0	0	0	0	4	0	0	0	0	0	0	0	0	0	0	0	0	0	0	0	0	0	0	0	0	0	0	0	0	0	0	0	1	1	1	0	0	0	0	0	0	0	0	0	1	0	0	0	0	0	0	0	0	0	0	0	0	0	0	0	0	0	0	0	0	0	0	0	0	0	0	0	0	0	0	0	0	0	0	0	0	0	0	0	0	0	0	0	0	0	0	0	0	0	0	0	0	0	0	0	0	0	0	0	0	0	0	0	0	0	1	1	1	0	0	0	0	0	0	0	0	0	0	1	0	0	0	0	0	0	0	0	0	0	0	0	0	0	0	0	0	0	0	0	0	0	0	0	0	0	0	0	0	0	0	0	0	0	0	0	0	0	0	0	0	0	0	0	0	0	0	0	0	0	0	0	0	0	0	0	0	0	0	0	0	0	0	0	1	1	1	0	0	0	0	0	0	0	0	0	0	1	0	0	0	0	0	0	0	0	0	0	0	0	0	0	0	0	0	0	0	0	0	0	0	0	0	0	0	0	0	0	0	0	0	0	0	0	0	0	0	0	0	0	0	0	0	0	0	0	0	0	0	0	0	0	0	0	0	0	0	0	0	0	0	0	1	1	1	0	0	0	0	0	0	0	0	0	0	0	0	0	0	0	0	0	0	0	0	1	0	0	0	0	0	0	0	0	0	0	0	0	0	0	0	0	0	0	0	0	0	0	0	0	0	0	0	0	0	0	0	0	0	0	0	0	0	0	0	0	0	0	0	0	0	0	0	0	0	0	0	0	0	0	1	1	1	0	0	0	0	0	0	0	0	0	0	0	0	0	0	0	0	0	0	0	0	0	0	0	0	0	0	0	0	0	0	0	0	0	0	0	0	0	0	0	0	0	0	0	0	0	0	0	0	0	0	0	0	0	0	0	0	0	0	0	0	0	0	0	0	0	0	0	0	0	0	0	0	0	0	0	1	1	1	0	0	0	0	0	0	0	0	0	0	0	0	0	0	0	0	0	0	0	0	0	0	0	0	0	0	0	0	0	0	0	0	0	0	0	0	0	0	0	0	0	0	0	0	0	0	0	0	0	0	0	0	0	0	0	0	0	0	0	0	0	0	0	0	0	0	0	0	0	0	0	0	0	0	0	1	0	1	0	0	0	0	0	0	0	0	0	0	0	0	0	0	0	0	0	0	0	0	0	0	0	0	0	0	0	0	0	0	0	0	0	0	0	0	0	0	0	0	0	0	0	0	0	0	0	0	0	0	0	0	0	0	0	0	0	0	0	0	0	0	0	0	0	0	0	0	0	0	0	0	0	0	0	1	0	0	0	0	0	0	0	0	0	0	0	0	0	0	0	0	0	0	0	0	0	0	0	0	0	0	0	0	0	0	0	0	0	0	0	0	0	0	0	0	0	0	0	0	0	0	0	0	0	0	0	0	0	0	0	0	0	0	0	0	0	0	0	0	0	0	0	0	0	0	0	0	0	0	0	0	0	1	0	0	0	0	0	0	0	0	0	0	0	0	0	0	0	0	0	0	0	0	0	0	0	0	0	0	0	0	0	0	0	0	0	0	0	0	0	0	0	0	0	0	0	0	0	0	0	0	0	0	0	0	0	0	0	0	0	0	0	0	0	0	0	0	0	0	0	0	0	0	0	0	0	0	0	0	0	1	0	0	0	0	0	0	0	0	0	0	0	0	0	0	0	0	0	0	0	0	0	0	0	0	0	0	0	0	0	0	0	0	0	0	0	0	0	0	0	0	0	0	0	0	0	0	0	0	0	0	0	0	0	0	0	0	0	0	0	0	0	0	0	0	0	0	0	0	0	0	0	0	0	0	0	0	0	18	4	2	0	0	0	0	0	0	0	0	0	1	0	0	0	0	0	0	0	0	0	0	0	0	0	0	0	0	0	0	0	0	0	0	0	0	0	0	0	0	0	0	0	0	0	0	0	0	0	0	0	0	0	0	0	0	0	0	0	0	0	0	0	0	0	0	0	0	0	0	0	0	0	0	0	0	0	20	10	2	0	0	0	0	0	0	0	0	0	0	2	0	0	0	0	0	0	0	0	0	0	0	0	0	0	0	0	0	0	0	0	0	0	0	0	0	0	0	0	0	0	0	0	0	0	0	0	0	0	0	0	0	0	0	0	0	0	0	0	0	0	0	0	0	0	0	0	0	0	0	0	0	0	0	0	19	10	6	0	0	0	0	0	0	0	0	0	0	2	0	0	0	0	0	0	0	0	0	0	0	0	0	0	0	0	0	0	0	0	0	0	0	0	0	0	0	0	0	0	0	0	0	0	0	0	0	0	0	0	0	0	0	0	0	0	0	0	0	0	0	0	0	0	0	0	0	0	0	0	0	0	0	0	21	8	8	0	0	0	0	0	0	0	0	0	0	0	0	0	0	0	0	0	0	0	0	1	0	0	0	0	0	0	0	0	0	0	0	0	0	0	0	0	0	0	0	0	0	0	0	0	0	0	0	0	0	0	0	0	0	0	0	0	0	0	0	0	0	0	0	0	0	0	0	0	0	0	0	0	0	0	26	4	10	0	0	0	0	0	0	0	0	0	0	0	0	0	0	0	0	0	0	0	0	0	0	0	0	0	0	0	0	0	0	0	0	0	0	0	0	0	0	0	0	0	0	0	0	0	0	0	0	0	0	0	0	0	0	0	0	0	0	0	0	0	0	0	0	0	0	0	0	0	0	0	0	0	0	0	24	2	8	0	0	0	0	0	0	0	0	0	0	0	0	0	0	0	0	0	0	0	0	0	0	0	0	0	0	0	0	0	0	0	0	0	0	0	0	0	0	0	0	0	0	0	0	0	0	0	0	0	0	0	0	0	0	0	0	0	0	0	0	0	0	0	0	0	0	0	0	0	0	0	0	0	0	0	20	0	2	0	0	0	0	0	0	0	0	0	0	0	0	0	0	0	0	0	0	0	0	0	0	0	0	0	0	0	0	0	0	0	0	0	0	0	0	0	0	0	0	0	0	0	0	0	0	0	0	0	0	0	0	0	0	0	0	0	0	0	0	0	0	0	0	0	0	0	0	0	0	0	0	0	0	0	14	0	0	0	0	0	0	0	0	0	0	0	0	0	0	0	0	0	0	0	0	0	0	0	0	0	0	0	0	0	0	0	0	0	0	0	0	0	0	0	0	0	0	0	0	0	0	0	0	0	0	0	0	0	0	0	0	0	0	0	0	0	0	0	0	0	0	0	0	0	0	0	0	0	0	0	0	0	7	0	0	0	0	0	0	0	0	0	0	0	0	0	0	0	0	0	0	0	0	0	0	0	0	0	0	0	0	0	0	0	0	0	0	0	0	0	0	0	0	0	0	0	0	0	0	0	0	0	0	0	0	0	0	0	0	0	0	0	0	0	0	0	0	0	0	0	0	0	0	0	0	0	0	0	0	0	2	0	0	0	0	0	0	0	0	0	0	0	0	0	0	0	0	0	0	0	0	0	0	0	0	0	0	0	0	0	0	0	0	0	0	0	0	0	0	0	0	0	0	0	0	0	0	0	0	0	0	0	0	0	0	0	0	0	0	0	0	0	0	0	0	0	0	0	0	0	0	0	0	0	0	0	0	0	3.906890596	3.169925001	-0.815024229	88.7583	40.62	40.62	3.69929949	13.68481672	3.9541	15.63490681	417.8295467	56.29343763	0	404.1362126	169.0066445	296.84	0.967227463	-4.534404566	-4.834334515	-4.92929949	0	1	1	1	1	0.8	0.5	1	1	0.9	0.333333333	1	1	1	1	0	1	1	1	0	1	0	0	0	1	0	1	0
6	Nn1nnc2ccccc21	134.16	8.385	10.6124	16.2908	10.7842	18.4084	0.663275	1.018175	0.6740125	1.150525	0.244444444	16	10	1	17	11	10	16	0	0	0	0	10	6	6	4	0	0	0	0	0	0	0	0	0	4	0	37.5	37.5	25	0	0	0	6	0	9	1	0	2	3	11	9	1	0.9	0.222222222	1.222222222	1	0.5	0	0	1	1	0	0	1	0	0	0	1	0.909090909	0	0	14.9718254	18.3452381	0	0	28.15674603	0	0	0	52	152	164.2475699	58.66083842	228.88	163.9883	61	172	184.2941877	68.82653368	262.34	183.8783	5	2.766666667	2.222222222	0.809166667	9	15	1.224744871	7.454719949	2	2.107435899	0.36625565	22	3	0.799844388	12	30.41882717	2.581988897	3.010673988	0.666666667	39	3.9	0.54	2.64	16	52	11	1.485475297	5	2.355555556	9	6.977777778	510	965	472	1462	9.61148604	83	698	5.531436863	1.869383362	0.746079835	1.034037604	0.576309524	0.347727273	0.189199477	0.085895808	0.842592593	1.419259259	5.731296296	7.038171606	23.33333333	2.333333333	6.739427783	5.285516282	0.017523237	0.007882049	-0.007809622	0.000336453	7.833333333	3.612387555	1.49156682	3.65314E-05	0.019955705	-0.014516801	3.50E-07	2	0.664385619	2.48490665	3.970291914	4.812184355	5.673323267	6.532334292	7.398174093	8.260751355	9.127284797	9.990903015	10.85744009	3.135494216	0	4.418840608	2.397895273	5.916202063	4.727387819	7.506042179	6.803505258	9.141311786	2.48490665	2.772588722	3.044522438	3.258096538	3.258096538	2.995732274	2.890371758	2.708050201	1.386294361	0	2.833213344	3.504054767	4.1763085	4.794239757	5.182836367	5.309427297	5.593519917	5.811667146	4.355255447	0	11.40331147	5.075173815	7.169620621	1.412684744	2.094446806	3.064931396	2.450356677	6.974691495	4.877010098	4.26302547	3.691572356	3.034935746	2.136749831	0.697469149	0.443364554	0.284201698	0.184578618	0.12139743	0.085469993	5.228392132	2.932762754	2.022726553	1.377369717	0.886996317	0.499756366	0.522839213	0.266614796	0.134848437	0.068868486	0.035479853	0.019990255	6.974691495	4.877010098	4.26302547	3.691572356	3.034935746	2.136749831	31.11844996	2.224042328	54.83548075	2.874498963	4.610683613	2.377398887	2.83729977	64	24.98044999	1.561278124	2.043265724	5.344257337	3.121928095	3.304626362	91.94695758	566.4912777	1.295461844	3.265583323	10	1	33.21928095	2.13524519	1.396153345	13.26083961	0.485939148	0.661960743	1.635307545	1.561278124	2.875	3.25	3.75	3.875	3.875	24.98044999	46	52	60	62	62	0.390319531	0.71875	0.8125	0.9375	0.96875	0.96875	2.438721876	1.125	0.75	0.25	0.125	0.125	0.350106977	0.644700995	0.728792429	0.840914341	0.868944819	0.868944819	17.88237036	6.667036875	0.666703688	0.823932857	2.375947358	0.237594736	4.60217454	13.33407375	1.333407375	5.062595033	3.261418837	2.89289549	0.289289549	0.461332744	0.097477367	0.009747737	-1.011096208	10.48576087	1.048576087	1.020599949	106	2.355555556	21.2	24.2	0.549439605	0.049949055	2.014611887	5.318119994	21.65050134	2.165050134	1.335467957	21.65050134	2.165050134	30.99319888	43.30100268	4.330100268	11.14755569	21.65050134	6.398594935	9.119649507	12.33870051	15.35889862	18.45689601	2.759776176	0.275977618	0.440873861	0.039919536	0.003991954	-1.398814511	10.63786746	1.063786746	1.026854575	68.82758621	5.697917212	1.056836216	3.36729583	22	2.2	1.342422681	4.923068215	0.492306822	4.54458005	14.09711986	1.409711986	10.17701999	5.653396128	4.317488114	5.659482216	7.079184395	8.543445563	10.0370127	3.16227766	0.316227766	0.5	3.16227766	0.316227766	0.5	10.48808848	1.048808848	1.020696343	0.97540202	25.53000978	10.96773451	0.997066774	40.21502654	1.515042869	3.056999552	0.305699955	0.485295375	1	0.1	1.946487371	6.113999104	0.61139991	1.882253074	2.591821996	1.694595721	0	1.401608596	0.088553397	1.242557731	2.850486669	0.285048667	0.454919014	0.085461849	0.008546185	-1.068227717	10.51101183	1.051101183	1.021644525	16.49833333	0.36662963	3.299666667	3.248374815	0.295306801	11.91070765	2.728147523	6.416181614	0.641618161	0.807276648	3.438334971	0.343833497	5.214337951	12.83236323	1.283236323	5.027585484	3.770053272	3.227691702	3.48125103	5.123901329	6.123816743	7.450833076	2.846060852	0.284606085	0.454244182	0.074150392	0.007415039	-1.129886548	10.48937333	1.048937333	1.020749543	314	6.977777778	62.8	7.326190476	0.177117866	0.016101624	0.649432176	7.166265974	62.90028301	6.290028301	1.7986526	62.90028301	6.290028301	78.20109807	125.800566	12.5800566	21.32905601	62.90028301	8.422662708	12.39820013	16.57126951	20.70668345	24.84954162	2.444683501	0.24446835	0.388222642	0.021196102	0.00211961	-1.673744	10.66815603	1.066815603	1.028089359	16.21031746	0.360229277	3.242063492	169.2666667	3.558375287	0.323488662	13.04737605	2.54892867	3.748854622	0.374885462	0.573898599	3.32264933	0.332264933	4.644409266	7.497709245	0.749770924	3.256636677	3.577000006	2.757026193	3.518919163	4.848069263	5.992616975	7.210322312	2.749652421	0.274965242	0.439277799	0.063304615	0.006330461	-1.198564629	10.62935269	1.062935269	1.026506817	67.26530791	1.223005598	13.39591873	39.76219446	0.872896906	0.079354264	3.20062199	4.552108076	26.88571466	13.72857162	1.372857162	1.137625354	13.72857162	1.372857162	19.67150315	27.34285752	2.734285752	8.449480835	13.728578	0.451985124	5.487764294	7.753086035	10.51685294	13.08093467	15.72371616	2.779251584	0.277925158	0.443927862	0.091163032	0.009116303	-1.04018124	10.63522387	1.063522387	1.026746636	67.2677243	1.223049533	13.39642486	39.76004093	0.872866026	0.079351457	3.200508762	4.552168227	26.88701884	13.72910942	1.372910942	1.137642366	13.72910942	1.372910942	19.67218462	27.34397884	2.734397884	8.449885959	13.7291158	0.451839659	5.487838965	7.753207818	10.51700745	13.08113176	15.72395059	2.779215862	0.277921586	0.44392228	0.091113508	0.009111351	-1.040417234	10.63523435	1.063523435	1.026747064	90.57550158	1.646827301	18.24278032	28.43229396	0.660676724	0.06006152	2.42248132	5.101036351	39.59299639	19.15809819	1.915809819	1.282352395	19.15809819	1.915809819	27.13660896	39.08227639	3.908227639	11.07717124	19.15809822	-0.822770948	6.157422449	8.758123088	11.84576172	14.74967679	17.72189142	2.703530514	0.270353051	0.431931276	0.350721918	0.035072192	-0.455037093	10.68473831	1.068473831	1.02876389	67.47535837	1.226824698	13.43991167	39.57650531	0.870222583	0.079111144	3.190816138	4.557334999	26.99909172	13.77534586	1.377534586	1.139102512	13.77534586	1.377534586	19.73080459	27.44037172	2.744037172	8.484526809	13.77535193	0.439286657	5.494252393	7.763656357	10.53026966	13.09804633	15.74407146	2.776124137	0.277612414	0.443438882	0.086857148	0.008685715	-1.061194437	10.63614026	1.063614026	1.026784056	108.4266693	1.971393987	21.92533386	24.4708735	0.5631325	0.051193864	2.064819168	5.469993611	49.47644235	23.53822117	2.353822117	1.371773639	23.53822117	2.353822117	33.93397992	48.51644235	4.851644235	12.22420838	23.53822117	-1.223775432	6.591044404	9.356933247	12.67800498	15.77448355	18.95958995	2.771383648	0.277138365	0.44269665	0.545950539	0.054595054	-0.262846701	10.69050854	1.069050854	1.028998365	63.90316742	1.161875771	12.69055348	43.22384028	0.918665286	0.083515026	3.368439383	4.467991349	25.21320637	13.05700318	1.305700318	1.11584351	12.98678892	1.298678892	18.73898962	25.79341784	2.579341784	7.846861118	12.98680331	0.64227485	5.383193872	7.579396397	10.29822824	12.80120032	15.39143921	2.823398732	0.282339873	0.450772215	0.159797323	0.015979732	-0.7964305	10.62188345	1.062188345	1.026201532	24.04744916	0.437226348	3.742889832	2.85733868	0.259758062	10.47690849	3.290272772	17.63085985	14.14842993	1.414842993	1.150708248	3.962892699	0.39628927	5.656614636	16.11803464	1.611803464	6.927884172	4.656269718	2.456678628	3.803612492	4.757438239	6.025340515	7.234543716	8.531940511	2.841694677	0.284169468	0.453577414	0.074760192	0.007476019	-1.12632959	10.49248265	1.049248265	1.02087826	22.41344916	0.407517257	3.579489832	2.991350179	0.271940925	10.96828399	3.197074703	17.03933176	13.03566588	1.303566588	1.11513322	3.82801932	0.382801932	5.583082867	16.16262327	1.616262327	6.714519206	4.512409168	2.305779984	3.730940509	4.583383944	5.868075261	7.023113677	8.303631626	2.914580214	0.291458021	0.464576012	0.104256826	0.010425683	-0.9818955	10.48182138	1.048182138	1.020436755	24.02144916	0.436753621	3.740289832	2.85923084	0.259930076	10.48384642	3.288660889	17.62077864	14.13038932	1.413038932	1.150154128	3.96028339	0.396028339	5.654769238	16.11833214	1.611833214	6.925963399	4.653721422	2.454447442	3.802263276	4.754615501	6.022464437	7.230814758	8.52774915	2.842716509	0.284271651	0.453733552	0.075119323	0.007511932	-1.124248336	10.49234268	1.049234268	1.020872466	21.88144916	0.39784453	3.526289832	3.042906112	0.276627828	11.15732241	3.170819061	16.86759136	12.68379568	1.268379568	1.103249237	3.795257506	0.379525751	5.580274572	16.18891649	1.618891649	6.586341606	4.472362043	2.251291799	3.713146859	4.527455419	5.828171623	6.963601235	8.244885668	2.926550289	0.292655029	0.466355991	0.117950451	0.011795045	-0.928300395	10.4811762	1.04811762	1.020410022	24.54424916	0.446259076	3.792569832	2.822444743	0.256585886	10.34896406	3.32175565	17.82716184	14.49498092	1.449498092	1.161217648	4.015893993	0.401589399	5.695910461	16.11493213	1.611493213	6.948835314	4.706637171	2.498382113	3.830459225	4.81180988	6.082380933	7.30809383	8.61537637	2.823258042	0.282325804	0.450750574	0.068384418	0.006838442	-1.165042844	10.49495919	1.049495919	1.020980754	36.71484916	0.667542712	5.009629832	2.191144829	0.199194984	8.034197708	4.047258738	25.01136173	24.17238087	2.417238087	1.383319428	5.224496664	0.522449666	6.06347753	17.14873083	1.714873083	9.935159402	5.982093977	3.191849892	4.53233976	5.937997321	7.411868312	8.921330686	10.45929352	2.745222408	0.274522241	0.438577535	0.005907192	0.000590719	-2.22861894	10.50263133	1.050263133	1.021298121	2.635319786	2.931888051	2.769292751	2.258515066	1.135501546	0.258197048	0.014046504	0	2.45895671	2.774525718	2.658813141	2.260812013	1.43928566	0.695132928	0.129939178	0	2.960570066	3.347007378	3.436387989	3.299562011	2.717544304	2.018102824	1.020281122	0	2.435414364	2.761442931	2.679936863	2.325021746	1.611480319	0.947427884	0.254537546	0	3.114706515	3.514618604	3.655245032	3.565282534	3.037252706	2.380197807	1.365222787	0	4.245321481	4.560878638	4.628240019	4.402647555	3.663561646	2.564949357	1.098612289	0	2.803944292	4.409874492	5.758595349	5.673389612	3.739499418	2.166573691	0.754145508	0	1.385361338	2.234361544	2.581985986	1.929264394	1.277456916	0.946774041	0.319800031	0	0.094696546	0.098856165	0.116434793	0.135724182	0.09062086	0.036940678	0.011666281	0	1.087985493	1.633967637	1.720788144	1.162242698	0.742794838	0.549737287	0.172064445	0	0.287459263	0.410931855	0.384107856	0.273848271	0.113240295	0.038213139	0.006515111	0	6.472131946	6.166379168	10.69418889	11.74987917	9.666679167	4.861138889	1.388902778	0	0.043610119	0.049072605	-0.037274345	-0.428599902	-0.370265668	0.527034349	1.63658636	0	0.087998545	-0.026265828	-0.136317291	-0.346397673	-0.173423742	0.453469733	1.526861896	0	0.329050949	0.101873625	-0.053853107	-0.491461526	-0.433221025	0.297336513	0.794718326	0	0.209644264	-0.063249739	-0.212064205	-0.307700436	-0.053134233	0.328635005	1.183173899	0	0.540088966	-0.057638681	-0.295353337	-0.319358072	0.01128218	0.037575906	0.222655008	0	-0.193118122	0.092896184	0.123613636	-0.282270948	-0.463611791	0.134776535	0.94340744	0	0.688628021	0.723668642	0.932838198	1.417763132	1.513186808	0.828133944	0	0	0.731094108	0.902064188	1.060790866	1.234251964	1.181880794	0.850309424	0	0	0.60096004	0.740619964	0.944996388	1.556221075	1.481705781	0.4961796	0	0	0.733674655	1.034426552	1.15572663	1.147270918	0.936064975	0.761383661	0	0	0.669459914	1.17083469	1.253564192	1.1713173	0.682735575	0.426126772	0	0	1.090451281	0.568749259	0.753906595	1.318874941	1.77392518	1.000675742	0	0	1.5	1.333333333	0.791666667	0.137222222	0.0625	0	0	0	0	0	0.136363636	0.088888889	0.065972222	0.02287037	0.0625	0	0	0	0	0	0.376595118	4.045311975	3.286421025	2.836660255	2.460226353	2.069808343	1.456055931	0.903701013	0.787989522	3.950453321	3.138867408	2.782736218	2.336430799	1.874205347	1.294208323	0.956549737	0.880037359	4.074332048	3.372908733	2.948534314	2.68322977	2.181390249	1.677333578	1.40981947	1.372276937	3.932906905	3.0987574	2.78411068	2.30988061	1.816755504	1.277458497	1.001710757	0.94172804	4.128637417	3.463473489	3.034348305	2.809485772	2.291220655	1.829695144	1.621504489	1.541909129	5.327189656	4.767849645	4.381827618	3.683166814	3.217826189	2.751577698	1.886904108	1.744544715	2.007192665	1.409946422	1.154706489	0.997951231	0.619967845	0.292773638	0.276136127	0	2.01272085	1.612040744	1.172592563	0.983416501	0.764511412	0.179186769	0.139019674	0	1.910415113	1.251995293	0.954413706	0.706798941	0.314040206	0	0	0	2.015062011	1.685787369	1.184128793	0.954932673	0.77407051	0.107020587	0.03780645	0	1.881527944	1.145288325	0.896481243	0.608447071	0.14859534	0	0	0	1.101184633	0.299179177	0.186426576	0	0	0	0	0	0	0	70.67965525	33.20349276	3.798185518	2.144136986	47.08440799	0	47.08440799	0	0	0	3.798185518	72.82379224	33.20349276	0	47.08440799	109.8254705	0	0	0	47.08440799	67.63220665	42.19326387	0	47.08440799	42.19326387	67.63220665	0	0	0	47.08440799	67.63220665	42.19326387	0	0	42.19326387	47.08440799	67.63220665	0	47.08440799	4.288273972	39.55903843	0	65.97815811	37.90498989	32.77466536	0	32.77466536	34.85754129	77.05080515	56.22204586	0	77.05080515	32.77466536	4.6	0.46	10.4	0.65	6	0.6	8.5	0.85	14.5	1.45	4.129487258	0.412948726	1.839200979	0.183920098	7.157091156	0.715709116	3.037809119	0.303780912	0.208989902	0.02089899	0.086956522	0.304347826	0	0	0.039999999	0.86	0.442857143	0.554545455	0.766666667	0.207142857	0.095454545	-0.111688312	0.093333333	0.534883721	0.179116279	0	2.5	0.25	3.034283305	0.275843937	5.034283305	16.49629551	1.499663229	10.01061484	0.910055894	16.51079927	46.27240641	4.206582401	4.463793875	0.405799443	7.463793875	24.07792307	2.188902098	0	0	0	0	0	2.937798565	0.267072597	4.937798565	16.14232912	1.467484465	6.472835094	0.588439554	6.155130307	17.03519155	1.548653777	4.508333117	0.409848465	5.008333117	16.63116281	1.511923892	3.034283305	0.275843937	5.034283305	16.49629551	1.499663229	4.003566366	0.363960579	5.003566366	16.51028021	1.500934565	6.844934983	5.421503849	4.08311301	1.917996268	5.635614631	3.694554926	0	0	6.924272948	5.545471709	6.844934983	5.421503849	6.844934983	5.421503849	6.844934983	5.421503849	6.844934983	5.421503849	3.433987204	2.944438979	4.990432587	5.398162702	6.892641641	7.708410667	8.974491448	9.964535614	11.13781011	12.19924439	13.33501528	14.42528754	15.54584895	16.64777634	5.572154032	6.475432717	9.57685673	11.37091249	13.9539734	16.06954648	18.47767672	20.71049887	23.05471254	25.33099005	27.65080295	29.94362467	32.25383016	34.55311676	4.182050143	4.007333185	6.527775152	7.286662494	9.209102106	10.38890883	12.06428202	13.42750223	14.99940514	16.43984337	17.9682023	19.44082267	20.95072173	22.43680199	0	0	0	0	0	0	0	0	0	0	0	0	0	0	3.387774361	2.844909384	4.882347274	5.227894902	6.71574211	7.474834574	8.727175537	9.66873069	10.82124216	11.84076118	12.95085041	14.00347207	15.09534543	16.16211241	4.779123493	6.326149473	7.983098941	9.706316282	11.4726554	13.26828544	15.0842512	16.91451149	18.75491189	20.60256515	22.45544789	24.31213038	26.17159375	28.03310562	3.998200702	5.224401684	6.539043901	7.903480842	9.305744297	10.73617077	12.187497	3.034283305	1.916145265	1.545584253	1.147293525	0.604841408	-0.572324145	-0.844945538	-1.230807941	-1.71655649	-1.883513643	-2	0	0	0	0	10.01061484	5.403125885	3.673966267	2.69350964	1.354986575	-1.27726484	-2.060187666	-3.107975278	-4.712508795	-5.478082188	-6.500184437	0	0	0	0	4.463793875	2.703144408	2.318084597	1.682913323	0.871025333	3.034283305	1.916145265	1.545584253	1.147293525	0.604841408	-0.572324145	-0.844945538	-1.230807941	-1.71655649	-1.883513643	-2	0	0	0	0	10.01061484	5.403125885	3.673966267	2.69350964	1.354986575	-1.27726484	-2.060187666	-3.107975278	-4.712508795	-5.478082188	-6.500184437	0	0	0	0	4.463793875	2.703144408	2.318084597	1.682913323	0.871025333	-0.733827094	-1.262959378	-1.722106268	-2.498214482	-2.821854315	-3	0	0	0	0	0	0	0	0	0	0	0	0	0	0	0	0	0	0	0	2.937798565	1.878489431	1.513444378	1.145519678	0.595912508	-0.563244991	-0.834408084	-1.22219322	-1.626313296	-1.82500497	-2	0	0	0	0	6.472835094	4.949287688	4.103723524	3.566071205	3.0620419	2	2	1.632868264	1.182097096	0.713370442	0.317704787	0	0	0	0	4.508333117	3.345139537	3.045458527	2.624377234	2.065000262	0.79014296	0.64789284	0.158725506	-0.294424982	-0.390645	-0.5	0	0	0	0	3.034283305	1.916145265	1.545584253	1.147293525	0.604841408	-0.572324145	-0.844945538	-1.230807941	-1.71655649	-1.883513643	-2	0	0	0	0	4.003566366	2.896893715	2.526542761	2.145899601	1.59132857	0.413313615	0.144783251	-0.236953725	-0.769705276	-0.915668879	-1	0	0	0	0	0	0	0	0	0	0	0	6	4	2	0	0	0	0	0	0	0	0	0	0	0	0	0	0	0	0	0	0	0	0	0	0	0	0	0	0	0	0	0	0	0	0	0	0	0	0	0	0	0	0	0	0	0	0	0	0	0	0	0	0	0	0	0	0	0	0	0	0	0	0	0	0	0	0	0	0	0	0	0	0	0	0	0	0	0	0	0	0	0	0	0	0	0	0	0	0	0	0	0	0	0	0	0	0	0	0	0	0	0	0	0	0	0	0	0	0	0	0	0	0	0	0	0	0	0	0	0	0	0	0	0	0	0	0	0	0	0	0	0	0	0	0	0	0	1	0	0	0	0	0	0	2	3	0	0	0	0	0	0	0	0	0	0	0	0	0	0	0	0	0	0	0	0	0	0	0	4	0	0	0	1	0	0	0	0	0	1	0	0	0	0	0	0	0	0	0	0	0	4	0	0	2	0	0	0	0	0	0	0	0	0	0	0	0	0	0	0	0	0	0	1	0	0	0	1	0	2	0	0	0	0	0	0	0	0	0	0	0	0	0	0	0	0	0	0	0	0	0	0	0	0	0	0	0	0	0	0	0	0	0	0	0	0	0	0	0	0	0	0	0	0	0	0	7.534814815	0	0	0	0	0	1.673611111	0	5.419259259	0	0	0	0	7.446388889	0	0	0	0	0	0	0	0	1.259259259	0	0	0	0	0	0	0	0	0	0	0	0	0	0	0	0	0	0	0	0	0	0	0	0	0	0	0	0	0	0	0	0	0	0	0	0	0	0	0	0	0	0	0	0	0	0	0	0	0	0	0	0	0	0	0	0	0	0	0	0	0	0	0	4	0	0	0	0	0	2	0	1	0	0	0	0	2	0	0	0	0	0	0	0	0	1	0	0	0	0	0	0	0	0	0	0	0	0	0	0	0	0	0	0	0	0	0	0	0	0	0	0	0	0	0	0	0	0	0	0	0	0	0	0	0	0	0	0	0	0	0	0	0	0	0	0	0	0	0	0	0	0	0	0	1	0	0	0	0	0	0	0	0	0	0	1	1	1	0	0	0	0	0	0	1	0	0	0	0	0	0	0	0	0	0	0	0	0	0	0	0	0	0	0	0	0	0	1	2	1	0	0	0	0	3	2	1	0	0	0	0	0	0	0	0	1	1	1	0	0	0	0	0	0	0	0	0	0	0	0	0	0	0	0	0	0	2	6	4	0	0	0	0	0	1	0	0	0	0	0	0	0	0	0	0	0	0	0	0	0	0	0	0	0	0	0	0	1	2	1	0	0	0	0	0	0	0	0	0	0	0	0	0	0	0	0	0	0	0	0	0	0	0	0	4	3	2	1	0	0	0	0	0	0	0	3	0	0	2.828427125	1.889881575	3	0	2.749459274	0	0	2.828427125	0	0	2.749459274	7	0	0	0	0	0	0	0	0	0	0	0	0	0	0	0	0	0	0	0	0	0	0	0	0	0	0	0	0	0	0	0	0	0	0	0	1	1	0	0	0	0	0	0	0	0	0	0	1	0	0	0	0	0	0	0	0	0	0	0	0	0	0	0	0	0	0	0	0	0	0	0	0	0	0	0	0	0	0	0	0	0	0	0	0	0	0	0	0	0	0	0	0	0	0	0	0	0	0	0	0	0	0	0	0	0	0	0	0	0	0	0	0	0	1	1	0	0	0	0	0	0	0	0	0	0	1	0	0	0	0	0	0	0	0	0	0	0	0	0	0	0	0	0	0	0	0	0	0	0	0	0	0	0	0	0	0	0	0	0	0	0	0	0	0	0	0	0	0	0	0	0	0	0	0	0	0	0	0	0	0	0	0	0	0	0	0	0	0	0	0	0	1	1	0	0	0	0	0	0	0	0	0	0	1	0	0	0	0	0	0	0	0	0	0	0	0	0	0	0	0	0	0	0	0	0	0	0	0	0	0	0	0	0	0	0	0	0	0	0	0	0	0	0	0	0	0	0	0	0	0	0	0	0	0	0	0	0	0	0	0	0	0	0	0	0	0	0	0	0	0	1	0	0	0	0	0	0	0	0	0	0	0	0	0	0	0	0	0	0	0	0	0	0	0	0	0	0	0	0	0	0	0	0	0	0	0	0	0	0	0	0	0	0	0	0	0	0	0	0	0	0	0	0	0	0	0	0	0	0	0	0	0	0	0	0	0	0	0	0	0	0	0	0	0	0	0	0	0	1	0	0	0	0	0	0	0	0	0	0	0	0	0	0	0	0	0	0	0	0	0	0	0	0	0	0	0	0	0	0	0	0	0	0	0	0	0	0	0	0	0	0	0	0	0	0	0	0	0	0	0	0	0	0	0	0	0	0	0	0	0	0	0	0	0	0	0	0	0	0	0	0	0	0	0	0	0	0	0	0	0	0	0	0	0	0	0	0	0	0	0	0	0	0	0	0	0	0	0	0	0	0	0	0	0	0	0	0	0	0	0	0	0	0	0	0	0	0	0	0	0	0	0	0	0	0	0	0	0	0	0	0	0	0	0	0	0	0	0	0	0	0	0	0	0	0	0	0	0	0	0	0	0	0	0	0	0	0	0	0	0	0	0	0	0	0	0	0	0	0	0	0	0	0	0	0	0	0	0	0	0	0	0	0	0	0	0	0	0	0	0	0	0	0	0	0	0	0	0	0	0	0	0	0	0	0	0	0	0	0	0	0	0	0	0	0	0	0	0	0	0	0	0	0	0	0	0	0	0	0	0	0	0	0	0	0	0	0	0	0	0	0	0	0	0	0	0	0	0	0	0	0	0	0	0	0	0	0	0	0	0	0	0	0	0	0	0	0	0	0	0	0	0	0	0	0	0	0	0	0	0	0	0	0	0	0	0	0	0	0	0	0	0	0	0	0	0	0	0	0	0	0	0	0	0	0	0	0	0	0	0	0	0	0	0	0	0	0	0	0	0	0	0	0	0	0	0	0	0	0	0	0	0	0	0	0	0	0	0	0	0	0	0	0	0	0	0	0	0	0	0	0	0	0	0	0	0	0	0	0	0	0	0	0	0	0	0	0	0	0	0	0	0	0	0	0	0	0	0	0	0	0	0	0	0	0	0	0	0	0	0	0	0	0	0	0	0	0	0	0	0	0	0	0	0	0	0	0	0	0	0	0	0	0	0	0	0	0	0	0	0	0	0	0	0	0	0	0	0	0	0	0	0	0	0	0	0	0	0	0	0	0	0	0	0	0	0	0	0	0	0	0	0	0	0	0	0	0	0	0	0	0	0	0	0	0	6	2	0	0	0	0	0	0	0	0	0	0	3	0	0	0	0	0	0	0	0	0	0	0	0	0	0	0	0	0	0	0	0	0	0	0	0	0	0	0	0	0	0	0	0	0	0	0	0	0	0	0	0	0	0	0	0	0	0	0	0	0	0	0	0	0	0	0	0	0	0	0	0	0	0	0	0	0	6	7	0	0	0	0	0	0	0	0	0	0	2	0	0	0	0	0	0	0	0	0	0	0	0	0	0	0	0	0	0	0	0	0	0	0	0	0	0	0	0	0	0	0	0	0	0	0	0	0	0	0	0	0	0	0	0	0	0	0	0	0	0	0	0	0	0	0	0	0	0	0	0	0	0	0	0	0	3	8	0	0	0	0	0	0	0	0	0	0	1	0	0	0	0	0	0	0	0	0	0	0	0	0	0	0	0	0	0	0	0	0	0	0	0	0	0	0	0	0	0	0	0	0	0	0	0	0	0	0	0	0	0	0	0	0	0	0	0	0	0	0	0	0	0	0	0	0	0	0	0	0	0	0	0	0	0	6	0	0	0	0	0	0	0	0	0	0	0	0	0	0	0	0	0	0	0	0	0	0	0	0	0	0	0	0	0	0	0	0	0	0	0	0	0	0	0	0	0	0	0	0	0	0	0	0	0	0	0	0	0	0	0	0	0	0	0	0	0	0	0	0	0	0	0	0	0	0	0	0	0	0	0	0	0	1	0	0	0	0	0	0	0	0	0	0	0	0	0	0	0	0	0	0	0	0	0	0	0	0	0	0	0	0	0	0	0	0	0	0	0	0	0	0	0	0	0	0	0	0	0	0	0	0	0	0	0	0	0	0	0	0	0	0	0	0	0	0	0	0	0	0	0	0	0	0	0	0	0	0	0	0	0	0	0	0	0	0	0	0	0	0	0	0	0	0	0	0	0	0	0	0	0	0	0	0	0	0	0	0	0	0	0	0	0	0	0	0	0	0	0	0	0	0	0	0	0	0	0	0	0	0	0	0	0	0	0	0	0	0	0	0	0	0	0	0	0	0	0	0	0	0	0	0	0	0	0	0	0	0	0	0	0	0	0	0	0	0	0	0	0	0	0	0	0	0	0	0	0	0	0	0	0	0	0	0	0	0	0	0	0	0	0	0	0	0	0	0	0	0	0	0	0	0	0	0	0	0	0	0	0	0	0	0	0	0	0	0	0	0	0	0	0	0	0	0	0	0	0	0	0	0	0	0	0	0	0	0	0	0	0	0	0	0	0	0	0	0	0	0	0	0	0	0	0	0	0	0	0	0	0	0	0	0	0	0	0	0	0	0	0	0	0	0	0	0	0	0	0	0	0	0	0	0	0	0	0	0	0	0	0	0	0	0	0	0	0	0	0	0	0	0	0	0	0	0	0	0	0	0	0	0	0	0	0	0	0	0	0	0	0	0	0	0	0	0	0	0	0	0	0	0	0	0	0	0	0	0	0	0	0	0	0	0	0	0	0	0	0	0	0	0	0	0	0	0	0	0	0	0	0	0	0	0	0	0	0	0	0	0	0	0	0	0	0	0	0	0	0	0	0	0	0	0	0	0	0	0	0	0	0	0	0	0	0	0	0	0	0	0	0	0	0	0	0	0	0	0	0	0	0	0	0	0	0	0	0	0	0	0	0	0	0	0	0	0	0	0	0	0	0	0	0	0	0	0	0	0	0	0	0	0	0	0	0	0	0	0	0	0	0	0	0	0	0	0	0	0	0	0	0	0	0	0	0	0	0	0	0	0	0	0	3.459431619	2.584962501	0.839199129	40.0485	56.73	56.73	1.059156632	1.121812772	0.943	0.889249	156.9098785	65.97815811	32.77466536	160.1328904	69.00528294	99.28	1.020540529	-2.290283138	-2.326198801	-2.289156632	0	1	1	0.666666667	0.833333333	0.6	0	1	1	0.728571429	0.833333333	1	0	0	0	0	0	0	0	0	0	0	0	0	0	0	0	0
7	CC(C)c1c(OCC(O)C[C@@H](O)CC(=O)[O-])c(-c2ccc(F)cc2)nc2ccccc12.[Na+]	427.51	7.500175439	35.8271	57.7378	37.1139	64.2826	0.628545614	1.01294386	0.651121053	1.127764912	0.070967742	57	31	7	59	33	18	42.5	9	0.152542373	1	0	17	26	24	1	5	0	0	1	0	0	0	0	0	7	1	45.61403509	42.10526316	1.754385965	8.771929825	1.754385965	8	16	0	16	1	0	3	4	18	16	1	0.516129032	0.125	1.125	2	0.666666667	0	0	0	3	0	0	0	1	0	0	2	0.515151515	0	0	0	260.2180517	0	0	0	150.0599104	0	0	158	462	551.6763314	176.0631939	653.03	498.375005	183	425	453.8169014	198.8726075	659.43	451.047644	17.16666667	10.44285714	6.833333333	3.395436508	20	46	4.415880433	21.09564852	1.805825243	1.97487438	0.217722624	69	11	0.922887594	49	159.2056073	6.584765735	19.54871878	1	340	10.96774194	1.394380853	30.77627471	114	1862	146	2.794980279	14	5.802150538	23	11.22150538	11180	20285	11141	36322	28.73645796	707	17151	22.98489956	10.07942489	5.719485267	7.473373188	0.580683564	0.319268894	0.181427422	0.101622212	2.805520679	5.479002215	48.74728269	92.11847288	81.33333333	2.623655914	21.38354261	17.47765142	4.02E-06	-1.16E-08	-5.40E-09	8.59E-11	8.123655914	11.58534948	5.037853491	0	-2.90E-08	-1.01E-08	na	60	1.858569565	3.526360525	5.068904202	5.905361848	6.792344427	7.658699558	8.556221578	9.43882961	10.34248414	11.23544452	12.14309557	4.204692619	0	5.525452939	0	7.03438793	0	8.643825842	0	10.31582896	3.526360525	3.850147602	4.077537444	4.382026635	4.634728988	4.753590191	4.905274778	5.017279837	5.105945474	5.056245805	3.772760938	4.369447852	4.939855112	5.578785984	6.208338485	6.584791392	7.064064342	7.505165626	7.911465768	8.099903566	12.6633171	7.490529402	10.9621669	1.463470245	3.471637497	4.149514535	3.472232927	22.54324112	14.75692795	13.76606698	10.18862837	8.997050955	7.112808143	0.727201326	0.447179635	0.299262326	0.175666006	0.113886721	0.069733413	17.45548874	10.15176353	7.834168293	4.95564124	3.589224617	2.417202415	0.563080282	0.307629198	0.170308006	0.08544209	0.045433223	0.023698063	21.67299763	14.3630811	13.14420517	9.777944772	8.845354668	6.883167688	93.03349077	3.996874068	278.6717391	10.01361592	14.16782326	8.075692275	9.751032298	332.4747308	88.61455764	1.554641362	3.569996162	8.642188287	4.631615665	4.919797983	1660.048215	23316.624	1.540939904	4.857973475	28	0.903225806	147.5800856	3.354924015	1.744386603	57.7662578	0.235097229	0.361633916	0.669105042	1.554641362	3.77397341	4.788858874	5.209911505	5.280086944	5.280086944	88.61455764	215.1164844	272.9649558	296.9649558	300.9649558	300.9649558	0.266530203	0.647016042	0.82100963	0.893195567	0.905226557	0.905226557	4.278248652	2.058916604	1.04403114	0.622978509	0.55280307	0.55280307	0.254941486	0.618883823	0.785312181	0.854359478	0.86586736	0.86586736	121.7446556	19.22025064	0.620008085	3.979653045	2.501626929	0.080697643	5.003253857	38.44050129	1.240016171	14.67689263	4.345635909	4.242680689	0.136860667	1.945685077	0.015669556	0.00050547	-5.595324259	32.41170036	1.045538721	4.683175627	2698	5.802150538	174.0645161	124.9595793	0.206582367	0.006260072	1.704304531	9.344084242	181.3733533	5.850753334	7.001577796	181.3733533	5.850753334	255.3829489	362.7467067	11.70150667	38.27128827	181.3733533	10.6047269	15.52092988	20.83131755	25.9910574	31.20802064	5.026010016	0.162129355	2.173792384	0.405230112	0.013071939	-1.216124701	32.53932312	1.049655584	4.688466395	2289.219048	124.3148777	4.423959472	5.347107531	66	2.129032258	5.6405862	5.307201425	0.171200046	5.278034734	45.68444449	1.473691758	30.59569664	6.797270924	5.416100402	6.783325201	8.221747728	9.700575458	11.20703869	5.567764363	0.179605302	2.311610625	5.567764363	0.179605302	2.311610625	32.48028248	1.047751048	4.686021373	0.952059868	76.41721205	32.91008204	0.997275213	271.5081769	2.467686789	8.839750198	0.285153232	2.933963977	1	0.032258065	2	17.6795004	0.570306464	5.192583359	3.670198108	2.685577345	0	2.393677637	0	2.222494159	5.469857844	0.176447027	2.287725723	0.251905292	0.008125977	-1.856164399	32.4363604	1.046334206	4.684199563	59.1218807	0.127143829	3.814314884	8.343811619	0.252842776	68.83644586	3.891445392	19.45687621	0.627641168	3.996126659	4.259471732	0.137402314	6.160004689	38.91375242	1.255282336	14.79668636	4.970096598	4.313249419	4.642259708	6.315402991	7.448591348	8.887785474	4.13826549	0.133492435	1.912136883	0.016389581	0.000528696	-5.534839647	32.4154994	1.045661271	4.683333422	5218	11.22150538	336.6451613	70.07652461	0.101966036	0.00308988	0.841219798	10.56258662	342.6185417	11.05221102	7.857913673	342.6185417	11.05221102	489.289272	685.2370834	22.10442205	54.33081286	342.6185417	11.87899118	17.42113375	23.38054956	29.16841458	35.02587553	4.93782811	0.159284778	2.1499615	0.184587687	0.005954442	-2.27477154	32.5261795	1.049231597	4.687922469	265.5777373	0.571134919	17.13404757	1028.167194	2.052528845	0.062197844	16.93336297	5.410878034	23.35012774	0.753229927	4.241696708	17.9142364	0.577878593	20.27904544	46.70025548	1.506459854	17.61044398	17.91423707	5.889311787	8.655741361	11.54381589	14.42805848	17.31360393	4.246836472	0.136994725	1.947003169	0.320411922	0.010335868	-1.532303133	32.55491777	1.050158638	4.689111468	2156.119069	4.347014252	139.0487725	167.7171715	0.261385123	0.007920761	2.156427265	8.948052602	290.0099922	145.8680914	4.705422302	6.708276931	145.8411348	4.704552734	210.0369721	291.5709024	9.40551298	33.6154284	145.8411348	1.002905205	10.18323456	14.85048168	19.96807591	24.89571493	29.90239186	5.02285559	0.1620276	2.172947146	0.608499814	0.019629026	-0.668792605	32.53622475	1.049555637	4.688338194	2155.442121	4.345649438	139.004082	167.8934787	0.261436527	0.007922319	2.15685135	8.947492247	289.8634002	145.8105501	4.703566132	6.70774574	145.783609	4.702697066	209.9994303	291.4538181	9.401736067	33.57508192	145.783609	1.014396999	10.18263312	14.84910928	19.9665978	24.89368346	29.90005528	5.02322556	0.162039534	2.173046308	0.609505179	0.019661457	-0.666570059	32.5362029	1.049554932	4.68833729	2560.589022	5.162477868	165.2915627	140.7504672	0.220148501	0.006671167	1.816225137	9.284241613	349.5731141	173.3563571	5.592140551	6.940713294	173.3563571	5.592140551	254.5483821	347.6354238	11.21404593	38.2368018	173.3563571	-1.350770805	10.54383094	15.35139608	20.66919605	25.75381575	30.9426171	5.156468949	0.166337708	2.208292461	0.647206672	0.020877635	-0.585766743	32.53178522	1.049412426	4.688154479	2159.174621	4.35317464	139.2472852	167.3795593	0.261015456	0.007909559	2.15337751	8.950678139	290.4657271	146.0745636	4.712082696	6.710181252	146.0489335	4.711255919	210.3303174	291.9892605	9.419008405	33.66767525	146.0489335	0.987084647	10.18605831	14.85477659	19.97375856	24.90284156	29.9109308	5.023714555	0.162055308	2.173177361	0.60792015	0.019610327	-0.670075729	32.53620534	1.049555011	4.688337391	3045.744123	6.140613151	196.7816499	121.7661687	0.186190336	0.005642131	1.536070275	9.6395546	423.6451477	207.4511238	6.691971737	7.182438955	207.4511238	6.691971737	310.7473132	417.9037287	13.48076544	41.80322033	207.4511238	-2.276538815	10.92116745	15.86804296	21.39977745	26.64330767	32.02451238	5.237729363	0.168959012	2.229343469	0.697799955	0.022509676	-0.484434094	32.52958109	1.049341326	4.688063259	2185.498521	4.406247018	140.953311	166.2709159	0.258150955	0.007822756	2.129745375	8.97740007	294.4937689	147.9690844	4.773196273	6.727530059	147.9153845	4.771464016	214.1868001	295.7517947	9.540380474	33.98946365	147.9153845	0.893799694	10.21514412	14.88837785	20.02708085	24.96480208	29.98792892	5.046391139	0.162786811	2.179240818	0.628353269	0.02026946	-0.625567976	32.53499268	1.049515893	4.688287211	71.77637711	0.144710438	3.553008201	8.878020779	0.269030933	73.24367143	4.347479729	52.35569977	42.88259989	1.383309674	5.060071434	3.994923138	0.128868488	5.935840878	45.41266781	1.464924768	20.18920281	5.651697179	3.538332689	4.835041324	5.763825476	6.98508365	8.138890641	9.382136204	4.024460483	0.129821306	1.874593769	0.016192976	0.000522354	-5.55108734	32.41835494	1.045753385	4.683452016	67.34557711	0.135777373	3.410079168	9.214541767	0.279228538	76.01996958	4.255232025	49.81897536	39.39883768	1.270930248	4.94599857	3.950898965	0.127448354	5.936945567	45.18283097	1.457510677	18.99733844	5.551133372	3.400487129	4.759212572	5.641842471	6.876937275	8.008563971	9.248609122	4.038795347	0.130283721	1.879380727	0.008276433	0.000266982	-6.454686066	32.41795857	1.045740599	4.683435555	71.61787711	0.144390881	3.547895297	8.886949989	0.269301515	73.31733741	4.343421909	52.23772503	42.74436251	1.378850404	5.055724418	3.994012462	0.128839112	5.935546523	45.32217331	1.462005591	20.14040651	5.647318748	3.533715761	4.831320011	5.758549325	6.980089815	8.133221008	9.376284325	4.02680895	0.129897063	1.875379178	0.014958906	0.000482545	-5.65781049	32.41829956	1.045751599	4.683449716	65.58257711	0.132222938	3.353208201	9.399521222	0.284833976	77.54605008	4.228005184	49.07646723	38.14608362	1.230518826	4.902494865	3.938761819	0.127056833	5.944745019	45.94325448	1.482040467	18.64771211	5.521669611	3.339878561	4.741720721	5.604400124	6.849435699	7.971861472	9.213145567	4.049273107	0.130621713	1.882868914	0.01626281	0.000524607	-5.545293689	32.41846429	1.045756913	4.683456557	71.25187711	0.143652978	3.536088846	8.912436318	0.270073828	73.52759963	4.335186824	52.00193812	42.44346906	1.369144163	5.046213707	4.004356374	0.129172786	5.938204636	45.15607133	1.456647462	20.02002126	5.640086981	3.522972439	4.824143764	5.749293306	6.972047786	8.125490416	9.369485423	4.041296411	0.1303644	1.880214186	0.025657004	0.000827645	-4.931461562	32.41794997	1.045740321	4.683435198	119.7003771	0.241331405	5.098943684	6.886571679	0.20868399	56.81421635	5.485439531	87.02527106	84.17938553	2.715464049	5.968137829	8.200914784	0.264545638	9.352988208	63.62334903	2.052366098	31.16019815	8.923149299	4.410778072	6.005522102	7.737399307	9.583415832	11.4957399	13.45274027	3.846928085	0.124094454	1.81385361	0.045409923	0.001464836	-4.162832634	32.42871832	1.046087688	4.683882331	3.668131038	4.0366901	4.138128956	4.199113017	4.180243139	4.191133807	4.118095238	3.97652456	3.639545685	4.002044102	4.137339609	4.163861296	4.22891856	4.263460568	4.230721935	4.108803809	4.129548459	4.652007158	4.969448827	5.02459819	5.049053051	5.130978216	5.19563471	5.175373964	3.65248474	4.032812632	4.185166261	4.210456619	4.280425711	4.357166525	4.354513218	4.245609275	4.227436692	4.798187785	5.155661399	5.22786744	5.215391973	5.330475256	5.422691563	5.430018326	5.318261923	5.876338634	6.138030632	6.255167957	6.185813095	6.297828419	6.303231426	6.204559884	11.55974261	21.33664416	32.5475024	34.99379347	34.59947856	37.53891114	41.67591979	42.32038817	6.820724254	11.66361042	15.05701327	16.29831336	15.56201601	19.32798544	21.63479618	21.29433859	0.126231002	0.333199575	0.747459112	0.856395735	0.844025395	0.816600665	0.886661466	0.667255887	5.796581767	9.409565294	11.99098543	12.47069365	12.58463503	14.5894994	16.02522476	15.56525321	0.803745046	1.29256196	1.656457864	1.683803207	1.698635853	1.920153837	1.975794541	1.924345675	26.76507108	65.86719292	115.5988225	141.4575038	111.1120583	119.6418563	116.8636017	109.7037181	-0.004555717	0.047315122	-0.042573604	0.120762785	-0.252723567	-0.119227862	-0.040260171	0.035274902	0.055505965	0.001512591	0.013258881	0.119037854	-0.108025291	-0.153773591	-0.117953084	-0.053041255	-0.086561332	0.028642283	-0.068554163	0.073806063	-0.190368905	0.072661797	0.123309996	0.028858414	0.068742742	-0.031655066	0.046514004	0.094925056	0.011436352	-0.108052691	-0.110079109	-0.106921124	0.023020973	-0.094563716	0.002979097	0.057912133	0.0259601	-0.003309078	-0.080447432	-0.147673437	-0.117633393	0.07297733	-0.118436669	0.123702729	-0.147263471	0.096483947	0.047625442	0.002245838	0.808327274	0.816028677	0.995555034	0.836787109	1.187638078	1.02425357	0.96698625	0.923611619	0.9599768	1.007058536	0.960360622	0.860957703	1.059250748	1.155306652	1.142767215	1.081639148	0.798662059	0.726018233	1.045254046	0.830738347	1.179644946	0.646942244	0.566767165	0.678177032	1.052303809	1.097619345	0.951465659	0.884968997	0.972184826	1.111567119	1.112856691	1.089240375	1.030604033	1.09786475	0.98680796	0.868746497	0.852299888	0.905942033	0.955979084	1.018858689	0.792220445	0.603591977	1.028474836	0.615817131	0.879653426	0.482611666	0.635644266	0.720320019	7	3.333333333	2.5625	2.12	1.444444444	0.932244898	0.597222222	0.533635676	0.33375	0.239567391	0.212121212	0.072463768	0.052295918	0.040769231	0.02832244	0.018644898	0.013271605	0.014043044	0.009816176	0.008872866	0.470621159	4.085463845	3.813941834	3.665582504	3.494879035	3.379833933	3.246679549	2.980656029	2.823280686	4.056015398	3.802071315	3.612228152	3.488699875	3.294570189	3.184961901	2.835790842	2.788468532	4.117070271	3.865985777	3.774769304	3.608653431	3.501399788	3.333454897	3.094573807	2.940912367	4.050907292	3.804696685	3.606290569	3.500559278	3.276799192	3.175105115	2.830659968	2.761134014	4.138524817	3.892600712	3.807632222	3.663460026	3.52882336	3.372084796	3.116896686	3.009151867	8.201465901	7.474147569	6.461719941	6.436074945	6.350375849	5.010395571	4.626550618	4.50646139	2.140402912	1.965984944	1.925338138	1.872905484	1.640490078	1.435689613	1.416785847	1.249158788	2.147295493	1.951196228	1.921441041	1.814370441	1.662821067	1.455772889	1.308126421	1.272448646	2.070472473	1.859313568	1.7207883	1.625169044	1.417479865	1.28443975	0.963981827	0.933846257	2.150288573	1.94318142	1.922297606	1.779470626	1.682198197	1.467837045	1.308176833	1.239195079	2.051743824	1.835448715	1.683863996	1.57228033	1.383463285	1.244624969	0.923232253	0.881903541	1.335991929	1.25806806	1.066560803	1.007198267	0.875095925	0.553768233	0.469096288	0.431699105	17.65040852	9.661448361	161.1766661	85.52367421	39.20933287	14.96011327	270.7353459	0	262.1532552	102.3703621	85.36668632	0	32.21274142	100.0284147	16.78552955	0	270.7353459	149.0266857	179.1549577	0	0	270.7353459	195.9404872	132.2411561	0	270.7353459	132.2411561	16.78552955	0	164.1948444	14.96011327	285.6954592	180.980374	132.2411561	0	0	132.2411561	434.9301903	31.74564282	0	270.7353459	38.78076782	93.46038831	0	195.9404872	107.4735661	0	0.909874473	128.0500295	180.980374	120.8049543	116.087853	14.96011327	120.8049543	185.8054783	14.35238095	0.462980031	34.84761905	0.611361738	18.75	0.60483871	18	0.580645161	36.75	1.185483871	30.42729017	0.981525489	7.535503052	0.243080744	31.44013047	1.014197757	7.221424899	0.23294919	0.915072049	0.029518453	0.182481752	0.383211679	0	0	0.037019968	0.87250384	0.439325843	0.549966465	0.821988796	0.172035895	0.061395272	-0.110640623	0.050515045	0.530633803	0.183366194	0	-0.75	-0.024193548	3.307201425	0.100218225	5.307201425	49.0392832	1.486038885	11.96629967	0.362615142	19.58590282	140.446517	4.255955062	4.603103628	0.139487989	7.603103628	62.98191215	1.908542792	2.340922281	0.070937039	3.924738179	6.401844562	0.19399529	3.231571713	0.097926416	5.231571713	47.24423202	1.431643395	7.007631258	0.212352462	6.688638852	51.53101943	1.561546043	4.69707007	0.142335457	5.631528065	49.66867319	1.505111309	3.613391832	0.109496722	5.613391832	50.61278466	1.533720747	4.284089744	0.129820901	5.347390197	49.14863055	1.489352441	20.27529192	16.29249744	12.00458776	5.705483344	18.09224601	12.96696287	14.96086335	12.51702699	20.58043731	16.8541868	20.27529192	16.29249744	20.27529192	16.29249744	20.27529192	16.29249744	20.27529192	16.29249744	4.532599493	4.204692619	6.124683391	6.56667243	8.011355109	8.827468113	10.08784869	11.09195578	12.28609843	13.38295222	14.55929524	15.70183887	16.87773122	18.04342353	6.725033642	7.68386398	10.80934404	12.64278122	15.32483395	17.5360103	20.0735911	22.44201073	24.93460231	27.36697612	29.84729792	32.30634697	34.7844607	37.25522069	5.056245805	4.934473933	7.268571635	7.965458764	9.829285826	10.93792959	12.60049956	13.91990188	15.49487197	16.91880996	18.45815913	19.93294256	21.45936093	22.9589299	2.401597502	2.242953977	3.656989161	4.112215327	5.205878582	5.88909384	6.849142117	7.625195886	8.525648097	9.342386482	10.21574819	11.05085598	11.91184108	12.75532413	4.466137977	4.09700768	6.006901285	6.415286794	7.850618238	8.639911715	9.887867552	10.86846998	12.04678721	13.12119499	14.27891177	15.3990649	16.5543405	17.69738122	5.905361848	7.470224136	9.1372319	10.86614647	12.63755956	14.44062673	16.26839518	18.11594069	19.97955046	21.85632165	23.74393829	25.64053189	27.54458522	29.45486117	5.012300573	6.223320039	7.530513525	8.873236061	10.24942877	11.65170887	13.07613605	3.307201425	2.757326053	2.597989955	2.445044576	2.305539996	2.203495726	1.80707872	1.65386097	1.521914119	1.389785287	1	0.938871906	0.591532866	-0.058230518	-0.198430279	11.96629967	9.323259855	7.747434473	7.032142013	6.256383754	5.649038117	5.101663237	4.044870506	3.922823585	3.019397923	2.469496055	2.274917218	1.415532112	-0.138937894	-0.545232376	4.603103628	3.790726828	3.334842651	3.021148738	2.807792712	3.307201425	2.757326053	2.597989955	2.445044576	2.305539996	2.203495726	1.80707872	1.65386097	1.521914119	1.389785287	1	0.938871906	0.591532866	-0.058230518	-0.198430279	11.96629967	9.323259855	7.747434473	7.032142013	6.256383754	5.649038117	5.101663237	4.044870506	3.922823585	3.019397923	2.469496055	2.274917218	1.415532112	-0.138937894	-0.545232376	4.603103628	3.790726828	3.334842651	3.021148738	2.807792712	2.427098393	2.333236363	2.117561638	1.845543701	1.799071765	1.5	1.238167888	0.672661771	-0.070916409	-0.232586944	2.340922281	0.86	0	0	0	0	0	0	0	0	0	0	0	0	0	3.231571713	2.723803743	2.489373635	2.376530917	2.170166589	2.10698233	1.693558372	1.555947573	1.481289155	1.382384728	1	0.873923314	0.536583942	-0.053295385	-0.187600713	7.007631258	6.27076518	5.785886456	5.374756037	5.1620509	4.893648031	4.800851982	4.395002884	4.178560957	3.818979848	3.630932577	3.414213562	3.237507653	2.825025421	2.748816103	4.69707007	4.148023329	3.832379403	3.689041819	3.642023828	3.378909975	3.104883224	2.945036553	2.811802259	2.7674897	2.5	2.301559723	1.758540956	1.25921644	1.079640508	3.613391832	3.474795337	2.937701811	2.819181705	2.687454664	2.553471989	2.334046484	2.066882529	1.568933463	1.414963173	1.251136031	1	0.82793152	0.738696907	0.367804884	4.284089744	3.745739501	3.559792911	3.416644962	3.254187725	3.170005881	2.755343331	2.60736238	2.497384448	2.385823079	2	1.877680495	1.508139606	0.882979106	0.763304176	2	4	1	0	0	0	0	15	8	4	0	0	0	0	0	0	0	0	0	0	0	0	0	0	0	1	0	0	0	0	0	0	0	0	0	0	0	0	0	0	0	0	0	0	0	0	0	0	0	0	0	0	0	0	0	0	0	0	0	0	0	0	0	0	0	0	0	0	0	0	0	0	0	0	0	0	0	0	0	0	0	3	0	0	2	0	0	1	0	0	0	0	0	0	0	0	0	0	0	0	0	0	0	0	0	0	0	0	0	0	0	0	0	0	0	0	0	0	0	0	0	1	0	0	0	0	0	0	0	0	0	0	0	0	0	0	0	0	0	0	0	0	0	0	0	1	0	0	0	0	0	3	7	2	2	1	0	0	1	0	2	0	0	0	0	0	0	0	0	0	0	0	0	0	0	0	8	3	2	0	2	0	0	0	0	0	0	0	0	0	0	0	1	0	0	0	0	7	12	0	0	3	2	0	2	0	0	2	1	1	0	1	0	0	0	0	0	0	0	0	0	0	0	0	0	0	1	0	0	0	0	0	0	0	1	0	0	0	0	0	0	0	0	0	0	0	0	0	0	0	0	0	0	0	0	0	0	0	0	0	0	0	0	0	0	0	0	0	4.047851699	0	-0.728689579	0	0	13.5919224	-2.175269585	0	0	-1.138854012	2.221631574	1.688951184	0	0	0	0	0	0	4.740213292	0	0	0	0	0	0	0	0	0	0	28.84905933	10.73229254	6.025222269	0	0	0	0	0	0	0	0	0	0	0	0	0	0	13.47900221	0	0	0	0	0	0	0	0	0	0	0	0	0	0	0	0	0	0	0	0	0	0	0	0	0	0	0	0	0	0	0	0	0	0	0	0	0	0	0	2	0	3	0	0	8	3	0	0	1	5	2	0	0	0	0	0	0	1	0	0	0	0	0	0	0	0	0	0	3	1	1	0	0	0	0	0	0	0	0	0	0	0	0	0	0	1	0	0	0	0	0	0	0	0	0	0	0	0	0	0	0	0	0	0	0	0	0	0	0	0	0	0	0	0	0	0	0	0	0	0	0	0	0	0	0	3	0	0	0	2	0	1	0	0	0	3	0	1	1	3	1	3	1	1	0	0	0	0	0	0	0	0	0	0	0	0	1	0	1	0	1	0	0	0	0	0	0	4	0	2	1	3	6	7	7	6	0	1	2	3	1	3	2	1	0	0	0	0	0	0	0	0	0	0	0	0	2	0	1	0	1	1	0	0	1	0	0	9	9	12	8	5	6	8	8	0	0	0	0	0	0	0	0	0	0	0	0	0	0	0	0	0	0	0	0	0	0	0	0	0	0	0	0	0	0	1	0	0	0	0	0	0	0	0	0	0	1	0	1	0	0	0	0	1	3	16	12	14	10	10	18	20	16	9	6	1.889881575	6.92820323	0	3	9.424681999	7.325390129	0	4.762203156	11.28806756	0	0	0	0	5.568223043	9.43318954	0	37	0	0	6	0	0	0	48	0	0	57	0	0	0	0	0	0	0	0	0	0	0	0	0	0	0	0	0	0	0	0	0	0	0	0	1	1	1	0	0	1	0	0	0	0	0	0	0	0	0	0	0	0	0	0	0	0	0	0	0	0	0	0	0	0	0	0	0	0	0	0	0	0	0	0	0	0	0	0	0	0	0	0	0	0	0	0	0	0	0	0	0	0	0	0	0	0	0	0	0	0	0	0	0	0	0	0	0	0	0	0	0	0	1	1	1	0	0	1	0	0	0	0	0	0	0	0	0	0	0	0	0	0	0	0	0	1	0	0	0	0	0	0	0	0	0	0	0	0	0	0	0	0	0	0	0	0	0	0	0	0	0	0	0	0	0	0	0	0	0	0	0	0	0	0	0	0	0	0	0	0	0	0	0	0	0	0	0	0	0	0	1	1	1	0	0	1	0	0	0	0	0	0	0	1	0	0	0	0	0	0	0	0	0	1	0	0	0	0	0	0	0	0	0	0	0	0	0	0	0	0	0	0	0	0	0	0	0	0	0	0	0	0	0	0	0	0	0	0	0	0	0	0	0	0	0	0	0	0	0	0	0	0	0	0	0	0	0	0	1	1	1	0	0	1	0	0	0	0	0	0	0	0	0	0	0	0	0	0	0	0	0	1	0	0	0	0	0	0	0	0	0	0	0	0	0	0	0	0	0	0	0	0	0	0	0	0	0	0	0	0	0	0	0	0	0	0	0	0	0	0	0	0	0	0	0	0	0	0	0	0	0	0	0	0	0	0	1	1	1	0	0	1	0	0	0	0	0	0	0	0	0	0	0	0	0	0	0	0	0	1	0	0	0	0	0	0	0	0	0	0	0	0	0	0	0	0	0	0	0	0	0	0	0	0	0	0	0	0	0	0	0	0	0	0	0	0	0	0	0	0	0	0	0	0	0	0	0	0	0	0	0	0	0	0	1	1	1	0	0	1	0	0	0	0	0	0	0	1	0	0	1	0	0	0	0	0	0	1	0	0	0	0	0	0	0	0	0	0	0	0	0	0	0	0	0	0	0	0	0	0	0	0	0	0	0	0	0	0	0	0	0	0	0	0	0	0	0	0	0	0	0	0	0	0	0	0	0	0	0	0	0	0	1	1	1	0	0	1	0	0	0	0	0	0	0	0	0	0	0	0	0	0	0	0	0	1	0	0	1	0	0	0	0	0	0	0	0	0	0	0	0	0	0	0	0	0	0	0	0	0	0	0	0	0	0	0	0	0	0	0	0	0	0	0	0	0	0	0	0	0	0	0	0	0	0	0	0	0	0	0	1	1	1	0	0	1	0	0	0	0	0	0	0	1	0	0	0	0	0	0	0	0	0	0	0	0	0	0	0	0	0	0	0	0	0	0	0	0	0	0	0	0	0	0	0	0	0	0	0	0	0	0	0	0	0	0	0	0	0	0	0	0	0	0	0	0	0	0	0	0	0	0	0	0	0	0	0	0	1	1	1	0	0	1	0	0	0	0	0	0	0	0	0	0	0	0	0	0	0	0	0	0	0	0	0	0	0	0	0	0	0	0	0	0	0	0	0	0	0	0	0	0	0	0	0	0	0	0	0	0	0	0	0	0	0	0	0	0	0	0	0	0	0	0	0	0	0	0	0	0	0	0	0	0	0	0	1	0	1	0	0	1	0	0	0	0	0	0	0	1	0	0	0	0	0	0	0	0	0	0	0	0	1	0	0	0	0	0	0	0	0	0	0	0	0	0	0	0	0	0	0	0	0	0	0	0	0	0	0	0	0	0	0	0	0	0	0	0	0	0	0	0	0	0	0	0	0	0	0	0	0	0	0	0	24	2	6	0	0	1	0	0	0	0	0	0	0	0	0	0	0	0	0	0	0	0	0	0	0	0	0	0	0	0	0	0	0	0	0	0	0	0	0	0	0	0	0	0	0	0	0	0	0	0	0	0	0	0	0	0	0	0	0	0	0	0	0	0	0	0	0	0	0	0	0	0	0	0	0	0	0	0	30	4	9	0	0	2	0	0	0	0	0	0	0	0	0	0	0	0	0	0	0	0	0	1	0	0	0	0	0	0	0	0	0	0	0	0	0	0	0	0	0	0	0	0	0	0	0	0	0	0	0	0	0	0	0	0	0	0	0	0	0	0	0	0	0	0	0	0	0	0	0	0	0	0	0	0	0	0	31	5	9	0	0	2	0	0	0	0	0	0	0	1	0	0	0	0	0	0	0	0	0	1	0	0	0	0	0	0	0	0	0	0	0	0	0	0	0	0	0	0	0	0	0	0	0	0	0	0	0	0	0	0	0	0	0	0	0	0	0	0	0	0	0	0	0	0	0	0	0	0	0	0	0	0	0	0	31	5	12	0	0	1	0	0	0	0	0	0	0	0	0	0	0	0	0	0	0	0	0	3	0	0	0	0	0	0	0	0	0	0	0	0	0	0	0	0	0	0	0	0	0	0	0	0	0	0	0	0	0	0	0	0	0	0	0	0	0	0	0	0	0	0	0	0	0	0	0	0	0	0	0	0	0	0	35	4	10	0	0	1	0	0	0	0	0	0	0	0	0	0	0	0	0	0	0	0	0	1	0	0	0	0	0	0	0	0	0	0	0	0	0	0	0	0	0	0	0	0	0	0	0	0	0	0	0	0	0	0	0	0	0	0	0	0	0	0	0	0	0	0	0	0	0	0	0	0	0	0	0	0	0	0	35	1	9	0	0	1	0	0	0	0	0	0	0	1	0	0	1	0	0	0	0	0	0	2	0	0	0	0	0	0	0	0	0	0	0	0	0	0	0	0	0	0	0	0	0	0	0	0	0	0	0	0	0	0	0	0	0	0	0	0	0	0	0	0	0	0	0	0	0	0	0	0	0	0	0	0	0	0	31	1	8	0	0	2	0	0	0	0	0	0	0	0	0	0	0	0	0	0	0	0	0	2	0	0	1	0	0	0	0	0	0	0	0	0	0	0	0	0	0	0	0	0	0	0	0	0	0	0	0	0	0	0	0	0	0	0	0	0	0	0	0	0	0	0	0	0	0	0	0	0	0	0	0	0	0	0	23	1	9	0	0	4	0	0	0	0	0	0	0	1	0	0	0	0	0	0	0	0	0	0	0	0	0	0	0	0	0	0	0	0	0	0	0	0	0	0	0	0	0	0	0	0	0	0	0	0	0	0	0	0	0	0	0	0	0	0	0	0	0	0	0	0	0	0	0	0	0	0	0	0	0	0	0	0	16	1	12	0	0	5	0	0	0	0	0	0	0	0	0	0	0	0	0	0	0	0	0	0	0	0	0	0	0	0	0	0	0	0	0	0	0	0	0	0	0	0	0	0	0	0	0	0	0	0	0	0	0	0	0	0	0	0	0	0	0	0	0	0	0	0	0	0	0	0	0	0	0	0	0	0	0	0	12	0	10	0	0	2	0	0	0	0	0	0	0	2	0	0	0	0	0	0	0	0	0	0	0	0	1	0	0	0	0	0	0	0	0	0	0	0	0	0	0	0	0	0	0	0	0	0	0	0	0	0	0	0	0	0	0	0	0	0	0	0	0	0	0	0	0	0	0	0	0	0	0	0	0	0	0	0	4.247927513	3.392317423	0.844073157	113.1883	99.88	99.88	3.111564849	9.681835809	4.0918	16.74282724	598.9169893	195.9404872	128.0500295	529.6179402	220.433582	391.24	0.884292731	-4.034830122	-4.275986607	-4.341564849	0	1	1	1	0.833333333	1	0.5	1	1	0.904761905	0.166666667	1	1	0	1	0	0	0	1	0	1	0	0	0	1	0	1	0
8	CCOc1nc2cccc(C(=O)O)c2n1Cc1ccc(-c2ccccc2-c2nnn[nH]2)cc1	440.5	8.311320755	35.9604	53.7779	36.7275	59.5244	0.678498113	1.014677358	0.692971698	1.123101887	0.070075758	53	33	3	57	37	28	51.5	7	0.122807018	1	0	27	20	24	6	3	0	0	0	0	0	0	0	0	9	0	37.73584906	45.28301887	11.32075472	5.660377358	0	3	21	0	17	1	0	5	6	28	26	1	0.787878788	0.076923077	1.076923077	4	0.8	0	0	2	3	0	0	1	0	0	0	3	0.72972973	0	0	155.0226532	297.1031898	0	0	140.9517882	0	0	0	178	506	558.1791739	197.4325877	749.09	540.573656	214	540	570.753428	233.6610929	842.45	573.550532	16.16666667	9.95	7.305555556	3.201111111	26	52	3.31662479	25.25453161	2.041237113	2.149615172	0.198989583	72	11	0.845595158	54	174.5195683	7.267872433	13.47829964	1	379	11.48484848	1.77594123	32.83562902	147	1801	122	2.815071955	14	6.299242424	27	12.32954545	14729	25678	15803	47361	30.51400275	835	58991	21.01302658	8.945725883	4.023274293	5.696265933	0.574314574	0.34761485	0.207575473	0.116380518	2.66831573	4.818778243	30.25524232	51.42180138	76.66666667	2.323232323	22.83393987	18.67633901	3.32E-06	-2.94E-09	-3.81E-10	4.20E-12	7.823232323	12.13890363	5.225327036	0	-7.75E-09	na	na	15	0.865329434	3.63758616	5.187385806	6.061456919	6.959398512	7.8559322	8.761706768	9.665801266	10.5741079	11.48136256	12.39082874	4.317488114	0	5.645446898	3.044522438	7.17395832	5.351858133	8.798907492	7.434257382	10.47742881	3.63758616	3.970291914	4.304065093	4.634728988	4.86753445	4.9698133	5.117993812	5.204006687	5.283203729	5.411646052	3.96081317	4.610157727	5.279389357	5.950316979	6.489489845	6.849215397	7.316304169	7.712532926	8.029890798	8.421484729	12.9068035	8.39705739	13.77518511	1.640477666	5.378127721	4.24105671	3.532116698	22.7858818	16.15219834	14.29772763	12.35484365	10.98165525	8.988876026	0.690481267	0.436545901	0.274956301	0.169244434	0.107663287	0.06968121	17.76484468	10.42900695	7.369911069	5.354428106	3.900833906	2.698320367	0.538328627	0.281865053	0.141729059	0.07334833	0.03824347	0.020917212	22.7858818	16.15219834	14.29772763	12.35484365	10.98165525	8.988876026	101.8300929	4.359463323	319.4310393	10.26826794	15.4515134	8.348070852	10.07102406	303.5797841	86.83745967	1.638442635	3.695479476	8.794494848	4.233639953	5.019224789	1951.213163	29250.48986	1.301386299	4.98913225	31	0.939393939	162.4650059	3.454538235	1.753585019	47.84007856	0.159808557	0.251603465	0.437025114	1.638442635	3.77020385	4.498238128	5.103025823	5.374054653	5.411790502	86.83745967	199.820804	238.4066208	270.4603686	284.8248966	286.8248966	0.286044935	0.65821512	0.785317842	0.890903752	0.938220895	0.944808948	4.089477819	1.957716605	1.229682326	0.624894632	0.353865802	0.316129953	0.265986503	0.612058863	0.730248715	0.828430586	0.872429692	0.878555769	99.60522312	21.91026887	0.663947542	4.424137433	2.509922915	0.07605827	4.913254886	43.82053775	1.327895083	16.73277743	4.442050807	4.981512609	0.150954928	2.301292072	0.031295942	0.000948362	-4.964889502	36.41975343	1.103628892	5.152412104	3326	6.299242424	201.5757576	138.054046	0.194714488	0.005262554	1.200739341	9.65560295	207.9104657	6.300317143	7.648991959	207.9104657	6.300317143	314.0672511	415.8209314	12.60063429	40.0076137	207.9104657	10.92918859	15.86543485	21.41442983	26.65019093	32.04021146	5.359124322	0.162397707	2.406009646	0.129127395	0.003912951	-2.933639314	36.47322828	1.105249342	5.154514876	2552.08046	253.6144462	4.859211191	8.560252681	74	2.242424242	6.168464675	5.189693094	0.157263427	5.16474828	47.60876404	1.44268982	34.03841539	6.909414997	5.533389489	6.894670039	8.329658068	9.809451561	11.32027475	5.744562647	0.174077656	2.505548001	5.744562647	0.174077656	2.505548001	36.45182155	1.104600653	5.153673477	0.978921112	87.62066132	36.90942137	0.997551929	227.6080985	2.543873188	9.82696741	0.297786891	3.274984402	1	0.03030303	1.979728851	19.65393482	0.595573782	5.625815764	3.731571594	2.747982911	0	2.416382143	0.239065504	2.217755211	4.881544285	0.147925584	2.272238871	0.028340764	0.000858811	-5.10704189	36.44307763	1.104335686	5.153329652	65.74495966	0.124516969	3.98454301	9.145328711	0.247171046	56.39619372	3.998636765	21.34017912	0.646672094	4.386353599	4.272937636	0.129482959	6.136003724	42.68035823	1.293344189	16.08085271	5.103071406	4.426105279	4.787623655	6.48110608	7.637033561	9.076780529	4.878810293	0.147842736	2.271435974	0.014907022	0.000451728	-6.02781004	36.42476084	1.103780632	5.15260914	6510	12.32954545	394.5454545	66.39705962	0.098312798	0.002657103	0.606262254	10.88965876	404.0293572	12.24331385	8.601162644	404.0293572	12.24331385	585.1946841	808.0587144	24.48662771	61.07047374	404.0293572	12.21331138	17.90635191	24.04594977	29.9890963	36.01702626	5.237455826	0.158710783	2.373097231	0.054572025	0.001653698	-4.167998762	36.49335518	1.105859248	5.15530552	275.7976386	0.522344012	16.7150084	1178.292039	2.253923698	0.060916857	13.89919614	5.393628167	22.65739754	0.686587804	4.472193081	16.96314692	0.514034755	19.76794835	45.31479508	1.373175608	15.34129368	16.96314829	5.785071387	8.48570199	11.32553428	14.1550868	16.98628431	5.14710416	0.155972853	2.348157758	0.145600132	0.004412125	-2.761566162	36.47887949	1.105420591	5.154736916	2477.062964	4.415442004	150.0763268	198.5758644	0.260975441	0.00705339	1.609348553	9.112450319	307.6761896	154.6416662	4.686111097	7.224777517	154.6416662	4.686111097	236.6873329	309.1859298	9.369270601	33.36112	154.6416662	0.958254931	10.35177291	14.95873982	20.24091088	25.16258092	30.26872455	5.357825491	0.162358348	2.405662262	0.144459234	0.004377553	-2.772840481	36.47232348	1.105221924	5.154479322	2477.219086	4.415720295	150.0858537	198.5556499	0.260961174	0.007053005	1.609260575	9.112560724	307.6994824	154.6522412	4.686431552	7.22487552	154.6522412	4.686431552	236.6994199	309.2072097	9.369915445	33.36425338	154.6522412	0.957432675	10.35189085	14.95897089	20.24116978	25.16293378	30.2691283	5.357834955	0.162358635	2.405664793	0.144360815	0.00437457	-2.773817229	36.47232549	1.105221985	5.154479402	2920.797419	5.206412512	177.1123345	161.3151463	0.223209427	0.006032687	1.376458135	9.419044531	370.8673088	183.8775544	5.572047103	7.472944773	183.8775544	5.572047103	275.9400135	369.0754361	11.18410412	39.03309285	183.8775544	-1.413958165	10.67907919	15.50485788	20.91836704	26.03934129	31.30125387	5.384082807	0.163154024	2.412668711	0.024310485	0.000736681	-5.326881038	36.47531309	1.105312518	5.154596794	2481.023484	4.422501754	150.3175687	198.0942857	0.260565622	0.007042314	1.606821338	9.115365819	308.2220373	154.8946187	4.693776323	7.227119888	154.8946187	4.693776323	237.041712	309.6942555	9.384674409	33.4222076	154.8946187	0.942815811	10.3548975	14.96384755	20.24733204	25.17084026	30.27847878	5.358081035	0.162366092	2.405730616	0.143482161	0.004347944	-2.782566898	36.47233799	1.105222363	5.154479893	3279.600049	5.845989392	198.9818211	143.5369368	0.201099273	0.005435115	1.240112183	9.645606529	424.9305807	208.8652903	6.329251222	7.655558704	208.8652903	6.329251222	307.8024674	420.7851261	12.75106443	42.33870656	208.8652903	-2.104134154	10.91955651	15.90722115	21.41648762	26.68421996	32.0613827	5.417109618	0.164154837	2.421433159	0.089215534	0.002703501	-3.46354642	36.4783232	1.105403733	5.154715061	2437.86179	4.345564688	147.6925176	203.7462207	0.265590626	0.007178125	1.63780886	9.082419573	302.88256	152.37653	4.617470606	7.203629662	152.29614	4.615034544	232.7477738	304.4888273	9.22693416	32.87449907	152.29614	1.054486231	10.31949044	14.91516064	20.17851109	25.08710372	30.17646185	5.354761623	0.162265504	2.404842469	0.140180176	0.004247884	-2.815934219	36.47256166	1.105229141	5.154488681	79.26892627	0.141299334	3.743704622	9.652310639	0.260873261	59.52258228	4.448345992	57.34204343	46.16882172	1.399055204	5.49235101	4.047143045	0.122640698	5.86030028	52.68570722	1.596536583	21.91118489	5.801595495	3.583396709	4.962251988	5.914342686	7.166807565	8.353650524	9.627993111	4.922945579	0.149180169	2.284342615	0.042962079	0.001301881	-4.510818533	36.4213728	1.103677964	5.152475827	74.96572627	0.133628746	3.613304622	9.990757081	0.270020462	61.60966867	4.370455345	55.83559418	43.26399709	1.311030215	5.399217914	3.948592455	0.119654317	5.814804796	52.42360196	1.588593999	21.33688555	5.690637041	3.456076905	4.900871575	5.78051399	7.044100592	8.193068862	9.454579415	4.423893019	0.134057364	2.131155233	0.020072231	0.000608249	-5.601434365	36.43414082	1.104064873	5.152978157	79.21522627	0.141203612	3.74207735	9.656089158	0.260975383	59.54588314	4.447271969	57.32302075	46.13246038	1.397953345	5.491221837	4.045488719	0.122590567	5.859153236	52.67503534	1.596213192	21.90809744	5.799939978	3.581903746	4.961343147	5.912483885	7.164905262	8.351195	9.625221622	4.919166678	0.149065657	2.283242076	0.042789437	0.00129665	-4.516589297	36.4214767	1.103681112	5.152479916	73.38682627	0.130814307	3.565459168	10.14281445	0.27413012	62.5473558	4.347458634	55.40070794	42.25710397	1.280518302	5.365469109	3.921846859	0.118843844	5.816409926	52.74760864	1.598412383	21.17010936	5.65821542	3.404973576	4.885753124	5.736846635	7.011442532	8.14640267	9.407918948	4.273646502	0.129504439	2.081635368	0.067903374	0.002057678	-3.854758522	36.43803368	1.104182839	5.153131279	79.64572627	0.141970992	3.755122804	9.624008647	0.260108342	59.34805332	4.455755879	57.31544198	46.34392099	1.404361242	5.497776158	4.073046238	0.123425644	5.88012666	52.6362073	1.595036585	21.85362515	5.818811098	3.593810245	4.968493382	5.932123705	7.187145402	8.382199298	9.662615341	4.947825658	0.149934111	2.291567482	0.033567209	0.001017188	-4.864479745	36.42132164	1.103676413	5.152473814	120.9403263	0.215579904	5.006474319	7.543263011	0.203871973	46.51678857	5.295645179	82.52634485	79.59667243	2.412020377	6.27295321	7.478271176	0.226614278	8.494546014	60.70466526	1.839535311	31.33058308	8.054519061	4.352430457	5.796682364	7.35317695	9.030928162	10.79276402	12.62147757	4.516591223	0.136866401	2.160875595	0.107618783	0.003261175	-3.194769344	36.43486203	1.104086728	5.153006527	3.768162044	4.127063723	4.161595089	4.243707577	4.26671412	4.095894915	3.912566355	3.705173955	3.664023783	4.030398134	4.12689826	4.182106778	4.209888645	4.135919519	3.997593033	3.80796526	4.106947134	4.58705053	4.76371902	4.867916452	4.945467653	4.974417281	4.868111526	4.783007273	3.65398881	4.038993291	4.156416136	4.20017523	4.231913839	4.205533003	4.090708238	3.91444063	4.213994598	4.728871217	4.931199912	5.040588529	5.123990619	5.175880298	5.09376222	5.012990976	5.33152162	5.842104057	5.855799117	6.033560943	6.158866668	6.110363774	5.903852141	5.874623084	8.71593536	16.35100011	21.27255814	23.77201328	26.28493616	29.82844294	27.37675173	26.5810022	5.072182657	8.735738923	11.53283454	11.16014937	12.11676128	13.81894347	13.95531307	12.98603362	0.154222839	0.459715015	0.298138596	0.488304967	0.531353384	0.755829319	0.421003007	0.461168568	4.442408126	7.223728304	9.307614723	9.130933027	9.950134883	11.07551457	10.57168761	10.02208506	0.828413988	1.285357237	1.451034466	1.633289724	1.717640624	1.682876988	1.51204943	1.304251312	13.89323954	44.52389547	32.56001785	39.42568724	55.55184911	80.38614727	45.57323471	64.12444444	0.047115052	0.058314196	0.062743588	-0.076541253	-0.111613764	-0.175403583	-0.070483199	-0.087133279	0.026743064	0.038589583	0.02624811	-0.054546983	-0.108705168	-0.111222405	-0.092254858	-0.130281253	0.036587271	0.233761502	-0.051611999	-0.088768715	-0.097048792	-0.047993762	-0.056067554	-0.090991877	0.023810248	0.084780113	-0.026043888	-0.049152604	-0.116486601	-0.03497015	-0.110247625	-0.15271324	0.106820204	0.184796599	-0.1405727	-0.068112586	-0.063976401	-0.03362226	-0.077443664	-0.178523028	-0.068616545	0.202164667	-0.012212887	-0.051770891	0.001365059	-0.0600848	-0.002066392	-0.125910093	0.687653775	0.767022798	0.822747871	0.978910512	1.040830304	1.166154915	1.070500824	1.147285233	0.836827259	0.863631201	0.957428739	0.978992724	1.041812522	1.107795545	1.146163728	1.205213522	0.742537628	0.629876812	0.853387493	1.033549856	1.107559084	1.065853416	0.827119348	1.062140792	0.945515069	0.885553798	1.044387101	1.007502542	1.077602402	1.034018869	1.132810162	1.192719654	1.013572636	0.892334625	1.124982646	1.111888783	1.086805938	0.982949886	1.005089157	1.043198689	0.717209799	0.455696363	0.69402333	0.903600709	0.9602322	1.02842229	0.73464636	1.43126216	5	3.555555556	2.506944444	1.817777778	1.462777778	0.664671202	0.444479875	0.27588026	0.230632716	0.197838996	0.135135135	0.068376068	0.046424897	0.031890838	0.025662768	0.01414194	0.01139692	0.009196009	0.008541952	0.006182469	0.356948997	4.121423514	3.979647982	3.766386492	3.583681337	3.463884154	3.245924865	3.176630528	2.930291843	4.049395859	3.949693847	3.720067901	3.385022807	3.354049679	3.184868834	3.090027468	2.9167471	4.146918811	4.01538023	3.815312684	3.640418445	3.54749151	3.381059622	3.27553314	3.033243873	4.036008037	3.945394847	3.721744551	3.34076572	3.310487832	3.19194082	3.053110654	2.917753487	4.180484698	4.049474874	3.870009975	3.714664574	3.592031612	3.442395359	3.282764953	3.082893645	7.474704893	6.35125637	5.268907535	5.054772081	4.788072906	4.576303925	4.513764629	4.125730726	2.099310618	2.005316474	1.909489575	1.806317707	1.546085878	1.3025773	1.261744308	1.188014672	2.089761166	2.015933303	1.893127777	1.779168418	1.58073844	1.530004808	1.361259159	1.332283279	2.011672862	1.931509224	1.787274329	1.52462306	1.357703058	1.187817356	1.134637344	1.051551309	2.086128227	2.018414549	1.887383323	1.776618557	1.621556287	1.577211669	1.430710061	1.38127972	1.990611979	1.911561433	1.758232061	1.469949222	1.28613305	1.131093363	1.118380008	0.916925686	1.260900999	1.156413319	1.023105555	0.940033259	0.711462715	0.315648807	0.286519615	0.217551799	8.825204262	6.698089225	104.2387222	135.3901744	54.22517116	2.144136986	211.8798359	0	178.8944501	114.1414641	0	0	40.49278185	123.2206084	66.65202974	0	211.8798359	232.6933402	78.82815808	0	0	211.8798359	163.9197659	147.6017323	0	211.8798359	147.6017323	85.09160782	0	78.82815808	0	211.8798359	163.9197659	147.6017323	0	0	147.6017323	290.707994	85.09160782	0	211.8798359	34.53780588	114.9630192	16.54048532	145.4801878	128.9918012	0	0.909874473	59.22382848	147.3792806	216.2601722	233.6409264	0	216.2601722	76.65347446	15.4	0.466666667	33.8	0.637735849	21.25	0.643939394	26	0.787878788	47.25	1.431818182	25.03228936	0.758554223	6.53022898	0.197885727	38.1377893	1.155690585	9.621969364	0.291574829	0.691801657	0.020963687	0.075757576	0.350649351	0	0	0.033333335	0.842424242	0.445054945	0.552112676	0.811428571	0.192680904	0.085623173	-0.107057731	0.030995671	0.553956835	0.160043165	0	4.75	0.143939394	3.304168919	0.089301863	5.304168919	55.59920975	1.502681344	11.94129659	0.322737746	19.24922086	161.6599177	4.369186965	4.689892441	0.12675385	7.689892441	76.76883116	2.074833275	1.4366628	0.038828724	2.873325599	5.636397984	0.152335081	3.150846392	0.085158011	5.150846392	53.83119651	1.454897203	6.994384727	0.189037425	6.757349113	57.25434006	1.547414596	4.7294502	0.127822978	5.530395809	56.17423833	1.518222658	3.63811628	0.098327467	5.63811628	56.7222073	1.53303263	4.254116859	0.114976131	5.297130107	55.63970462	1.503775801	22.85264219	18.27374691	13.63095371	6.36292396	19.58809878	13.3562154	14.2821675	18.68963747	23.28612691	18.924059	22.85264219	18.27374691	22.85264219	18.27374691	22.85264219	18.27374691	22.85264219	18.27374691	4.65396035	4.204692619	6.270988432	6.710523109	8.207674424	9.049349686	10.33113807	11.35558136	12.55861155	13.66463999	14.84234789	15.98525807	17.15725962	18.31774581	6.894670039	7.885705391	11.04412112	12.91745505	15.58913406	17.81162834	20.33215098	22.69496084	25.16911083	27.58867955	30.05064707	32.49441159	34.95502848	37.41020154	5.298317367	5.084505143	7.570314378	8.26191377	10.1627388	11.2851193	12.95209979	14.28569421	15.8595887	17.29507789	18.83520585	20.31982464	21.85009317	23.35909587	1.967280175	0	2.376037795	0	2.967078551	0	3.635115188	0	4.335488464	0	5.049574971	0	5.769553145	0	4.591071262	4.105647114	6.148467441	6.547779178	8.024942688	8.824621489	10.08352081	11.06626209	12.24147114	13.30674476	14.45209791	15.5547879	16.69098018	17.81115752	6.042632834	7.619233416	9.302463661	11.05128675	12.84300126	14.6643063	16.50702242	18.36587667	20.23730538	22.11878761	24.00846473	25.90491778	27.80703314	29.71391863	5.185988182	6.408734701	7.726956749	9.088402231	10.48589301	11.9102337	13.35558514	3.304168919	3.115704884	2.657471017	2.557176556	2.323521235	2.078413426	1.864163319	1.638802649	1.414213562	1.343907432	1.159906777	1.05898045	1	0.810592931	0.776957388	11.94129659	10.81900631	8.439093076	7.867142434	6.97707189	6.333294581	4.995972446	4.70762835	3.17671039	3.026454438	2.82624729	2.373390806	2.274917218	1.894471163	1.605083038	4.689892441	4.165036975	3.610127259	3.370939643	3.198321134	3.304168919	3.115704884	2.657471017	2.557176556	2.323521235	2.078413426	1.864163319	1.638802649	1.414213562	1.343907432	1.159906777	1.05898045	1	0.810592931	0.776957388	11.94129659	10.81900631	8.439093076	7.867142434	6.97707189	6.333294581	4.995972446	4.70762835	3.17671039	3.026454438	2.82624729	2.373390806	2.274917218	1.894471163	1.605083038	4.689892441	4.165036975	3.610127259	3.370939643	3.198321134	2.897394695	2.603449632	2.199847943	2.045106217	1.953967561	1.679419975	1.5	1.268417708	1.190144135	0.986539659	1.4366628	0.86	0.521536192	0	0	0	0	0	0	0	0	0	0	0	0	3.150846392	3.08652979	2.598451986	2.445907375	2.267850993	1.96601756	1.824703486	1.510338602	1.414213562	1.31816715	1.152313909	1	0.983244263	0.786384755	0.735874467	6.994384727	6.685791207	6.009010795	5.779461159	5.439734476	5.265399434	4.797574807	4.673989461	3.940651495	3.826598908	3.692718218	3.594703575	3.414213562	3.230571717	3.150093463	4.7294502	4.474216041	4.025712409	3.928055716	3.712889637	3.501007851	3.290713007	3.037256869	2.876451924	2.837700875	2.624690202	2.5	2.336636277	2.29001209	2.118033989	3.63811628	3.301190568	3.116772282	2.722190905	2.540902798	2.437071685	1.953477295	1.813671965	1.748347197	1.414213562	1.283197711	1.200053033	1.020922625	1	0.804280931	4.254116859	4.10588583	3.63481202	3.520038248	3.301558849	3.030218126	2.84499459	2.569432264	2.414213562	2.332602321	2.154804226	2	1.99783165	1.783495721	1.732049531	1	0	0	0	0	0	0	20	11	7	1	0	0	0	0	0	0	0	0	0	0	0	0	0	0	0	1	0	0	0	0	0	0	0	0	0	0	0	0	0	0	0	0	0	0	0	0	0	0	0	0	0	0	0	0	0	0	0	0	0	0	0	0	0	0	0	0	0	0	0	0	0	0	0	0	0	0	0	0	0	0	1	0	0	0	0	0	1	0	0	0	0	0	0	0	0	0	0	0	0	0	0	0	0	0	0	0	0	0	0	0	0	0	0	0	0	0	0	0	0	0	0	0	0	0	0	0	0	0	0	0	0	0	0	0	0	0	1	0	0	0	0	0	0	0	0	0	0	0	0	0	2	7	1	0	0	0	0	2	0	0	0	0	0	0	0	0	0	0	0	0	0	0	0	0	0	11	5	0	0	1	0	0	1	0	0	1	0	0	0	0	0	1	0	0	0	1	0	15	0	0	2	0	3	0	0	0	0	1	1	0	1	0	0	0	0	0	0	0	0	0	0	0	0	2	0	4	0	0	0	0	0	0	0	0	0	0	0	0	0	0	0	0	0	0	0	0	0	0	0	0	0	0	0	0	0	0	0	0	0	0	0	0	0	0	0	0	0	1.872781346	0	0.847645226	0	0	20.97372754	0	0	0	-1.001649063	4.971877279	1.128692825	0	0	0	0	0	0	16.33907507	0	0	0	0	0	0	0	0	1.810072179	2.50994211	9.680505592	11.81877824	5.715218324	0	0	0	0	0	0	0	0	0	0	0	0	0	0	0	0	0	0	0	0	0	0	0	0	0	0	0	0	0	0	0	0	0	0	0	0	0	0	0	0	0	0	0	0	0	0	0	0	0	0	0	0	0	0	1	0	2	0	0	11	0	0	0	1	7	2	0	0	0	0	0	0	4	0	0	0	0	0	0	0	0	1	1	1	1	1	0	0	0	0	0	0	0	0	0	0	0	0	0	0	0	0	0	0	0	0	0	0	0	0	0	0	0	0	0	0	0	0	0	0	0	0	0	0	0	0	0	0	0	0	0	0	0	0	0	0	0	0	0	0	2	0	0	0	0	0	0	0	0	0	1	2	2	0	1	1	1	0	0	0	0	0	0	0	0	0	0	0	0	0	0	1	0	0	0	0	0	0	0	0	0	0	1	2	3	4	4	4	4	1	8	1	6	0	2	2	2	0	0	2	0	0	0	0	0	0	0	0	0	0	0	2	0	1	1	1	0	0	0	0	0	0	8	13	20	18	14	12	11	7	0	0	0	0	0	0	0	0	0	0	0	0	0	0	0	0	0	0	0	0	0	0	0	0	0	0	0	0	0	0	1	0	0	0	0	0	0	0	0	0	0	1	1	1	1	1	2	3	1	1	17	16	18	15	11	12	14	12	7	6	1	8.319891776	0	2	11.71485251	9.536331492	0	5.656854249	11.67842073	0	0	0	0	10.96491254	11.76274328	92	176	0	0	0	0	0	0	14	0	0	0	0	0	0	0	0	0	0	0	0	0	0	0	0	0	0	0	0	0	0	0	0	0	0	0	1	1	1	0	0	0	0	0	0	0	0	0	1	0	0	0	0	0	0	0	0	0	0	0	0	0	0	0	0	0	0	0	0	0	0	0	0	0	0	0	0	0	0	0	0	0	0	0	0	0	0	0	0	0	0	0	0	0	0	0	0	0	0	0	0	0	0	0	0	0	0	0	0	0	0	0	0	0	1	1	1	0	0	0	0	0	0	0	0	0	1	1	0	0	0	0	0	0	0	0	0	1	0	0	0	0	0	0	0	0	0	0	0	0	0	0	0	0	0	0	0	0	0	0	0	0	0	0	0	0	0	0	0	0	0	0	0	0	0	0	0	0	0	0	0	0	0	0	0	0	0	0	0	0	0	0	1	1	1	0	0	0	0	0	0	0	0	0	0	0	0	0	0	0	0	0	0	0	0	0	0	0	0	0	0	0	0	0	0	0	0	0	0	0	0	0	0	0	0	0	0	0	0	0	0	0	0	0	0	0	0	0	0	0	0	0	0	0	0	0	0	0	0	0	0	0	0	0	0	0	0	0	0	0	1	1	1	0	0	0	0	0	0	0	0	0	0	1	0	0	0	0	0	0	0	0	0	0	0	0	0	0	0	0	0	0	0	0	0	0	0	0	0	0	0	0	0	0	0	0	0	0	0	0	0	0	0	0	0	0	0	0	0	0	0	0	0	0	0	0	0	0	0	0	0	0	0	0	0	0	0	0	1	1	1	0	0	0	0	0	0	0	0	0	0	1	0	0	0	0	0	0	0	0	0	0	0	0	0	0	0	0	0	0	0	0	0	0	0	0	0	0	0	0	0	0	0	0	0	0	0	0	0	0	0	0	0	0	0	0	0	0	0	0	0	0	0	0	0	0	0	0	0	0	0	0	0	0	0	0	1	1	1	0	0	0	0	0	0	0	0	0	0	0	0	0	0	0	0	0	0	0	0	1	0	0	0	0	0	0	0	0	0	0	0	0	0	0	0	0	0	0	0	0	0	0	0	0	0	0	0	0	0	0	0	0	0	0	0	0	0	0	0	0	0	0	0	0	0	0	0	0	0	0	0	0	0	0	1	1	1	0	0	0	0	0	0	0	0	0	0	0	0	0	0	0	0	0	0	0	0	0	0	0	0	0	0	0	0	0	0	0	0	0	0	0	0	0	0	0	0	0	0	0	0	0	0	0	0	0	0	0	0	0	0	0	0	0	0	0	0	0	0	0	0	0	0	0	0	0	0	0	0	0	0	0	1	1	1	0	0	0	0	0	0	0	0	0	0	0	0	0	0	0	0	0	0	0	0	0	0	0	0	0	0	0	0	0	0	0	0	0	0	0	0	0	0	0	0	0	0	0	0	0	0	0	0	0	0	0	0	0	0	0	0	0	0	0	0	0	0	0	0	0	0	0	0	0	0	0	0	0	0	0	1	1	1	0	0	0	0	0	0	0	0	0	1	0	0	0	0	0	0	0	0	0	0	0	0	0	0	0	0	0	0	0	0	0	0	0	0	0	0	0	0	0	0	0	0	0	0	0	0	0	0	0	0	0	0	0	0	0	0	0	0	0	0	0	0	0	0	0	0	0	0	0	0	0	0	0	0	0	1	1	1	0	0	0	0	0	0	0	0	0	1	0	0	0	0	0	0	0	0	0	0	0	0	0	0	0	0	0	0	0	0	0	0	0	0	0	0	0	0	0	0	0	0	0	0	0	0	0	0	0	0	0	0	0	0	0	0	0	0	0	0	0	0	0	0	0	0	0	0	0	0	0	0	0	0	0	23	7	4	0	0	0	0	0	0	0	0	0	3	0	0	0	0	0	0	0	0	0	0	0	0	0	0	0	0	0	0	0	0	0	0	0	0	0	0	0	0	0	0	0	0	0	0	0	0	0	0	0	0	0	0	0	0	0	0	0	0	0	0	0	0	0	0	0	0	0	0	0	0	0	0	0	0	0	33	9	3	0	0	0	0	0	0	0	0	0	4	2	0	0	0	0	0	0	0	0	0	1	0	0	0	0	0	0	0	0	0	0	0	0	0	0	0	0	0	0	0	0	0	0	0	0	0	0	0	0	0	0	0	0	0	0	0	0	0	0	0	0	0	0	0	0	0	0	0	0	0	0	0	0	0	0	31	16	7	0	0	0	0	0	0	0	0	0	0	0	0	0	0	0	0	0	0	0	0	0	0	0	0	0	0	0	0	0	0	0	0	0	0	0	0	0	0	0	0	0	0	0	0	0	0	0	0	0	0	0	0	0	0	0	0	0	0	0	0	0	0	0	0	0	0	0	0	0	0	0	0	0	0	0	30	18	7	0	0	0	0	0	0	0	0	0	0	2	0	0	0	0	0	0	0	0	0	0	0	0	0	0	0	0	0	0	0	0	0	0	0	0	0	0	0	0	0	0	0	0	0	0	0	0	0	0	0	0	0	0	0	0	0	0	0	0	0	0	0	0	0	0	0	0	0	0	0	0	0	0	0	0	29	15	11	0	0	0	0	0	0	0	0	0	0	2	0	0	0	0	0	0	0	0	0	0	0	0	0	0	0	0	0	0	0	0	0	0	0	0	0	0	0	0	0	0	0	0	0	0	0	0	0	0	0	0	0	0	0	0	0	0	0	0	0	0	0	0	0	0	0	0	0	0	0	0	0	0	0	0	28	13	4	0	0	0	0	0	0	0	0	0	0	0	0	0	0	0	0	0	0	0	0	2	0	0	0	0	0	0	0	0	0	0	0	0	0	0	0	0	0	0	0	0	0	0	0	0	0	0	0	0	0	0	0	0	0	0	0	0	0	0	0	0	0	0	0	0	0	0	0	0	0	0	0	0	0	0	23	9	7	0	0	0	0	0	0	0	0	0	0	0	0	0	0	0	0	0	0	0	0	0	0	0	0	0	0	0	0	0	0	0	0	0	0	0	0	0	0	0	0	0	0	0	0	0	0	0	0	0	0	0	0	0	0	0	0	0	0	0	0	0	0	0	0	0	0	0	0	0	0	0	0	0	0	0	15	8	7	0	0	0	0	0	0	0	0	0	0	0	0	0	0	0	0	0	0	0	0	0	0	0	0	0	0	0	0	0	0	0	0	0	0	0	0	0	0	0	0	0	0	0	0	0	0	0	0	0	0	0	0	0	0	0	0	0	0	0	0	0	0	0	0	0	0	0	0	0	0	0	0	0	0	0	16	5	4	0	0	0	0	0	0	0	0	0	2	0	0	0	0	0	0	0	0	0	0	0	0	0	0	0	0	0	0	0	0	0	0	0	0	0	0	0	0	0	0	0	0	0	0	0	0	0	0	0	0	0	0	0	0	0	0	0	0	0	0	0	0	0	0	0	0	0	0	0	0	0	0	0	0	0	18	7	5	0	0	0	0	0	0	0	0	0	2	0	0	0	0	0	0	0	0	0	0	0	0	0	0	0	0	0	0	0	0	0	0	0	0	0	0	0	0	0	0	0	0	0	0	0	0	0	0	0	0	0	0	0	0	0	0	0	0	0	0	0	0	0	0	0	0	0	0	0	0	0	0	0	0	0	4.857980995	3.95419631	0.221936204	122.8105	118.81	118.81	4.547224808	20.67725346	4.6012	21.17104144	523.4013342	145.4801878	59.22382848	525.4318937	218.7179892	365.51	1.003879546	-5.255141087	-5.639863568	-5.777224808	0	1	0.75	0.666666667	1	0.6	0	1	1	0.716666667	0.166666667	0.75	1	0	0	0	0	0	1	0	0	0	0	0	1	0	1	0
9	CCC(C)(C)C(=O)NC(c1cc(C)cc(C)c1OCC(O)C[C@@H](O)CC(=O)[O-])C1CCCCC1.[Na+]	477.71	6.204025974	43.373	76.6212	46.7221	87.4739	0.563285714	0.995080519	0.606780519	1.136024675	0.062388592	77	34	10	78	35	8	40	12	0.153846154	2	0	6	43	27	1	6	0	0	0	0	0	0	0	0	7	0	55.84415584	35.06493506	1.298701299	7.792207792	0	19	8	0	6	1	0	2	2	12	12	0	0.352941176	0	1	2	1	0	0	0	2	0	0	0	0	0	0	1	0.171428571	0	0	0	259.6716087	0	0	0	0	0	0	168	406	467.9885178	184.4467225	570.06	440.3057016	191	365	387.2748613	206.2327702	565.53	391.7240208	20.08333333	14.6	7.569444444	5.002777778	19	49	5.431390246	21.3833306	1.692946058	1.875586646	0.216253092	74.5	12	1.077440537	52	180.4010005	7.082906037	24.70296547	0.875	401	11.79411765	1.700692042	36.24913495	136	2388	174	2.926930138	15	6.249554367	20	8.941176471	13963	22215	13459	33448	31.06203332	802	10128	28.61272143	12.89902811	8.528698216	10.85518523	0.585189076	0.32280002	0.15905239	0.08291253	2.779303378	6.211176842	49.16090805	152.0879554	82.08333333	2.414215686	24.45197735	20.21126724	5.09E-06	1.42E-09	-1.34E-09	9.60E-11	7.914215686	12.81673126	5.451514587	0	3.93E-09	-2.65E-09	na	120	2.079555928	3.583518938	5.129898715	5.948034989	6.823286122	7.669028289	8.551594618	9.411238314	10.29859925	11.16683714	12.05741601	4.262679877	0	5.587248658	0	7.089243155	0	8.67573422	0	10.31031839	3.583518938	3.912023005	4.077537444	4.262679877	4.454347296	4.584967479	4.644390899	4.727387819	4.672828834	4.634728988	3.713572067	4.182050143	4.524502283	4.917239946	5.335432499	5.545421555	5.681877639	5.880183763	6.005968233	6.028127906	12.59093361	7.101675972	8.437838788	1.188147533	1.336162817	4.218877691	3.560677462	25.46589085	15.93959659	15.07534354	11.07712627	8.495545882	6.075820582	0.74899679	0.455417045	0.307660072	0.190984936	0.121364941	0.071480242	21.3944483	12.57013959	10.53904649	7.063606098	4.676130663	3.199125021	0.62924848	0.359146846	0.215082581	0.121786312	0.066801867	0.037636765	25.46589085	15.93959659	15.07534354	11.07712627	8.495545882	6.075820582	99.84082747	4.107947356	304.9256613	12.44034835	15.40461989	10.00923363	11.94232665	482.5425636	105.3214416	1.36781093	3.672397575	8.915927825	4.513645929	5.054138625	2060.215039	31259.24296	1.718513481	4.964299088	31	0.911764706	166.9737366	3.431018068	1.768454881	84.14566803	0.288804345	0.44598867	0.81712247	1.36781093	3.167229119	4.681111782	5.263095469	5.464521118	5.464521118	105.3214416	243.8766421	360.4456072	405.2583511	420.7681261	420.7681261	0.218263526	0.505399234	0.746971634	0.839839595	0.871981371	0.871981371	4.898975611	3.099557422	1.585674759	1.003691072	0.802265422	0.802265422	0.21455725	0.496817181	0.734287502	0.825578497	0.857174481	0.857174481	185.9619602	20.42214542	0.600651336	4.454344639	2.446138259	0.071945243	4.892276519	40.84429084	1.201302672	15.54276155	4.417648696	4.528235292	0.133183391	2.230158549	0.219544586	0.006457194	-2.23882271	34.42208447	1.012414249	5.225246365	3506	6.249554367	206.2352941	140.4464397	0.185510219	0.005300292	2.164285893	9.669409436	214.617695	6.312285146	7.927662789	214.617695	6.312285146	303.6686607	429.2353899	12.62457029	43.44385437	214.617695	10.93825441	16.02532763	21.50558405	26.83176653	32.2182628	5.083363213	0.149510683	2.400913882	0.370532416	0.010898012	-1.465990893	34.55062646	1.016194896	5.230750149	3243.166667	81.6572761	5.013545615	3.583518938	70	2.058823529	6.273333336	5.362744675	0.157727785	5.339278835	50.04076033	1.471787068	32.60003588	6.914666372	5.476463552	6.859614904	8.320448114	9.825580064	11.36074118	5.830951895	0.171498585	2.603514159	5.830951895	0.171498585	2.603514159	34.49637662	1.014599312	5.228429834	0.937623329	80.12395435	34.88071826	0.99659195	406.941713	2.545885759	9.72959707	0.28616462	3.359522508	1	0.029411765	2	19.45919414	0.572329239	5.749118408	3.762167917	2.781231818	0	2.486865892	0	2.315159488	5.701872072	0.16770212	2.570459395	0.495167027	0.014563736	-1.03784416	34.44188569	1.012996638	5.226095531	63.72931077	0.113599484	3.748782986	8.880848315	0.253738523	103.609897	3.959219052	20.8475517	0.613163285	4.484787202	4.198126263	0.123474302	6.08239028	41.6951034	1.22632657	15.75371588	5.009114442	4.372063169	4.690795139	6.346487266	7.444455703	8.860904277	4.440274544	0.13059631	2.2011934	0.139360321	0.004098833	-2.909926933	34.42507583	1.01250223	5.225374679	5016	8.941176471	295.0588235	104.2187545	0.126433475	0.003612385	1.475057204	10.35019057	303.4478889	8.924937909	8.439086009	303.4478889	8.924937909	443.5238271	606.8957778	17.84987582	52.10813461	303.4478889	11.65283522	17.03782052	22.90568004	28.55480987	34.30089517	5.233378204	0.153922888	2.443859212	0.155281912	0.004567115	-2.75018904	34.53469052	1.015726192	5.230068933	416.2798787	0.742031869	24.48705169	847.2790654	1.464797142	0.041851347	17.08929999	5.929203411	30.19948916	0.888220269	5.031998629	24.84948013	0.730867063	26.85226798	60.39897832	1.776440539	22.37325229	24.84948014	6.504078889	9.638998221	12.85197272	16.06424427	19.27703171	4.617495987	0.135808705	2.258982191	0.269833431	0.007936277	-1.934274433	34.56093296	1.016498028	5.231190556	3078.345249	5.173689494	181.030813	167.4287997	0.21266637	0.006076182	2.481107652	9.43248575	377.1900737	189.4164654	5.571072512	7.743220276	189.4164654	5.571072512	266.8806493	378.7362921	11.13930271	39.93692102	189.4164654	0.971860583	10.68716145	15.65298913	21.00448463	26.20805412	31.4683846	5.020979063	0.147675855	2.382680595	0.361537797	0.010633465	-1.502277393	34.55180614	1.016229592	5.230800565	3078.739278	5.174351727	181.0540987	167.4002009	0.212639102	0.006075403	2.480789522	9.432737155	377.2418917	189.4405459	5.571780761	7.743407984	189.4405459	5.571780761	266.9207336	378.7846682	11.14072554	39.94151247	189.4405459	0.970475841	10.68743027	15.65335498	21.00500137	26.20868521	31.46914954	5.021242217	0.147683595	2.382757983	0.361716755	0.010638728	-1.501546671	34.55180104	1.016229442	5.230800347	3663.050878	6.15638803	215.553381	139.6418308	0.178604843	0.005102996	2.083723172	9.77238654	453.1360453	225.2114227	6.623865373	7.998807408	225.2114227	6.623865373	322.6926183	451.2208453	13.27120133	44.40904789	225.2114227	-1.311894039	11.04834987	16.15839474	21.70382682	27.06967995	32.50882775	5.155589694	0.151634991	2.421746379	0.410596004	0.012076353	-1.314389957	34.55082173	1.016200639	5.230758495	3082.412878	5.180525845	181.270831	167.1792391	0.212379608	0.006067989	2.47776209	9.434981801	377.7058588	189.6616794	5.578284688	7.745130612	189.6616794	5.578284688	267.2417263	379.2282117	11.15377093	39.97215136	189.6616794	0.962219664	10.68982313	15.65681545	21.00968395	26.21451056	31.47615278	5.021328076	0.14768612	2.382783232	0.361004031	0.010617766	-1.504459028	34.55182522	1.016230154	5.23080138	4270.066678	7.176582651	251.4098046	121.2354158	0.153594033	0.004388401	1.791930388	10.08448472	534.0958527	263.1479264	7.739644893	8.228679837	263.1479264	7.739644893	384.7675306	528.5899704	15.54676383	47.69653614	263.1479264	-2.174751721	11.37734408	16.60679823	22.33650396	27.84208468	33.44602748	5.295387367	0.155746687	2.461252299	0.52379504	0.015405736	-0.954851302	34.54815988	1.016122349	5.230644731	3093.338578	5.198888366	181.9239222	165.7124417	0.211760999	0.006050314	2.470544988	9.444230675	379.5624821	190.4131411	5.600386502	7.750969518	190.4131411	5.600386502	269.4916787	380.7519409	11.1985865	40.31839233	190.4131411	0.817044817	10.69987537	15.66591682	21.02706672	26.23339704	31.50031731	5.072743978	0.149198352	2.397826009	0.412481441	0.012131807	-1.307624995	34.5502992	1.016185271	5.230736163	74.86259657	0.12581949	3.340161563	9.883958524	0.282398815	115.3128495	4.370321343	53.96841561	45.0640578	1.325413465	5.623023004	3.808216882	0.112006379	5.574967621	45.74017767	1.345299343	21.21597438	5.623164479	3.615224841	4.824640496	5.733029439	6.904599644	8.030456309	9.229754849	3.699889781	0.108820288	1.931841875	0.239232415	0.007036247	-2.112011918	34.45000288	1.013235379	5.226443492	70.74969657	0.118907053	3.219193916	10.19681657	0.291337616	118.9628599	4.28810123	51.68653675	41.86666838	1.231372599	5.514352568	3.77935392	0.111157468	5.573147027	45.62684715	1.341966093	20.12843953	5.526809972	3.497924739	4.755077207	5.61452982	6.79285664	7.892830167	9.083334343	3.881419566	0.114159399	2.002568009	0.19046857	0.005602017	-2.448600706	34.4437566	1.013051665	5.226175739	74.82669657	0.125759154	3.339105681	9.886312786	0.28246608	115.3403158	4.369503928	53.94600739	45.03490369	1.324555991	5.62206741	3.807850161	0.111995593	5.574798982	45.72647589	1.34489635	21.20762282	5.622158802	3.614258273	4.823890976	5.731826013	6.903370844	8.02896918	9.228128044	3.701570791	0.108869729	1.932512602	0.238857945	0.007025234	-2.114325048	34.44993621	1.013233418	5.226440635	69.05489657	0.11605865	3.169346857	10.36663572	0.296189592	120.9440834	4.262335839	50.99241183	40.67220591	1.19624135	5.471612274	3.771506195	0.110926653	5.581905243	46.38033766	1.364127578	19.79728596	5.496723828	3.445278061	4.737622612	5.57515095	6.761936966	7.851183081	9.041764274	3.977897903	0.116996997	2.03882235	0.160492049	0.004720354	-2.701458023	34.4416549	1.01298985	5.226085637	74.24999657	0.12478991	3.322143916	9.920469991	0.283442	115.7388166	4.356439593	53.58531473	44.56620736	1.310770805	5.606619301	3.805100471	0.11191472	5.573829495	45.44515727	1.336622273	21.04758293	5.60691211	3.59860184	4.811974744	5.71332288	6.884856425	8.007194074	9.204867963	3.694542826	0.108663024	1.929706397	0.237404502	0.006982485	-2.12333757	34.45015525	1.01323986	5.226450024	120.7862966	0.203002179	4.690858622	7.878653904	0.225104397	91.91762888	5.444888891	88.24227768	85.16283884	2.504789378	6.562850442	7.476721203	0.219903565	8.510812514	63.69652022	1.873427065	32.54681182	8.601024309	4.419844923	5.949660333	7.632240314	9.436572854	11.3046701	13.2111908	3.931394748	0.115629257	2.021458621	0.242199892	0.007123526	-2.093808584	34.4423782	1.013011123	5.226116646	3.746499961	4.119052952	4.24918781	4.28296273	4.320330666	4.451220388	4.429237983	4.278173725	3.796762359	4.185714221	4.367222522	4.395354285	4.444036444	4.557515208	4.634031074	4.597924025	4.384323263	4.980419216	5.333649256	5.507870761	5.435931298	5.529339784	5.610947792	5.779186402	3.850909481	4.274246007	4.481366917	4.519390588	4.555410638	4.666282041	4.778397988	4.796530454	4.511778465	5.17783533	5.55323158	5.770645979	5.670394941	5.76654022	5.828676831	6.063891055	5.397096309	5.965399665	6.307490895	6.535565158	6.398689111	6.545810721	6.586786761	6.571428546	18.95773439	34.21522483	48.98209715	58.70946976	54.36361649	59.71024924	64.27875527	74.12386531	10.89426533	18.6268128	24.51991643	26.74675013	26.43271227	29.46028134	33.71567261	38.27434831	0.085804162	0.350042886	0.548041474	1.149361949	0.728037547	0.96120488	0.837441009	0.82279978	8.028120092	13.22816435	16.90303292	17.76569094	18.13450068	20.41154588	23.7579129	25.95271804	0.999546751	1.616096766	2.105599836	2.290508428	2.274945747	2.500916435	2.774220068	2.978424974	19.51903054	61.95407424	95.03315259	170.7091852	110.2552017	142.3092603	125.8866806	131.9706463	-0.001484406	0.079683356	-0.079192918	0.033694649	-0.031159336	0.043266066	-0.200676345	-0.063135436	0.031105403	0.034506746	-0.128206783	0.068829451	-0.001387721	0.075805287	-0.224302247	-0.056263655	-0.071010692	0.101833349	-0.024383903	0.038544263	-0.062674389	0.044311985	-0.000580361	-0.044294948	0.037507488	0.008503822	-0.14703811	0.093339184	0.011437134	0.093711194	-0.185765795	-0.045801628	0.020666428	-0.009841915	-0.200174382	0.114724797	0.005714151	0.137760199	-0.155229113	-0.037730894	-0.091183049	0.114154365	-0.055660594	0.069374358	-0.079509704	0.08710815	-0.037037715	-0.01425655	1.022550179	0.905223216	1.082877902	0.982123052	1.042449785	0.960562881	1.185137172	0.996581455	1.203251868	1.094888364	1.18616318	0.890935125	1.026130722	0.953505136	1.304853903	1.059350106	0.855789702	0.65991292	0.975422025	1.049834695	1.075651861	0.931622313	0.874211716	0.774456213	1.30157479	1.175302788	1.236319681	0.856653742	1.031346101	0.953684228	1.306736016	1.044983121	1.358216496	1.213304239	1.312537949	0.897774453	1.075197497	0.941488248	1.266913724	1.011710668	0.814038619	0.542727272	0.942423814	0.872434371	1.012703466	0.724308616	0.875262117	0.675424284	9.5	4.444444444	2.6875	1.875555556	1.784722222	1.244081633	1.052083333	0.562106324	0.416875	0.227119682	0.271428571	0.090702948	0.051682692	0.035387841	0.031310916	0.018849722	0.017247268	0.011021693	0.011910714	0.00709749	0.546639855	3.968096755	3.734393116	3.665558442	3.654948678	3.389806216	3.249678137	3.104444829	2.989547772	3.952641094	3.727763427	3.666063522	3.605089359	3.281247956	3.226076526	3.098112016	2.99266957	4.033618353	3.838244069	3.793678427	3.76522693	3.493179184	3.398261033	3.269710748	3.213203735	3.953838628	3.738824384	3.67489727	3.599696652	3.259931746	3.231196503	3.115124802	3.019591166	4.06534368	3.881499419	3.843920224	3.799016411	3.516190388	3.47173794	3.344760898	3.309728255	7.474277434	7.427936836	6.461738975	6.436074878	6.350379243	4.817399099	4.342297816	4.307476261	2.133804315	2.026499235	2.009352768	1.921926069	1.657207364	1.64839712	1.621165166	1.606435529	2.106189235	1.993857393	1.969779426	1.913933348	1.654746352	1.618065293	1.549214165	1.539198541	1.987435494	1.846490648	1.791429948	1.715955151	1.405989347	1.381808656	1.290715684	1.249577251	2.093696155	1.974735652	1.948329755	1.910742315	1.672364849	1.600723868	1.503721559	1.487225635	1.961507884	1.800635561	1.743664524	1.678262763	1.371858846	1.315916284	1.21752297	1.154945649	1.526201001	1.277129947	1.264815329	1.215680325	0.933589951	0.872293702	0.824619516	0.744658958	44.12602131	42.87938948	104.3191813	98.58772163	25.80004083	0	459.0729779	0	423.7596719	139.2863911	85.36668632	0	87.00541079	39.3671723	0	0	459.0729779	126.3725831	189.3397714	0	0	459.0729779	207.3505221	108.3618324	0	459.0729779	108.3618324	18.01075068	0	189.3397714	0	459.0729779	207.3505221	108.3618324	0	0	108.3618324	648.4127493	18.01075068	0	459.0729779	45.28331615	63.07851626	18.01075068	189.3397714	92.91149502	0	0.909874473	146.0607802	189.3397714	33.75264789	33.75264789	0	46.42530659	222.4659049	15.9	0.467647059	41.7	0.541558442	19.75	0.580882353	9.5	0.279411765	29.25	0.860294118	48.8003446	1.435304253	11.0992676	0.326449047	24.53276262	0.721551842	4.840328986	0.142362617	1.146403409	0.033717747	0.262054507	0.314465409	0.031446541	0	0.032352943	0.847058824	0.436	0.524096386	0.789473684	0.105558442	0.017462056	-0.088096386	0.057585139	0.552083333	0.161916673	0	-10.25	-0.301470588	3.362744675	0.096078419	5.362744675	51.68781915	1.476794833	12.11462691	0.346132198	19.50221517	149.5090388	4.271686823	4.123249672	0.117807133	7.123249672	58.56724695	1.673349913	2.340922281	0.066883494	3.924738179	11.34230837	0.324065953	3.365577175	0.096159348	5.365577175	50.50011332	1.442860381	7.246600635	0.207045732	7.04853837	54.81147783	1.566042224	4.497572388	0.128502068	5.497572388	52.00723885	1.48592111	3.970587199	0.113445349	5.970587199	53.8581674	1.538804783	4.364162178	0.124690348	5.424950359	51.75054722	1.478587064	21.67009928	17.1422205	12.63731154	5.908767291	20.54205334	15.34510615	23.51305492	30.93303149	21.89073288	17.52158229	21.67009928	17.1422205	21.67009928	17.1422205	21.67009928	17.1422205	21.67009928	17.1422205	4.59511985	4.442651256	6.259581464	6.867974409	8.254008591	9.1902397	10.43255576	11.5111539	12.70820761	13.84839296	15.03460298	16.20247623	17.38884355	18.57023162	6.818924065	8.008698183	11.01782554	13.01753827	15.64526643	17.94207409	20.45855896	22.86357734	25.34715911	27.79315968	30.26839961	32.73142844	35.20603282	37.67719152	4.86753445	4.844187086	6.874456994	7.601402335	9.237584604	10.29855715	11.80029761	13.02398689	14.4733413	15.78078697	17.20786124	18.56049725	19.97778579	21.35571891	2.869760804	2.590611106	4.030894046	4.392256087	5.474361609	6.092809573	7.033750149	7.768378948	8.650632895	9.441148714	10.29980605	11.11814272	11.96817328	12.80078535	4.553666343	4.39494286	6.191443049	6.802303648	8.173803334	9.115016784	10.34943957	11.43210153	12.62589278	13.76888397	14.95440538	16.12437646	17.31137281	18.4946258	5.983936281	7.577121931	9.282195809	11.05546682	12.87476575	14.7271967	16.60434713	18.5003113	20.41077056	22.3325007	24.26307039	26.20063662	28.14379723	30.09148129	4.993828176	6.182601302	7.492412051	8.831648029	10.20394741	11.59856761	13.01164079	3.362744675	3.165521119	2.691500928	2.586950871	2.230904674	2.096480096	2.013738091	1.698062627	1.623546059	1.418298023	1	1	0.610168557	0.345993854	-0.00170536	12.11462691	11.16115386	8.657954519	7.033229324	5.968017612	5.769331099	5.563079837	4.546961801	4.012990405	3.288050593	2.485901421	2.135549923	1.546537956	0.471134142	-0.004407009	4.123249672	3.554318364	2.950880851	2.811384576	2.767069573	3.362744675	3.165521119	2.691500928	2.586950871	2.230904674	2.096480096	2.013738091	1.698062627	1.623546059	1.418298023	1	1	0.610168557	0.345993854	-0.00170536	12.11462691	11.16115386	8.657954519	7.033229324	5.968017612	5.769331099	5.563079837	4.546961801	4.012990405	3.288050593	2.485901421	2.135549923	1.546537956	0.471134142	-0.004407009	4.123249672	3.554318364	2.950880851	2.811384576	2.767069573	2.401711805	2.317213876	1.932759019	1.821549244	1.528964609	1.047156928	1	0.673627316	0.353737643	-0.00189921	2.340922281	1.908783385	0.86	0.561448518	0	0	0	0	0	0	0	0	0	0	0	3.365577175	3.105477514	2.642562972	2.486585456	2.137701581	2.058099332	1.994909801	1.624167875	1.578271875	1.422502574	1	0.913510245	0.574473914	0.346216347	-0.001605699	7.246600635	6.78658342	6.062557873	5.373089753	5.093643734	5.019821145	4.845811147	4.67318241	4.195673429	4.116434444	3.560330792	3.385030532	3.246979604	3	2.768637231	4.497572388	4.402294707	3.806003492	3.69171869	3.484344089	3.350967672	3.194707573	2.932700574	2.830317331	2.54912148	2.075164048	2	1.772324096	1.380526492	1.178713939	3.970587199	3.613387068	3.441219534	2.91275786	2.749753202	2.534278733	2.443437089	2.252694576	2.143710135	1.750550036	1.40714145	1.081333921	1	0.742828791	0.530919997	4.364162178	4.147237209	3.672379571	3.553019975	3.197098618	3.081768538	3.00568918	2.655831591	2.617553406	2.424865954	2	1.925497114	1.560712552	1.349457726	0.955131409	5	11	1	1	5	1	0	6	2	4	0	0	0	0	0	0	0	0	0	0	0	0	0	0	0	1	0	0	0	0	0	1	0	0	0	0	0	0	0	0	0	0	0	0	0	0	0	0	0	0	0	0	0	0	0	0	0	0	0	0	0	0	0	0	0	0	0	0	0	0	0	0	0	0	0	0	0	0	0	0	0	3	0	0	2	0	0	1	0	0	0	0	0	0	0	0	0	0	0	0	0	0	0	0	0	0	0	0	0	0	0	0	0	0	0	0	0	0	0	0	0	0	0	0	0	0	0	0	0	0	0	0	0	0	0	0	0	0	0	0	0	0	0	0	0	0	0	0	0	0	0	4	7	5	8	1	1	0	1	0	3	0	0	0	0	0	0	0	0	0	0	0	0	0	0	0	2	3	1	0	0	0	0	0	0	0	0	0	0	0	0	0	2	0	0	0	0	27	7	0	0	4	2	1	2	0	0	2	1	2	0	1	0	0	0	0	0	0	0	0	0	0	0	1	0	0	0	0	0	0	0	0	0	0	0	0	0	0	0	0	0	0	0	0	0	0	0	0	0	0	0	0	0	0	0	0	0	0	0	0	0	0	0	0	0	0	0	0	9.899778496	0	5.705205497	0	0	4.076099954	-2.038821965	0	0	-1.091793808	3.546919958	0	-0.482857055	0	3.343815146	0	0	0	0	0	0	0	0	0	0	0	0	0	0	29.02777493	24.00115162	6.096060563	0	0	0	0	0	0	0	0	0	0	0	0	0	0	0	0	0	0	0	0	0	0	0	0	0	0	0	0	0	0	0	0	0	0	0	0	0	0	0	0	0	0	0	0	0	0	0	0	0	0	0	0	0	0	5	0	9	0	0	2	4	0	0	2	4	0	1	0	1	0	0	0	0	0	0	0	0	0	0	0	0	0	0	3	2	1	0	0	0	0	0	0	0	0	0	0	0	0	0	0	0	0	0	0	0	0	0	0	0	0	0	0	0	0	0	0	0	0	0	0	0	0	0	0	0	0	0	0	0	0	0	0	0	0	0	0	0	0	0	0	4	0	0	0	2	0	1	1	0	1	3	0	2	1	4	1	2	2	0	2	0	0	0	0	0	0	0	0	0	0	0	1	0	1	0	1	0	0	0	0	0	0	7	6	7	6	3	5	6	8	6	0	1	1	3	1	3	2	0	1	0	0	0	0	0	0	0	0	0	0	0	2	0	1	0	1	1	0	0	0	0	0	8	7	8	9	10	12	7	10	0	0	0	0	0	0	0	0	0	0	0	0	0	0	0	0	0	0	0	0	0	0	0	0	0	0	0	0	0	0	1	0	0	0	0	0	0	0	0	0	0	1	0	1	0	0	0	0	2	3	20	16	19	14	10	21	29	31	25	9	4.762203156	8.094128179	0	4	12.90368362	8.034670879	0	4.762203156	13.30216185	0	0	0	0	8.048360735	10.32986027	0	44	0	0	0	0	0	0	100	0	0	0	0	0	0	0	0	0	0	0	0	0	0	0	0	0	0	0	0	0	0	0	0	0	0	0	1	1	1	0	0	0	0	0	0	0	0	0	0	0	0	0	0	0	0	0	0	0	0	0	0	0	0	0	0	0	0	0	0	0	0	0	0	0	0	0	0	0	0	0	0	0	0	0	0	0	0	0	0	0	0	0	0	0	0	0	0	0	0	0	0	0	0	0	0	0	0	0	0	0	0	0	0	0	1	1	1	0	0	0	0	0	0	0	0	0	0	1	0	0	0	0	0	0	0	0	0	1	0	0	0	0	0	0	0	0	0	0	0	0	0	0	0	0	0	0	0	0	0	0	0	0	0	0	0	0	0	0	0	0	0	0	0	0	0	0	0	0	0	0	0	0	0	0	0	0	0	0	0	0	0	0	1	1	1	0	0	0	0	0	0	0	0	0	0	0	0	0	0	0	0	0	0	0	0	1	0	0	0	0	0	0	0	0	0	0	0	0	0	0	0	0	0	0	0	0	0	0	0	0	0	0	0	0	0	0	0	0	0	0	0	0	0	0	0	0	0	0	0	0	0	0	0	0	0	0	0	0	0	0	1	1	1	0	0	0	0	0	0	0	0	0	0	1	0	0	0	0	0	0	0	0	0	1	0	0	0	0	0	0	0	0	0	0	0	0	0	0	0	0	0	0	0	0	0	0	0	0	0	0	0	0	0	0	0	0	0	0	0	0	0	0	0	0	0	0	0	0	0	0	0	0	0	0	0	0	0	0	1	1	1	0	0	0	0	0	0	0	0	0	0	0	0	0	0	0	0	0	0	0	0	1	0	0	0	0	0	0	0	0	0	0	0	0	0	0	0	0	0	0	0	0	0	0	0	0	0	0	0	0	0	0	0	0	0	0	0	0	0	0	0	0	0	0	0	0	0	0	0	0	0	0	0	0	0	0	1	1	1	0	0	0	0	0	0	0	0	0	0	0	0	0	0	0	0	0	0	0	0	1	0	0	0	0	0	0	0	0	0	0	0	0	0	0	0	0	0	0	0	0	0	0	0	0	0	0	0	0	0	0	0	0	0	0	0	0	0	0	0	0	0	0	0	0	0	0	0	0	0	0	0	0	0	0	1	1	1	0	0	0	0	0	0	0	0	0	0	1	0	0	0	0	0	0	0	0	0	1	0	0	0	0	0	0	0	0	0	0	0	0	0	0	0	0	0	0	0	0	0	0	0	0	0	0	0	0	0	0	0	0	0	0	0	0	0	0	0	0	0	0	0	0	0	0	0	0	0	0	0	0	0	0	1	1	1	0	0	0	0	0	0	0	0	0	0	0	0	0	0	0	0	0	0	0	0	0	0	0	0	0	0	0	0	0	0	0	0	0	0	0	0	0	0	0	0	0	0	0	0	0	0	0	0	0	0	0	0	0	0	0	0	0	0	0	0	0	0	0	0	0	0	0	0	0	0	0	0	0	0	0	1	1	1	0	0	0	0	0	0	0	0	0	0	1	0	0	0	0	0	0	0	0	0	1	0	0	0	0	0	0	0	0	0	0	0	0	0	0	0	0	0	0	0	0	0	0	0	0	0	0	0	0	0	0	0	0	0	0	0	0	0	0	0	0	0	0	0	0	0	0	0	0	0	0	0	0	0	0	1	1	1	0	0	0	0	0	0	0	0	0	0	0	0	0	0	0	0	0	0	0	0	0	0	0	0	0	0	0	0	0	0	0	0	0	0	0	0	0	0	0	0	0	0	0	0	0	0	0	0	0	0	0	0	0	0	0	0	0	0	0	0	0	0	0	0	0	0	0	0	0	0	0	0	0	0	0	26	2	7	0	0	0	0	0	0	0	0	0	0	0	0	0	0	0	0	0	0	0	0	0	0	0	0	0	0	0	0	0	0	0	0	0	0	0	0	0	0	0	0	0	0	0	0	0	0	0	0	0	0	0	0	0	0	0	0	0	0	0	0	0	0	0	0	0	0	0	0	0	0	0	0	0	0	0	34	3	10	0	0	0	0	0	0	0	0	0	0	1	0	0	0	0	0	0	0	0	0	1	0	0	0	0	0	0	0	0	0	0	0	0	0	0	0	0	0	0	0	0	0	0	0	0	0	0	0	0	0	0	0	0	0	0	0	0	0	0	0	0	0	0	0	0	0	0	0	0	0	0	0	0	0	0	30	7	14	0	0	0	0	0	0	0	0	0	0	0	0	0	0	0	0	0	0	0	0	1	0	0	0	0	0	0	0	0	0	0	0	0	0	0	0	0	0	0	0	0	0	0	0	0	0	0	0	0	0	0	0	0	0	0	0	0	0	0	0	0	0	0	0	0	0	0	0	0	0	0	0	0	0	0	33	5	11	0	0	0	0	0	0	0	0	0	0	1	0	0	0	0	0	0	0	0	0	3	0	0	0	0	0	0	0	0	0	0	0	0	0	0	0	0	0	0	0	0	0	0	0	0	0	0	0	0	0	0	0	0	0	0	0	0	0	0	0	0	0	0	0	0	0	0	0	0	0	0	0	0	0	0	37	5	14	0	0	0	0	0	0	0	0	0	0	0	0	0	0	0	0	0	0	0	0	1	0	0	0	0	0	0	0	0	0	0	0	0	0	0	0	0	0	0	0	0	0	0	0	0	0	0	0	0	0	0	0	0	0	0	0	0	0	0	0	0	0	0	0	0	0	0	0	0	0	0	0	0	0	0	47	1	15	0	0	0	0	0	0	0	0	0	0	0	0	0	0	0	0	0	0	0	0	3	0	0	0	0	0	0	0	0	0	0	0	0	0	0	0	0	0	0	0	0	0	0	0	0	0	0	0	0	0	0	0	0	0	0	0	0	0	0	0	0	0	0	0	0	0	0	0	0	0	0	0	0	0	0	44	1	13	0	0	0	0	0	0	0	0	0	0	1	0	0	0	0	0	0	0	0	0	2	0	0	0	0	0	0	0	0	0	0	0	0	0	0	0	0	0	0	0	0	0	0	0	0	0	0	0	0	0	0	0	0	0	0	0	0	0	0	0	0	0	0	0	0	0	0	0	0	0	0	0	0	0	0	38	1	12	0	0	0	0	0	0	0	0	0	0	0	0	0	0	0	0	0	0	0	0	0	0	0	0	0	0	0	0	0	0	0	0	0	0	0	0	0	0	0	0	0	0	0	0	0	0	0	0	0	0	0	0	0	0	0	0	0	0	0	0	0	0	0	0	0	0	0	0	0	0	0	0	0	0	0	22	1	10	0	0	0	0	0	0	0	0	0	0	1	0	0	0	0	0	0	0	0	0	1	0	0	0	0	0	0	0	0	0	0	0	0	0	0	0	0	0	0	0	0	0	0	0	0	0	0	0	0	0	0	0	0	0	0	0	0	0	0	0	0	0	0	0	0	0	0	0	0	0	0	0	0	0	0	14	1	17	0	0	0	0	0	0	0	0	0	0	0	0	0	0	0	0	0	0	0	0	0	0	0	0	0	0	0	0	0	0	0	0	0	0	0	0	0	0	0	0	0	0	0	0	0	0	0	0	0	0	0	0	0	0	0	0	0	0	0	0	0	0	0	0	0	0	0	0	0	0	0	0	0	0	0	3.169925001	2.584962501	1.487229298	131.8136	116.09	116.09	2.654873112	7.048351241	4.8786	23.80073796	774.7853324	207.3505221	146.0607802	653.2724252	271.1116497	490.58	0.84316571	-3.646642145	-3.842129457	-3.884873112	0	1	1	0.666666667	0.833333333	1	1	0.833333333	0.5	0.833333333	0.166666667	0.75	0	0	0	0	0	0	0	0	0	0	0	0	0	0	0	0
10	Cc1cc(C)c(OCC2C[C@@H](O)CC(=O)O2)c(C(Cl)C2CCCCC2)c1	380.95	6.926363636	32.5887	54.8869	35.0969	62.0096	0.592521818	0.997943636	0.638125455	1.127447273	0.086153846	55	26	5	57	28	7	32	5	0.087719298	1	0	6	29	21	0	4	0	0	0	1	0	0	0	1	5	1	52.72727273	38.18181818	0	7.272727273	1.818181818	14	7	0	6	1	0	3	3	18	18	0	0.692307692	0	1	3	1	0	0	0	3	0	0	0	0	0	0	1	0.214285714	0	0	0	260.5027648	0	0	0	0	0	0	134	350	371.5596735	161.6979661	488.54	373.902997	155	307	319.3743316	180.0679076	481.84	326.26096	14	10.09285714	5.694444444	3.655952381	18	39	3	18.20527676	1.857142857	2.014161445	0.234369642	56.33333333	9	1.085287985	40	126.1361392	5.920758787	14.32160907	1	245	9.423076923	1.5	20.92307692	89	1076	86	2.701433239	12	5.215384615	20	9.203076923	7223	11357	7350	17724	24.86130293	516	9941	19.81627375	8.835659684	5.081014174	6.734225042	0.583058608	0.332351477	0.185432389	0.097660007	2.031826798	4.529596687	31.5956733	63.35352316	57.77777778	2.222222222	19.04593943	16.24978764	0.00016841	2.59E-07	1.36E-07	1.25E-08	7.722222222	9.758446102	4.200126099	6.25E-12	7.69E-07	2.74E-07	na	26	0.638192224	3.36729583	4.905274778	5.739792912	6.616065185	7.466799475	8.347353412	9.205629292	10.08826443	10.95099951	11.83494374	4.043051268	0	5.361292166	0	6.870053412	0	8.470730317	0	10.11928418	3.36729583	3.688879454	3.912023005	4.17438727	4.343805422	4.343805422	4.343805422	4.442651256	4.48863637	4.553876892	3.496507561	3.979681654	4.385146762	4.856901194	5.249980225	5.36743523	5.421087944	5.604652509	5.74560397	5.927092679	12.37252309	7.01301579	8.394898431	1.19704542	1.381882641	3.981384704	3.304426642	18.6814338	12.43556075	11.49960208	8.982670342	7.857266948	5.786867479	0.718516684	0.444127169	0.294861592	0.183319803	0.122769796	0.076142993	16.42680775	10.12935453	8.286741002	6.048888974	4.623698741	3.23231513	0.631800298	0.361762662	0.212480539	0.123446714	0.072245293	0.042530462	19.1814338	12.72423588	11.83293541	9.432448778	8.215571934	6.163824301	80.66823636	3.690647365	215.6742631	9.632496286	11.77257582	7.67954039	9.315213555	317.9747842	76.85466951	1.397357627	3.402566469	8.124184685	4.238901257	4.673351577	1105.834102	13770.49304	1.502035276	4.614605145	24	0.923076923	118.2114327	3.220514595	1.695768461	44.08054858	0.234950826	0.361938398	0.66540779	1.397357627	3.009067074	4.376192213	4.853731532	5.099363804	5.099363804	76.85466951	165.4986891	240.6905717	266.9552342	280.4650092	280.4650092	0.241700516	0.5204774	0.756948612	0.839548441	0.882035379	0.882035379	4.384002086	2.77229264	1.4051675	0.927628182	0.681995909	0.681995909	0.2356128	0.507368123	0.73788333	0.818402714	0.859819532	0.859819532	87.04892522	16.34103847	0.62850148	3.154527097	2.419316165	0.093050622	4.838632329	32.68207695	1.25700296	12.48038448	4.178914263	4.244475409	0.163249054	1.632342457	0.206847286	0.007955665	-1.779310451	27.43217678	1.055083722	3.739476704	1695	5.215384615	130.3846154	96.47330447	0.230039452	0.008215695	1.610276164	8.786456678	134.7126063	5.181254088	5.53646142	134.7126063	5.181254088	195.6106914	269.4252126	10.36250818	31.67020356	134.7126063	10.03394548	14.60374835	19.65485431	24.49638519	29.42741111	4.574648044	0.175948002	1.716929986	0.133867128	0.005148736	-2.270647742	27.51277309	1.05818358	3.742789352	1410.5	90.79299179	4.18024716	5.375278408	56	2.153846154	4.54528887	5.166102389	0.198696246	5.129299265	38.12006808	1.466156464	25.93618914	6.621225212	5.252273428	6.616065185	8.050384453	9.524201756	11.02443195	5.099019514	0.196116135	1.839465352	5.099019514	0.196116135	1.839465352	27.47658936	1.056791899	3.74130334	0.956581596	64.95311044	27.91342583	0.996908065	195.3939808	2.309064317	7.494523189	0.288250892	2.27433442	1	0.038461538	2	14.98904638	0.576501784	4.370036399	3.497665142	2.516800014	0	2.200477169	0	2.019834826	5.019035167	0.193039814	1.821612621	0.377510157	0.014519621	-1.099985533	27.437946	1.055305615	3.739714152	48.58815683	0.149502021	3.737550526	7.227406766	0.25812167	50.59184736	3.710856823	16.54891241	0.636496631	3.168800589	4.016150052	0.15446731	5.881548227	33.09782482	1.272993262	12.56344189	4.76356219	4.149132425	4.459830431	6.1183641	7.20294168	8.597191123	4.059470031	0.156133463	1.582020283	0.12080458	0.00464633	-2.386583163	27.43744755	1.055286444	3.739693639	2991	9.203076923	230.0769231	54.1918134	0.129131234	0.00461183	0.903918638	9.858124011	237.5779535	9.137613595	6.177095956	237.5779535	9.137613595	346.8820705	475.1559069	18.27522719	44.81191779	237.5779535	11.16289979	16.30410747	21.92643424	27.33154729	32.83242957	4.539459701	0.174594604	1.708210829	0.029867859	0.001148764	-3.964469351	27.51363061	1.058216562	3.742824546	194.5675633	0.598669425	14.96673564	631.5686869	1.89976105	0.067848609	13.29832735	5.099428439	20.37399872	0.783615335	3.403598314	15.1822672	0.583933354	17.21128026	40.74799744	1.567230671	13.90753869	15.18227365	5.57434788	8.153282982	10.88184495	13.60057876	16.3207852	3.776941773	0.145266991	1.500564753	0.016453268	0.000632818	-4.637744321	27.60045401	1.061555924	3.746382188	1424.262262	4.057727242	109.4952871	121.163735	0.275481978	0.009838642	1.928373847	8.47320395	226.2199514	113.9335051	4.382057889	5.347293792	113.8978774	4.380687592	164.86266	227.6690579	8.756502228	28.3937735	113.8978774	0.973449146	9.698128162	14.10171	18.98227258	23.6580322	28.41988339	4.435752063	0.170605849	1.682114884	0.038999309	0.001499973	-3.663252033	27.51333901	1.058205346	3.742812578	1424.216574	4.057597076	109.4913211	121.3151744	0.275482915	0.009838676	1.928380407	8.473290239	226.2084116	113.9336058	4.382061761	5.34729479	113.8981466	4.380697947	164.8776267	227.6686932	8.756488202	28.36997554	113.8981466	0.977874893	9.698234108	14.10162694	18.9823272	23.65801757	28.41991132	4.436300812	0.170626954	1.682254565	0.039700417	0.001526939	-3.643132832	27.51332405	1.058204771	3.742811965	1738.719974	4.953618159	133.8058711	99.20624081	0.225283699	0.008045846	1.576985892	8.864691568	279.1943142	138.8408071	5.340031042	5.570544537	138.8408071	5.340031042	207.3873917	278.2634219	10.7024393	32.18924819	138.8408071	-0.921357872	10.11978196	14.6644236	19.79205911	24.63666871	29.6143801	4.691045174	0.180424814	1.745300999	0.306928638	0.011804948	-1.33370273	27.51124588	1.058124841	3.742726672	1436.420774	4.092366877	110.447898	117.8831675	0.273380619	0.009763594	1.913664335	8.485512017	228.4074866	114.8018433	4.415455512	5.35586704	114.767286	4.414126385	165.8431021	229.4425566	8.824713716	29.02670868	114.767286	0.786728594	9.711126539	14.12637032	19.01180593	23.69655786	28.46525003	4.435555698	0.170598296	1.682064897	0.031286856	0.001203341	-3.912058981	27.5136126	1.058215869	3.742823807	2094.541874	5.967355766	161.2958095	87.38839045	0.187255589	0.0066877	1.310789121	9.2557455	340.6809728	168.0368364	6.462955246	5.786051691	168.0368364	6.462955246	259.8398742	337.989273	12.99958742	34.30399576	168.0368364	-1.72406932	10.53635879	15.1894647	20.58262472	25.57092664	30.77135524	4.775584796	0.183676338	1.765469058	0.487178653	0.01873764	-0.812010549	27.51277937	1.058183822	3.74278961	1474.273424	4.200209185	113.3739518	114.6005901	0.266247212	0.009508829	1.863730487	8.535252779	234.6883159	117.756208	4.529084922	5.384557911	117.7399827	4.528460875	170.7390544	235.4165732	9.054483584	29.49927321	117.7399827	0.601086715	9.76496021	14.20005208	19.11576782	23.82339828	28.61922311	4.486408475	0.172554172	1.694936912	0.074815102	0.002877504	-2.927627897	27.5130629	1.058194727	3.742801247	59.84018303	0.170484852	3.476917926	7.814970748	0.279106098	54.70479524	4.188023743	43.08397361	36.1822368	1.391624492	4.05208807	3.883995967	0.14938446	5.641000254	36.82045563	1.41617137	16.77640836	5.473845586	3.410503941	4.645139089	5.601429834	6.795457801	7.953458035	9.178923663	3.436408348	0.132169552	1.39387239	0.246778049	0.009491463	-1.58000303	27.45718113	1.056045428	3.740505466	55.50978303	0.15814753	3.31036408	8.104382057	0.289442216	56.7306744	4.050712567	40.16719672	32.55864836	1.252255706	3.932932555	3.778359611	0.145321523	5.563860919	35.83919826	1.378430702	15.61923789	5.287011637	3.256175463	4.51634006	5.383331912	6.559257106	7.661050459	8.854856844	3.582574951	0.137791344	1.440907741	0.198215656	0.007623679	-1.827441318	27.45108256	1.055810868	3.740254637	58.13438303	0.165625023	3.411310233	7.890985693	0.281820918	55.23689985	4.118353321	41.57200838	34.57335419	1.329744392	4.00072794	3.801865921	0.146225612	5.565786933	35.92753949	1.381828442	16.23281084	5.368977102	3.352521711	4.573830921	5.483916706	6.655571478	7.779987256	8.981262732	3.479007407	0.133807977	1.407783919	0.220114889	0.008465957	-1.709111509	27.45439853	1.055938405	3.740391027	54.61628303	0.155601946	3.275998695	8.204893805	0.293031922	57.43425664	4.035212151	39.91274372	31.98467186	1.230179687	3.912848939	3.773736636	0.145143717	5.571834485	36.3160222	1.396770085	15.48500047	5.266799552	3.221137266	4.506748778	5.356304634	6.538450889	7.631563823	8.825426644	3.655762669	0.140606256	1.463742784	0.197536387	0.007597553	-1.831317525	27.45035202	1.05578277	3.740224587	57.54888303	0.163956932	3.388791003	7.932509501	0.283303911	55.52756651	4.101475736	41.20560152	34.09740076	1.311438491	3.985075313	3.795425742	0.145977913	5.563220248	35.72395162	1.373998139	16.05909125	5.348505371	3.331818721	4.558529804	5.459345513	6.630714936	7.75013525	8.949079815	3.497086273	0.134503318	1.413636501	0.213816567	0.008223714	-1.741892484	27.45357655	1.05590679	3.74035722	88.33748303	0.251673741	4.572967926	6.380616726	0.227879169	44.66431708	5.026744726	62.46660491	60.12220246	2.312392402	4.625490692	7.431100454	0.285811556	8.452234347	45.90894004	1.765728463	23.7566554	7.912953501	4.073764233	5.516117161	7.098179591	8.818632639	10.62545508	12.49216413	3.653328822	0.140512647	1.462990784	0.219905998	0.008457923	-1.710183606	27.45010266	1.055773179	3.74021433	3.567043348	3.964015014	4.101902154	4.121716661	4.043445961	3.891196199	3.910737305	3.830831175	3.553723266	3.957143764	4.102423292	4.059127101	4.012880041	4.007445505	4.022744961	3.968285298	4.074987605	4.699919291	5.03206702	5.088222	4.920268464	5.008801545	4.930687024	5.090422104	3.605449696	4.043085877	4.223642468	4.199562417	4.152514596	4.159802407	4.160606247	4.1550085	4.184813823	4.872745273	5.242793991	5.32743992	5.116597958	5.251308103	5.13624298	5.36813411	5.024673019	5.632505926	5.943721925	6.0694772	5.933939345	5.819699859	5.794286578	5.901188711	12.89716873	26.77878253	39.52779783	47.48547986	38.83683741	45.6737776	34.44982149	41.50145561	7.784163524	13.8995775	18.39869055	19.26740055	16.93921908	18.48873496	17.31247117	20.45823432	0.026426566	0.254674402	0.475261389	0.767673893	0.539404392	0.497541674	0.36188594	0.282468311	6.021639648	10.53128462	13.83978239	14.42126222	12.9050727	13.8340289	12.84642293	14.60665194	0.699440699	1.174345916	1.494030508	1.464013924	1.314744355	1.382944816	1.429856553	1.553090997	9.40243252	30.65550381	56.47087691	88.14104336	70.29548665	52.74789564	35.62018978	50.74677307	0.024526385	0.016589041	-0.008356647	0.056603652	-0.111212277	-0.164817221	-0.13184138	0.0582426	0.026920199	-0.011851944	-0.049699999	0.068029707	-0.154572653	0.035349385	-0.210801002	-0.026391457	-0.027511441	0.055581055	-0.031131791	0.0924205	0.023649447	-0.13250733	-0.036764404	0.051921395	0.001405537	-0.0285349	-0.019823679	0.064663729	-0.098431852	0.003897806	-0.185158987	-0.092220553	-0.007139278	-0.043592162	-0.071114523	0.066745499	-0.125278461	0.12516945	-0.168355013	-0.131349794	-0.056567939	0.061881519	-0.070983137	0.121457543	-0.032574649	-0.062363269	-0.026374359	0.095798674	0.74675685	0.868013494	0.964714898	1.138904593	1.320477538	1.477527532	0.972657751	0.801900983	1.08529244	1.058825126	1.044879805	0.915266589	1.178622359	0.975958454	1.229607331	1.015923502	0.759095146	0.826520035	1.08331313	1.029786294	1.05324956	1.133878518	0.873643162	0.603603011	1.153834275	1.099544827	1.027984261	0.941515081	1.169756175	1.043802739	1.208870201	1.05256941	1.274423002	1.170859798	1.10249624	0.887565162	1.159129745	0.837098966	1.24321111	1.097619576	0.720476641	0.639049511	0.985191135	0.821580693	1.077052197	0.66207353	0.605365259	0.600683795	6	2.666666667	2.375	1.688888889	0.875	0.467755102	0.543402778	0.30335097	0.205625	0.094786246	0.214285714	0.068376068	0.059375	0.044444444	0.025	0.013364431	0.015982435	0.010111699	0.01028125	0.006319083	0.467540125	4.030918371	3.760096192	3.720125382	3.507301393	3.229451953	3.04932108	2.992614811	2.866012271	3.945115384	3.716235881	3.668326463	3.208952715	3.166852058	3.060269411	2.910278324	2.826731193	4.01661887	3.839309899	3.817900909	3.365544092	3.327300101	3.235392319	3.111051595	3.092724801	3.950126888	3.732115088	3.655564695	3.232265992	3.167949532	3.077266502	2.941084494	2.815295177	4.041635686	3.880803192	3.84946451	3.412190136	3.383010476	3.31459372	3.206101886	3.103641908	7.432179472	6.448508268	4.877084443	4.620372191	4.470953732	4.228584082	4.18857354	3.893095635	2.121171142	2.025474774	1.952344187	1.637808813	1.580923582	1.548901002	1.513225998	1.345726371	2.090593844	1.99934666	1.953100065	1.578651034	1.540619319	1.508798572	1.428548518	1.276143341	1.979161104	1.845004554	1.764502832	1.342276443	1.325103729	1.254151095	1.153446717	1.000990465	2.072354998	1.989190004	1.948115343	1.561760796	1.496659827	1.470812104	1.375922979	1.289092831	1.956712763	1.79792296	1.734133649	1.291145981	1.267936759	1.183579696	1.063905113	0.935236903	1.519191345	1.298167722	1.215508082	0.913173972	0.851646029	0.824619516	0.714628247	0.527831474	17.65040852	22.33410706	61.63583811	32.33625751	36.79992872	0	368.7395	0	294.2775499	82.4580088	42.68334316	0	39.98451558	40.94397837	39.14864406	0	329.5908559	80.92849395	89.82804597	39.14864406	0	329.5908559	89.82804597	120.077138	0	329.5908559	80.92849395	0	39.14864406	89.82804597	0	329.5908559	89.82804597	120.077138	0	0	80.92849395	458.5675459	0	0	329.5908559	44.32559048	36.60290347	0	128.97669	103.0499946	0	0	42.68334316	89.82804597	33.75264789	33.75264789	39.14864406	69.68558843	124.6273228	12.54761905	0.482600733	30.65238095	0.557316017	15.75	0.605769231	8	0.307692308	23.75	0.913461538	31.67778116	1.218376199	8.576406734	0.329861797	15.52255673	0.597021413	3.859154012	0.148429	0.736439254	0.028324587	0.189753321	0.358633776	0	0	0.017399268	0.844322344	0.440540541	0.532006245	0.824162257	0.116775477	0.025309772	-0.091465705	0.020160087	0.571583514	0.142416492	0	-7.75	-0.298076923	3.166102389	0.113075085	5.166102389	41.55390694	1.484068105	10.91994707	0.38999811	18.26946899	118.3548594	4.226959263	4.119246789	0.147115957	7.119246789	47.34341775	1.690836348	2.442792524	0.08724259	4.173588018	9.237579522	0.329913554	3.027826561	0.108136663	5.027826561	39.46698995	1.409535355	6.739318366	0.240689942	6.541256102	43.13775076	1.540633956	4.463972779	0.159427599	5.463972779	41.61512015	1.486254291	3.733630399	0.133343943	5.733630399	43.4992185	1.553543518	4.125273927	0.147331212	5.226275659	41.55453002	1.484090358	17.15397158	13.82211731	10.14017934	4.848138717	16.19464746	12.2922484	17.96724937	21.63044412	17.48524423	14.43416511	17.15397158	13.82211731	17.15397158	13.82211731	17.15397158	13.82211731	17.15397158	13.82211731	4.369447852	4.007333185	5.948034989	6.34738921	7.800982071	8.571491965	9.824390231	10.78022632	11.95143198	12.99797633	14.13928755	15.2304451	16.36344294	17.4774916	6.529418838	7.387090236	10.49606826	12.18214362	14.83205595	16.89761459	19.38043722	21.62114745	24.04175068	26.36208389	28.7604781	31.11732588	33.50849327	35.8824595	4.663439094	4.510859507	6.66345193	7.300472814	9.020654263	10.04117125	11.59599757	12.81063158	14.2948081	15.60749819	17.05858736	18.42108529	19.85554075	21.24358099	2.683866792	2.242953977	3.910528552	4.269170291	5.499415412	6.158104231	7.210500392	7.992236556	8.963460502	9.801710752	10.73369494	11.59943816	12.51200903	13.39141809	4.280547466	3.861992072	5.78008651	6.103453049	7.542516348	8.23637078	9.469018763	10.35629547	11.49895603	12.48595393	13.59225786	14.63062511	15.72457465	16.79007054	5.733341277	7.285506549	8.935508712	10.64253979	12.38745626	14.16009622	15.95432382	17.76600706	19.59211704	21.430296	23.27863712	25.13556441	26.9997609	28.8701208	4.766438334	5.924924023	7.209617585	8.520101458	9.864101701	11.23042515	12.61612562	3.166102389	2.770508752	2.659552568	2.15550544	2	1.96806143	1.879385242	1.485514499	1.041125966	1	0.626585444	0.024611737	-0.347296355	-0.45935374	-0.47788988	10.91994707	8.3832158	7.909890997	5.967845515	5.720848033	5.562580309	4.962574867	3.440399939	2.563593405	2.135549923	1.546495937	0.064487881	-0.890803853	-1.170664648	-1.19065674	4.119246789	2.997668908	2.93259628	2.762909478	2.319524587	3.166102389	2.770508752	2.659552568	2.15550544	2	1.96806143	1.879385242	1.485514499	1.041125966	1	0.626585444	0.024611737	-0.347296355	-0.45935374	-0.47788988	10.91994707	8.3832158	7.909890997	5.967845515	5.720848033	5.562580309	4.962574867	3.440399939	2.563593405	2.135549923	1.546495937	0.064487881	-0.890803853	-1.170664648	-1.19065674	4.119246789	2.997668908	2.93259628	2.762909478	2.319524587	2.220379323	1.965655991	1.581458532	1.073221152	1	0.671760477	0.027287357	-0.370161751	-0.529384367	-0.578445353	2.442792524	1.029951455	0.86	0.286045782	0	0	0	0	0	0	0	0	0	0	0	3.027826561	2.611912246	2.556110047	2.092495082	1.945217139	1.928534759	1.74304154	1.441889898	1	0.897964535	0.466248752	0.022254416	-0.314875534	-0.438051215	-0.462555047	6.739318366	5.996778115	5.660959359	5.088202612	5.019793337	4.856425966	4.618033989	4.075380804	3.588241321	3.278213222	3.246979604	2.829120116	2.645536272	2.381966011	2.335553069	4.463972779	3.876122175	3.779370599	3.470640376	3.194478496	3.185645508	2.964494183	2.577738749	2.088665865	2	1.723369735	1.197347324	1	0.860915461	0.594022647	3.733630399	3.549673013	3.002901831	2.718934325	2.450384407	2.329171809	2.16562345	1.834394642	1.467303599	1.210917322	1	0.85279015	0.531741446	0.205992659	-0.149664434	4.125273927	3.71791769	3.625810131	3.128167071	2.978995691	2.951955771	2.825964719	2.463655051	2	1.931044809	1.465515719	0.962964434	0.635073412	0.525566954	0.463805879	2	10	1	0	9	1	0	6	2	4	0	0	0	0	0	0	0	0	0	0	0	0	0	0	0	0	0	1	0	0	0	0	0	0	0	0	0	0	0	0	0	0	0	0	0	0	0	0	0	0	0	0	0	0	0	0	0	0	0	0	0	0	0	0	0	0	0	0	0	0	0	0	0	0	0	0	0	0	0	0	0	1	0	0	1	0	0	1	0	0	0	0	0	0	0	0	0	0	0	0	0	0	0	0	0	0	0	0	0	0	0	0	1	0	0	0	0	0	0	0	0	0	0	0	0	0	0	0	0	0	0	0	0	0	0	0	0	0	0	0	0	0	0	0	0	0	0	0	0	0	0	1	4	2	7	1	0	0	1	0	3	0	0	0	0	0	0	0	0	0	0	0	0	0	0	0	2	3	1	0	0	0	0	0	0	0	0	0	0	0	0	0	1	0	0	0	0	16	7	0	0	1	2	1	2	0	0	1	0	1	0	2	0	0	0	0	0	0	0	0	0	0	0	0	0	0	0	0	0	0	0	0	0	0	0	0	1	0	0	0	0	0	0	0	0	0	0	0	0	0	0	0	0	0	0	0	0	0	0	0	0	0	0	0	0	0	0	0	4.099276348	0	6.824352432	0	0	4.20969561	-0.651479433	0	0	-0.365160131	4.061117147	0	0	0	0	0	0	0	0	0	0	0	0	0	0	0	0	0	0	9.773678593	11.52959669	11.40006862	0	0	0	0	0	0	0	0	0	0	0	0	0	0	0	6.896631901	0	0	0	0	0	0	0	0	0	0	0	0	0	0	0	0	0	0	0	0	0	0	0	0	0	0	0	0	0	0	0	0	0	0	0	0	0	0	2	0	8	0	0	2	4	0	0	1	4	0	0	0	0	0	0	0	0	0	0	0	0	0	0	0	0	0	0	1	1	2	0	0	0	0	0	0	0	0	0	0	0	0	0	0	0	1	0	0	0	0	0	0	0	0	0	0	0	0	0	0	0	0	0	0	0	0	0	0	0	0	0	0	0	0	0	0	0	0	0	0	0	0	0	0	1	0	0	0	0	0	0	0	0	0	1	0	0	0	2	1	0	0	0	0	0	0	0	0	0	0	0	0	0	0	0	0	0	0	0	0	0	0	0	0	0	0	2	0	0	0	0	2	3	3	4	0	1	1	2	2	0	0	0	0	0	0	0	0	0	0	0	0	0	0	0	0	0	0	0	0	0	0	0	0	0	0	7	4	4	6	5	8	9	8	0	0	0	0	0	0	0	0	0	0	0	0	0	0	0	0	0	0	0	0	0	0	0	0	0	0	0	0	0	0	0	0	0	0	0	0	0	0	0	0	0	0	0	0	0	0	0	0	0	0	16	12	17	15	12	16	14	13	9	5	0	1.889881575	0	0	6.650480563	3.77976315	0	0	10.26832914	0	0	0	0	0	10.02999591	0	0	0	0	0	0	0	0	23	0	0	0	29	0	0	0	0	0	0	0	0	0	0	0	0	0	0	0	0	0	0	0	0	0	0	0	1	0	1	0	0	0	1	0	0	0	0	0	0	0	0	0	0	0	0	0	0	0	0	0	0	0	0	0	0	0	0	0	0	0	0	0	0	0	0	0	0	0	0	0	0	0	0	0	0	0	0	0	0	0	0	0	0	0	0	0	0	0	0	0	0	0	0	0	0	0	0	0	0	0	0	0	0	0	1	0	1	0	0	0	1	0	0	0	0	0	0	0	0	0	0	0	0	0	0	0	0	1	0	0	0	0	0	0	0	0	0	0	0	0	0	0	0	0	0	0	0	0	0	0	0	0	0	0	0	0	0	0	0	0	0	0	0	0	0	0	0	0	0	0	0	0	0	0	0	0	0	0	0	0	0	0	1	0	1	0	0	0	1	0	0	0	0	0	0	0	0	0	0	0	0	0	0	0	0	1	0	0	0	0	0	0	0	0	0	0	0	0	0	0	0	0	0	0	0	0	0	0	0	0	0	0	0	0	0	0	0	0	0	0	0	0	0	0	0	0	0	0	0	0	0	0	0	0	0	0	0	0	0	0	1	0	1	0	0	0	1	0	0	0	0	0	0	0	0	0	0	0	0	0	0	0	0	1	0	0	0	1	0	0	0	0	0	0	0	0	0	0	0	0	0	0	0	0	0	0	0	0	0	0	0	0	0	0	0	0	0	0	0	0	0	0	0	0	0	0	0	0	0	0	0	0	0	0	0	0	0	0	1	0	1	0	0	0	1	0	0	0	0	0	0	0	0	0	0	0	0	0	0	0	0	1	0	0	0	0	0	0	0	0	0	0	0	0	0	0	0	0	0	0	0	0	0	0	0	0	0	0	0	0	0	0	0	0	0	0	0	0	0	0	0	0	0	0	0	0	0	0	0	0	0	0	0	0	0	0	1	0	1	0	0	0	1	0	0	0	0	0	0	0	0	0	0	0	0	0	0	0	0	0	0	0	0	0	0	0	0	0	0	0	0	0	0	0	0	0	0	0	0	0	0	0	0	0	0	0	0	0	0	0	0	0	0	0	0	0	0	0	0	0	0	0	0	0	0	0	0	0	0	0	0	0	0	0	1	0	1	0	0	0	1	0	0	0	0	0	0	0	0	0	0	0	0	0	0	0	0	0	0	0	0	1	0	0	0	0	0	0	0	0	0	0	0	0	0	0	0	0	0	0	0	0	0	0	0	0	0	0	0	0	0	0	0	0	0	0	0	0	0	0	0	0	0	0	0	0	0	0	0	0	0	0	1	0	1	0	0	0	1	0	0	0	0	0	0	0	0	0	0	0	0	0	0	0	0	0	0	0	0	0	0	0	0	0	0	0	0	0	0	0	0	0	0	0	0	0	0	0	0	0	0	0	0	0	0	0	0	0	0	0	0	0	0	0	0	0	0	0	0	0	0	0	0	0	0	0	0	0	0	0	1	0	1	0	0	0	1	0	0	0	0	0	0	0	0	0	0	0	0	0	0	0	0	0	0	0	0	1	0	0	0	0	0	0	0	0	0	0	0	0	0	0	0	0	0	0	0	0	0	0	0	0	0	0	0	0	0	0	0	0	0	0	0	0	0	0	0	0	0	0	0	0	0	0	0	0	0	0	1	0	1	0	0	0	0	0	0	0	0	0	0	0	0	0	0	0	0	0	0	0	0	0	0	0	0	0	0	0	0	0	0	0	0	0	0	0	0	0	0	0	0	0	0	0	0	0	0	0	0	0	0	0	0	0	0	0	0	0	0	0	0	0	0	0	0	0	0	0	0	0	0	0	0	0	0	0	21	0	6	0	0	0	1	0	0	0	0	0	0	0	0	0	0	0	0	0	0	0	0	0	0	0	0	0	0	0	0	0	0	0	0	0	0	0	0	0	0	0	0	0	0	0	0	0	0	0	0	0	0	0	0	0	0	0	0	0	0	0	0	0	0	0	0	0	0	0	0	0	0	0	0	0	0	0	27	0	9	0	0	0	2	0	0	0	0	0	0	0	0	0	0	0	0	0	0	0	0	1	0	0	0	0	0	0	0	0	0	0	0	0	0	0	0	0	0	0	0	0	0	0	0	0	0	0	0	0	0	0	0	0	0	0	0	0	0	0	0	0	0	0	0	0	0	0	0	0	0	0	0	0	0	0	25	0	10	0	0	0	4	0	0	0	0	0	0	0	0	0	0	0	0	0	0	0	0	1	0	0	0	0	0	0	0	0	0	0	0	0	0	0	0	0	0	0	0	0	0	0	0	0	0	0	0	0	0	0	0	0	0	0	0	0	0	0	0	0	0	0	0	0	0	0	0	0	0	0	0	0	0	0	23	0	8	0	0	0	4	0	0	0	0	0	0	0	0	0	0	0	0	0	0	0	0	2	0	0	0	1	0	0	0	0	0	0	0	0	0	0	0	0	0	0	0	0	0	0	0	0	0	0	0	0	0	0	0	0	0	0	0	0	0	0	0	0	0	0	0	0	0	0	0	0	0	0	0	0	0	0	22	0	6	0	0	0	5	0	0	0	0	0	0	0	0	0	0	0	0	0	0	0	0	2	0	0	0	0	0	0	0	0	0	0	0	0	0	0	0	0	0	0	0	0	0	0	0	0	0	0	0	0	0	0	0	0	0	0	0	0	0	0	0	0	0	0	0	0	0	0	0	0	0	0	0	0	0	0	26	0	8	0	0	0	1	0	0	0	0	0	0	0	0	0	0	0	0	0	0	0	0	0	0	0	0	0	0	0	0	0	0	0	0	0	0	0	0	0	0	0	0	0	0	0	0	0	0	0	0	0	0	0	0	0	0	0	0	0	0	0	0	0	0	0	0	0	0	0	0	0	0	0	0	0	0	0	25	0	7	0	0	0	1	0	0	0	0	0	0	0	0	0	0	0	0	0	0	0	0	0	0	0	0	1	0	0	0	0	0	0	0	0	0	0	0	0	0	0	0	0	0	0	0	0	0	0	0	0	0	0	0	0	0	0	0	0	0	0	0	0	0	0	0	0	0	0	0	0	0	0	0	0	0	0	17	0	11	0	0	0	2	0	0	0	0	0	0	0	0	0	0	0	0	0	0	0	0	0	0	0	0	0	0	0	0	0	0	0	0	0	0	0	0	0	0	0	0	0	0	0	0	0	0	0	0	0	0	0	0	0	0	0	0	0	0	0	0	0	0	0	0	0	0	0	0	0	0	0	0	0	0	0	11	0	6	0	0	0	1	0	0	0	0	0	0	0	0	0	0	0	0	0	0	0	0	0	0	0	0	2	0	0	0	0	0	0	0	0	0	0	0	0	0	0	0	0	0	0	0	0	0	0	0	0	0	0	0	0	0	0	0	0	0	0	0	0	0	0	0	0	0	0	0	0	0	0	0	0	0	0	8	0	7	0	0	0	0	0	0	0	0	0	0	0	0	0	0	0	0	0	0	0	0	0	0	0	0	0	0	0	0	0	0	0	0	0	0	0	0	0	0	0	0	0	0	0	0	0	0	0	0	0	0	0	0	0	0	0	0	0	0	0	0	0	0	0	0	0	0	0	0	0	0	0	0	0	0	0	3	2.321928095	-0.369734818	101.9677	55.76	55.76	3.614337711	13.06343709	4.9569	24.57085761	539.4960399	89.82804597	42.68334316	486.1960133	202.6377104	363.69	0.901204045	-4.462187055	-4.753620826	-4.844337711	0	1	1	1	1	1	1	1	1	1	0.333333333	1	1	0	0	0	0	0	1	1	0	0	0	0	0	0	1	0
11	CC(C)c1cc(SC(C)(C)Sc2cc(-c3ccc(F)cc3)c(OCC(O)C[C@@H](O)CC(=O)[O-])c(C(C)C)c2)cc(-c2ccc(F)cc2)c1[O-].[Na+].[Na+]	710.97	7.64483871	58.546	93.4648	62.4096	104.3254	0.629526882	1.004997849	0.671070968	1.121778495	0.044217687	93	49	13	96	52	25	65	15	0.15625	1	0	24	44	39	0	6	0	2	2	0	0	0	0	2	10	2	47.31182796	41.93548387	0	6.451612903	2.150537634	14	25	0	12	1	0	4	4	24	24	0	0.489795918	0	1	4	1	0	0	0	4	0	0	0	0	0	0	4	0.461538462	0	0	0	749.0497215	0	0	0	0	0	0	254	728	826.0128273	339.4505391	1034.56	785.990523	293	682	693.8493506	351.6415962	1058.22	725.92488	27.91666667	18.08571429	10.55555556	5.582539683	32	75	5.744562647	32.53935252	1.755223881	1.942679914	0.175305502	107	19	1.027697446	79	292.6197265	9.5917517	36.15812696	1	818	16.69387755	2.475635152	70.75468555	279	5977	313	3.453211824	22	8.353741497	25	11.6292517	40625	71499	41292	127231	42.02303594	1702	60237	38.73242994	16.76203098	10.71236704	13.24967736	0.59356171	0.320768002	0.171664256	0.096544044	2.824465364	5.97357522	70.84401002	189.3923909	122.9166667	2.508503401	34.3353821	28.3763268	7.40E-09	0	0	0	8.008503401	18.36463141	7.981897721	0	0	na	na	185	1.556688216	3.970291914	5.541263545	6.37502482	7.270312886	8.127699853	9.02749868	9.89812319	10.80016724	11.67936321	12.58259286	4.65396035	0	6.003887067	0	7.523481313	0	9.128370809	0	10.78384018	3.970291914	4.33073334	4.521788577	4.804021045	5.036952602	5.170483995	5.356586275	5.416100402	5.493061443	5.556828062	4.189654742	4.787491743	5.293304825	5.87633424	6.445719819	6.723832441	7.132846932	7.460382417	7.742347767	8.030318035	13.10737156	8.468423027	12.30629401	1.453197836	3.837870986	4.596224313	3.914823958	36.04287664	23.02258538	22.60659427	16.27104122	13.97404996	10.87332227	0.735568911	0.442742027	0.301421257	0.178802651	0.115488016	0.071067466	30.1696943	17.8134224	16.82792748	10.28626574	8.134071104	5.767502179	0.615708047	0.342565815	0.224372366	0.113035887	0.067223728	0.037696093	35.00949644	22.99669336	23.16395184	16.84077469	15.41405153	12.13299083	151.2805795	5.247135495	526.6302607	16.15991272	21.37718722	12.80600688	15.378982	608.1417694	142.2863167	1.529960394	4.162192687	9.958378572	5.191140711	5.582780155	4894.7386	97831.11109	1.683051994	5.500121569	41	0.836734694	259.1207824	3.930868345	1.852477956	100.7675205	0.171103997	0.270570286	0.465761671	1.529960394	3.612762974	4.60283408	5.135617682	5.243144564	5.415187574	142.2863167	335.9869566	428.0635694	477.6124444	487.6124444	503.6124444	0.233968992	0.552481302	0.703887795	0.785363658	0.801807192	0.828116847	5.009198417	2.926395837	1.936324732	1.403541129	1.296014247	1.123971237	0.226051821	0.533786138	0.680069256	0.758788094	0.774675203	0.800094577	239.434888	29.79783027	0.608118985	7.223504746	2.466934104	0.050345594	4.933868208	59.59566054	1.21623797	22.78279351	4.801107825	5.652080311	0.115348578	3.685820788	0.20341468	0.00415132	-3.388926773	51.40454046	1.049072254	8.383907257	9824	8.353741497	400.9795918	237.1977613	0.139655921	0.002685691	1.452421581	10.9854622	417.0034596	8.510274686	12.83868432	417.0034596	8.510274686	604.2905717	834.0069193	17.02054937	61.17349396	417.0034596	12.28483299	17.99823609	24.17304708	30.14689841	36.20676158	6.399034535	0.130592542	3.949960825	0.041757231	0.000852188	-6.758414717	51.50269489	1.051075406	8.387966776	8296.333333	428.2113226	6.280704121	7.167037877	104	2.12244898	9.883463363	5.284687841	0.107850772	5.271690469	73.07797399	1.491387224	48.10570301	7.317918076	5.883322388	7.274479559	8.737292113	10.23906653	11.76630332	7	0.142857143	4.140980396	7	0.142857143	4.140980396	51.47737367	1.050558646	8.386920269	0.939697362	121.497167	51.86174744	0.997341297	539.3621734	2.87858425	13.64174078	0.278402873	5.560861984	1	0.020408163	2	27.28348156	0.556805746	8.016149672	4.11434974	3.096080247	0	2.793396956	0	2.612591977	6.854328334	0.139884252	4.09622803	0.358250684	0.007311238	-2.184483559	51.42583979	1.049506934	8.384788823	97.82795491	0.083187036	3.992977752	12.44513902	0.239329597	129.4294458	4.370218943	30.47965362	0.622033747	7.271649133	4.416727084	0.090137287	6.303272793	60.95930723	1.244067495	23.00559984	5.441248347	4.767185704	5.12624246	6.79683305	7.935424786	9.376136001	5.50141341	0.112273743	3.628323981	0.125610076	0.002563471	-4.414780055	51.40753528	1.049133373	8.384031233	13676	11.6292517	558.2040816	161.2912373	0.099373904	0.001911037	1.033488599	11.56779237	577.3164333	11.78196803	13.53092821	577.3164333	11.78196803	787.2603411	1154.632867	23.56393605	78.49137213	577.3164333	12.8871599	19.0177572	25.45215021	31.78534915	38.15269284	6.441179812	0.131452649	3.963930573	0.182269041	0.003719776	-3.622506753	51.50256938	1.051072844	8.387961589	852.6373522	0.725031762	34.80152458	1818.470078	1.531165373	0.029445488	15.92411988	6.634460364	44.12218	0.900452653	8.058819114	35.48149301	0.724112102	39.24520119	88.24436	1.800905306	28.77494318	35.48149301	7.196835436	10.70508094	14.27626424	17.84504289	21.41406914	6.429430359	0.131212864	3.960045233	0.131353219	0.002680678	-4.319640468	51.47500087	1.050510222	8.386822177	6749.916746	5.51013612	275.4370781	347.3845088	0.208273523	0.00400526	2.166044644	10.27139034	578.6510214	291.033844	5.939466204	12.07332313	290.6536148	5.931706425	405.3822173	581.6493207	11.8703943	51.8041009	290.6536148	1.485385264	11.5334329	16.94471222	22.71377534	28.35080079	34.03661028	5.946839402	0.121364069	3.79400243	0.499484326	0.010193558	-1.477242862	51.5180365	1.0513885	8.388600582	6746.13728	5.507050841	275.2814563	347.8386616	0.208370511	0.004007125	2.167053319	10.27035452	578.227881	290.8555405	5.935827357	12.07201897	290.4737332	5.928035372	405.1882364	581.2845667	11.86295034	51.71718037	290.4737332	1.500337077	11.53233362	16.94274968	22.71134787	28.34768089	34.03290715	5.945696798	0.121340751	3.793593517	0.501041621	0.010225339	-1.470618363	51.51805445	1.051388866	8.388601324	8559.88168	6.987658514	349.4476441	277.7650182	0.162901478	0.003132721	1.694175373	10.73577788	737.3949204	367.1118602	7.492078779	12.56751224	367.1118602	7.492078779	526.3472748	735.388651	15.00793165	59.61690839	367.1118602	-1.428203764	12.0243218	17.62358079	23.65875114	29.51260673	35.4406838	6.080187977	0.124085469	3.841193331	0.410208914	0.00837161	-1.89627504	51.51259736	1.051277497	8.388375897	8019.79248	6.546769371	327.2926237	302.4522966	0.171622147	0.003300426	1.784870332	10.60179979	679.5221145	340.8842573	6.956821577	12.40977403	340.8842573	6.956821577	493.8253327	681.6768247	13.91177193	54.79368916	340.8842573	1.17754669	11.88300787	17.3930944	23.36685696	29.13919481	34.99741055	6.388844339	0.130384578	3.946569304	0.10640288	0.002171487	-4.767928433	51.50254429	1.051072333	8.387960553	8987.97848	7.33712529	367.0746237	268.0594728	0.158914711	0.003056052	1.652712996	10.85807521	795.6854313	392.4929156	8.010059503	12.70977593	392.4929156	8.010059503	560.6595627	789.1946363	16.10601299	62.8582531	392.4929156	-2.459554653	12.15378333	17.82779988	23.9244217	29.84781926	35.84131967	5.676435444	0.115845621	3.694970946	0.863904031	0.017630695	-0.311319049	51.52541265	1.051539034	8.388905245	8450.84228	6.898646759	344.9002522	292.0401117	0.162278441	0.003120739	1.687695783	10.70588345	715.2667323	358.4194662	7.314682983	12.51651878	358.4194662	7.314682983	524.5606171	716.7747609	14.62805634	55.78147045	358.4194662	0.944761564	11.99266424	17.53360001	23.57285299	29.38672498	35.30012194	6.436462341	0.131356374	3.96237144	0.06217984	0.001268976	-5.911116964	51.50048678	1.051030342	8.387875537	115.7298915	0.094473381	3.591060878	13.72668351	0.263974683	142.7575085	4.845991968	83.9593203	69.72856015	1.42303184	9.032712417	4.130336075	0.084292573	5.949499243	71.3025	1.455153061	32.38273703	6.181722519	4.034201699	5.325654926	6.293482814	7.530522291	8.721108288	9.989459585	5.345184979	0.109085408	3.567017422	0.039211118	0.000800227	-6.892294781	51.41920287	1.049371487	8.384514164	107.1884915	0.087500809	3.416746593	14.31442023	0.275277312	148.8699704	4.71278144	78.26206794	62.60923397	1.277739469	8.803528112	3.878445644	0.079151952	5.731165763	69.38445199	1.416009224	29.99504502	6.006865032	3.870292265	5.205919293	6.099019603	7.328651977	8.46652015	9.700982619	5.655898992	0.11542651	3.68725806	0.106794236	0.002179474	-4.760115725	51.40874959	1.049158155	8.384081499	112.2576915	0.091638932	3.520199654	13.93378705	0.267957443	144.9113853	4.779923286	81.34897283	66.68728641	1.360965029	8.937810924	3.891796	0.079424408	5.731066573	69.45216025	1.417391026	31.48927298	6.073994322	3.970774816	5.261376916	6.18072026	7.399001269	8.547494818	9.782304542	5.581786169	0.113914003	3.659188657	0.128348276	0.002619353	-4.368888798	51.40939136	1.049171252	8.384108065	105.8908915	0.086441544	3.39026496	14.48422134	0.278542718	150.6359019	4.707621242	78.02193118	61.84036559	1.262048277	8.777233037	3.898890263	0.079569189	5.754977705	71.14909484	1.452022344	29.72895361	6.007560146	3.842861548	5.206748491	6.097911662	7.335529005	8.475840381	9.715939645	5.66155743	0.115541988	3.689385994	0.076443819	0.001560078	-5.471622347	51.41106659	1.049205441	8.384177408	111.4230915	0.090957626	3.503167001	13.99648407	0.269163155	145.5634343	4.768538363	80.85679457	66.02389729	1.347426475	8.916535667	3.885056105	0.079286859	5.730552143	69.37699576	1.415857056	31.25182253	6.060868358	3.954910066	5.251670646	6.165013962	7.384398787	8.529654763	9.763459622	5.596279016	0.114209776	3.66470686	0.138891495	0.00283452	-4.200889302	51.40814734	1.049145864	8.384056569	183.1489915	0.149509381	4.966960878	10.9501286	0.210579396	113.8813374	5.881190242	132.7592887	127.8380944	2.608940701	10.32263541	8.202522597	0.16739842	9.278382005	96.96610131	1.978900027	47.66831698	9.386628101	4.81961118	6.397155842	8.123186834	9.97940566	11.90973451	13.88766137	5.329449921	0.108764284	3.56074369	0.146128616	0.002982217	-4.092797166	51.41393544	1.049263989	8.384296155	4.204435155	4.685801705	4.708500145	4.804306097	4.881613053	4.89574478	4.974430058	4.844966231	4.132515258	4.526787253	4.682168092	4.73232512	4.822413537	4.877290815	4.92981303	4.919938783	4.596915253	5.128332986	5.44188492	5.545868393	5.599661965	5.680734247	5.740248042	5.894546681	4.194624382	4.62729639	4.805498922	4.848063705	4.962702838	5.043729993	5.083283978	5.113816081	4.694885523	5.279793795	5.607893041	5.747411504	5.770207878	5.8798911	5.929467852	6.121135517	5.743187555	6.2757594	6.567027055	6.691433276	6.661645298	6.695750543	6.852640693	6.858682444	20.13481836	42.493017	67.61597256	63.7522473	73.30910517	85.8438734	83.20585862	107.3369952	11.9633803	21.09831771	28.00475965	30.84393447	32.51784582	39.00708154	39.7438251	47.06326364	0.112279747	0.325980759	0.740905755	0.971556378	0.969911422	0.763774847	1.088704715	0.998592411	10.3073403	18.55415519	25.51222826	25.61254757	28.56312747	33.41559299	33.5117211	39.47991464	1.303118623	2.185653757	2.93132144	2.999269572	3.15466113	3.590005479	3.845294407	4.394144233	31.11357469	77.56385315	127.0910433	175.2693344	141.94552	135.0144476	172.9537524	159.2235294	0.030623198	0.229364055	-0.233396438	0.123854983	-0.095794516	-0.082615496	-0.060765742	-0.168490056	0.070106321	0.138406452	-0.096506168	0.113133906	-0.072438812	-0.042113724	-0.149766837	-0.198929664	-0.067863109	0.047941755	-0.091374356	0.044511372	-0.102927238	0.046532008	0.107282629	-0.028198998	0.112581009	0.18647942	-0.116160891	0.153860015	0.02841663	-0.065964165	-0.109523511	-0.213530535	0.07679864	0.063099918	-0.039714586	0.111697457	0.023565697	-0.04971128	-0.079904039	-0.185402097	-0.109178394	0.089604195	-0.09078126	0.071313052	-0.107012095	0.077009337	0.066342074	-0.041485581	0.795904733	0.759747836	1.487959795	0.812358024	1.213373973	1.302230243	1.127678641	1.29808365	0.943996969	0.890589734	1.125453261	0.881374532	1.084792681	1.104288417	1.182286729	1.238296971	0.756187907	0.6548086	1.02269602	0.823151115	0.947792016	0.543802104	0.599462635	0.701283687	0.926850211	0.904058714	1.327191732	0.827323119	1.086988182	1.266028136	1.21086213	1.321301817	0.91406255	0.910933528	1.078250945	0.784538862	0.829008401	0.947507401	1.031439559	1.083601301	0.771691647	0.556861222	0.967942067	0.676503982	0.800119686	0.439718975	0.617165122	0.650177547	14	5.777777778	4.625	3.373333333	2.798611111	2.292244898	1.28125	1.043587805	0.73875	0.511988573	0.269230769	0.077037037	0.058544304	0.039686275	0.03254199	0.025189504	0.013630319	0.013209972	0.009471154	0.006649202	0.545190526	4.198315483	3.994419863	3.89126381	3.76433759	3.688168314	3.643270268	3.409720641	3.379673382	4.017076512	3.952433152	3.741339518	3.72180826	3.605502711	3.503121201	3.340971825	3.311596433	4.067376428	3.999695189	3.812820692	3.798640872	3.76163824	3.6024341	3.503030896	3.46992175	4.03639929	3.958201131	3.765468795	3.728313424	3.604853802	3.571339851	3.367736603	3.326197649	4.083162958	4.015416863	3.841038099	3.828440339	3.794327802	3.647461518	3.546526351	3.523240303	8.203146241	8.19981547	7.474171786	6.469524616	6.459874728	6.436074816	6.350366636	4.8448826	2.078479539	2.074680615	1.943781231	1.942205023	1.922480917	1.805074997	1.709264287	1.696425584	2.075918292	2.066471348	1.926637971	1.913796541	1.904999553	1.792994826	1.689468798	1.662383496	2.004769498	1.993347389	1.803182679	1.791589149	1.715953209	1.613479287	1.496737397	1.458069608	2.066615623	2.058592392	1.925075251	1.896753314	1.889658574	1.73184094	1.686672146	1.639113096	1.992685703	1.9789278	1.778636023	1.763600751	1.678567333	1.573705878	1.440111041	1.401993709	1.306149867	1.286308206	1.254573208	1.088845959	1.078633356	1.066613923	0.879765531	0.835280959	52.95122557	9.661448361	199.081656	111.4214878	56.70026974	29.92022654	535.2831622	0	406.5954904	215.6803172	85.36668632	0	62.61267393	160.325226	0	64.43908233	470.8440799	222.9378999	236.7984141	64.43908233	0	470.8440799	236.7984141	287.3769823	0	470.8440799	287.3769823	0	0	206.8781876	29.92022654	500.7643064	206.8781876	287.3769823	0	64.43908233	222.9378999	677.7222674	29.92022654	0	470.8440799	120.710787	166.6661953	0	236.7984141	255.2877908	0	0.909874473	170.7333726	206.8781876	159.4153515	159.4153515	29.92022654	159.4153515	278.7497518	23.73809524	0.484450923	54.86190476	0.589912954	28.25	0.576530612	27.5	0.56122449	55.75	1.137755102	66.39251025	1.354949189	12.90293616	0.263325228	54.02636852	1.102578949	10.11964922	0.206523453	1.73541462	0.035416625	0.220661986	0.358074223	0.02106319	0	0.015549077	0.850242954	0.439007092	0.53044363	0.808715184	0.150905862	0.059469324	-0.091436538	0.04152777	0.569779403	0.144220591	0	-0.75	-0.015306122	3.284687841	0.063167074	5.284687841	78.11179057	1.502149819	11.32495757	0.217787646	18.64807979	230.2576389	4.428031518	4.240666139	0.081551272	7.240666139	97.35648902	1.872240174	4.773200267	0.091792313	9.546400534	19.59464563	0.376820108	3.124475159	0.060086061	5.124475159	74.01974064	1.423456551	6.817562289	0.131106967	6.231775851	82.07088757	1.578286299	4.550166306	0.087503198	5.484927216	79.16875601	1.522476077	5.377317747	0.103409957	7.377317747	84.86413127	1.632002524	4.198320781	0.080736938	5.401909873	78.29989427	1.505767197	31.3248155	25.64312218	18.10971916	8.638083245	28.23953617	20.89613875	27.25073434	21.4383509	32.07749295	27.04710525	31.3248155	25.64312218	31.3248155	25.64312218	31.3248155	25.64312218	31.3248155	25.64312218	5.017279837	4.844187086	6.673297968	7.22329568	8.614138397	9.488199355	10.72112853	11.7477525	12.92481691	14.02295309	15.18356788	16.31565691	17.4739814	18.62293235	7.249215057	8.317033476	11.35044183	13.20102852	15.81957465	17.9966593	20.47609621	22.7884626	25.21983522	27.58752946	30.00286996	32.39378547	34.80432146	37.20553708	5.476463552	5.407171771	7.638198244	8.286773231	10.08832677	11.0896451	12.70428423	13.89954674	15.42222942	16.72603061	18.20315491	19.56742191	21.02269363	22.42053843	4.147186823	2.242953977	7.00216833	4.112215327	10.08200568	5.88909384	13.19948382	7.625195886	16.32379382	9.342386482	19.44945847	11.05085598	22.57540991	12.75532413	4.915151766	4.65434123	6.472086292	6.929870915	8.309843046	9.1002748	10.31210082	11.2681296	12.41441396	13.45352689	14.5776447	15.6589699	16.77842291	17.88195435	6.411818268	7.996653875	9.680656452	11.42180749	13.20017406	15.00510702	16.83013863	18.6709027	20.52422216	22.3876722	24.25934983	26.13773863	28.02162064	29.91001368	5.463831805	6.693323668	8.01417038	9.363683583	10.740007	12.13603671	13.54839434	3.284687841	3.18201199	3.114046218	2.651253496	2.646719737	2.592008141	2.302775638	2.290317135	2.241392993	2.18307464	2.056180009	1.805803479	1.697340207	1.647118564	1.108201829	11.32495757	11.09129221	10.77655766	8.39776196	8.374226416	7.042814653	6.813847591	6.3061074	6.186202404	6.110102478	5.640954884	5.024525235	4.727362756	3.98918594	2.970590006	4.240666139	4.224587958	3.587879065	3.574982798	3.292887076	3.284687841	3.18201199	3.114046218	2.651253496	2.646719737	2.592008141	2.302775638	2.290317135	2.241392993	2.18307464	2.056180009	1.805803479	1.697340207	1.647118564	1.108201829	11.32495757	11.09129221	10.77655766	8.39776196	8.374226416	7.042814653	6.813847591	6.3061074	6.186202404	6.110102478	5.640954884	5.024525235	4.727362756	3.98918594	2.970590006	4.240666139	4.224587958	3.587879065	3.574982798	3.292887076	2.929869014	2.927637191	2.863073323	2.807150113	2.626235919	2.414037048	2.174510016	2.142700005	1.810182149	1.5	4.773200267	2.340922281	1.823200267	0.86	0	0	0	0	0	0	0	0	0	0	0	3.124475159	3.111055195	2.66315228	2.623394431	2.615564699	2.487360659	2.180973483	2.172319671	2.117868006	1.985575971	1.90523892	1.690551458	1.609906969	1.545885171	1.091484306	6.817562289	6.761844812	6.699606486	5.998060517	5.994701937	5.377372881	5.319372295	5.138899302	5.137662452	5.092609079	4.887321598	4.791922701	4.746563431	4.18136302	3.994097012	4.550166306	4.523391461	4.230929643	4.003178049	3.990366859	3.691864831	3.604425514	3.602477677	3.544989009	3.402628154	3.356984072	3.04207176	2.993649528	2.811194426	2.5	5.377317747	4.126084191	3.613387634	3.531693266	3.308897399	3.189064802	2.922403336	2.919715946	2.777289736	2.644805058	2.641437903	2.3567456	2.068666678	1.971818867	1.796300938	4.198320781	4.15850237	4.021203797	3.63989966	3.636376634	3.555836901	3.255731461	3.245609377	3.189121024	3.110392486	2.993669045	2.753983588	2.654843426	2.598971485	2.096200807	6	5	2	0	0	0	0	24	12	12	0	0	0	0	0	0	0	0	0	0	0	0	0	0	0	1	0	0	0	0	0	0	0	0	0	0	0	0	0	0	0	0	0	0	0	0	0	0	0	0	0	0	0	0	0	0	0	0	0	0	0	0	0	0	0	0	0	0	0	0	0	0	0	0	0	0	0	0	0	0	0	3	1	0	2	0	0	1	0	0	0	0	0	0	2	0	0	0	0	0	0	0	0	0	0	0	0	0	0	0	0	0	0	0	0	0	0	0	0	0	0	2	0	0	0	0	0	0	0	0	0	0	0	0	0	0	0	0	0	0	0	0	0	0	0	0	0	0	0	0	0	4	8	6	2	2	0	0	1	0	2	0	0	0	1	0	0	0	0	0	0	0	0	0	0	0	12	6	6	0	0	0	0	0	0	0	0	0	0	0	0	0	1	0	0	0	0	14	16	0	0	4	2	0	8	0	0	2	2	1	0	1	0	0	0	0	0	0	0	0	0	0	0	0	0	0	0	0	0	0	0	0	0	0	2	0	0	0	0	0	0	0	0	0	0	0	0	0	0	0	0	0	0	0	0	0	2	0	0	0	0	0	0	0	0	0	0	0	12.30472445	0	-0.813113023	0	0	20.13203577	-2.271788506	0	0	-1.157798697	6.296972424	0	-0.418203936	0	0	0	0	0	0	0	0	0	0	0	0	0	0	0	0	40.71820094	10.96362087	6.208106927	0	0	0	0	0	0	0	0	0	3.274145105	0	0	0	0	27.67976435	0	0	0	0	0	0	0	0	0	0	0	0	0	0	0	0	0	0	0	0	0	0	0	0	0	0	0	0	0	0	0	0	0	0	0	0	0	0	0	6	0	3	0	0	12	4	0	0	1	12	0	1	0	0	0	0	0	0	0	0	0	0	0	0	0	0	0	0	4	1	1	0	0	0	0	0	0	0	0	0	2	0	0	0	0	2	0	0	0	0	0	0	0	0	0	0	0	0	0	0	0	0	0	0	0	0	0	0	0	0	0	0	0	0	0	0	0	0	0	0	0	0	0	0	0	4	0	0	0	2	0	1	0	0	0	4	0	1	1	3	1	2	1	0	0	0	0	0	0	0	0	0	0	0	0	0	1	0	1	0	1	0	0	0	0	0	0	6	4	6	5	4	9	7	8	6	0	1	1	3	1	2	2	0	0	0	0	0	0	0	0	0	0	0	0	0	2	0	1	0	1	1	0	0	0	0	0	9	9	11	9	4	12	7	12	0	0	0	0	0	0	0	0	0	0	0	0	0	0	0	0	0	0	0	0	0	0	0	0	0	0	0	0	0	0	1	0	0	0	0	0	0	0	0	0	0	1	0	1	0	0	0	0	2	4	30	20	37	28	34	42	40	46	31	28	4.762203156	9.075680459	0	4	17.54958165	9.125465128	0	4.762203156	17.54871222	0	0	0	0	10.97816302	14.72450609	0	0	0	0	0	0	0	0	130	116	0	176	0	0	0	2	0	36	0	0	0	0	0	0	0	0	18	0	0	0	0	0	0	0	0	0	1	0	1	1	0	1	0	0	0	0	0	0	0	0	0	0	0	0	0	0	0	0	0	0	0	0	0	0	0	0	0	0	0	0	0	0	0	0	0	0	0	0	0	0	0	0	0	0	0	0	0	0	0	0	0	0	0	0	0	0	0	0	0	0	0	0	0	0	0	0	0	0	0	0	0	0	0	0	1	0	1	1	0	1	0	0	0	0	0	0	0	0	0	0	0	0	0	0	0	0	0	1	0	0	0	0	0	0	0	0	0	1	0	0	0	0	0	0	0	0	0	0	0	0	0	0	0	0	0	0	0	0	0	0	0	0	0	0	0	0	0	0	0	0	0	0	0	0	0	0	0	0	0	0	0	0	1	0	1	1	0	1	0	0	0	0	0	0	0	0	0	0	0	0	0	0	0	0	0	1	0	0	0	0	0	0	0	0	0	0	0	0	0	0	0	0	0	0	0	0	0	0	0	0	0	0	0	0	0	0	0	0	0	0	0	0	0	0	0	0	0	0	0	0	0	0	0	0	0	0	0	0	0	0	1	0	1	1	0	1	0	0	0	0	0	0	0	0	0	0	0	0	0	0	0	0	0	1	0	0	0	0	0	0	0	0	0	0	0	0	0	0	0	0	0	0	0	0	0	0	0	0	0	0	0	0	0	0	0	0	0	0	0	0	0	0	0	0	0	0	0	0	0	0	0	0	0	0	0	0	0	0	1	0	1	1	0	1	0	0	0	0	0	0	0	0	0	0	0	0	0	0	0	0	0	1	1	0	0	0	0	0	0	0	0	0	0	0	0	0	0	0	0	0	0	0	0	0	0	0	0	0	0	0	0	0	0	0	0	0	0	0	0	0	0	0	0	0	0	0	0	0	0	0	0	0	0	0	0	0	1	0	1	1	0	1	0	0	0	0	0	0	0	0	0	0	0	0	0	0	0	0	0	1	0	0	0	0	0	0	0	0	0	0	0	0	0	0	0	0	0	0	0	0	0	0	0	0	0	0	0	0	0	0	0	0	0	0	0	0	0	0	0	0	0	0	0	0	0	0	0	0	0	0	0	0	0	0	1	0	1	1	0	1	0	0	0	0	0	0	0	0	0	0	0	0	0	0	0	0	0	1	1	0	1	0	0	0	0	0	0	0	0	0	0	0	0	0	0	0	0	0	0	0	0	0	0	0	0	0	0	0	0	0	0	0	0	0	0	0	0	0	0	0	0	0	0	0	0	0	0	0	0	0	0	0	1	0	1	1	0	1	0	0	0	0	0	0	0	0	0	0	0	0	0	0	0	0	0	0	1	0	0	0	0	0	0	0	0	0	0	1	0	0	0	0	0	0	0	0	0	0	0	0	0	0	0	0	0	0	0	0	0	0	0	0	0	0	0	0	0	0	0	0	0	0	0	0	0	0	0	0	0	0	1	0	1	1	0	1	0	0	0	0	0	0	0	0	0	0	0	0	0	0	0	0	0	0	0	0	0	0	0	0	0	0	0	0	0	0	0	0	0	0	0	0	0	0	0	0	0	0	0	0	0	0	0	0	0	0	0	0	0	0	0	0	0	0	0	0	0	0	0	0	0	0	0	0	0	0	0	0	1	0	1	1	0	1	0	0	0	0	0	0	0	0	0	0	0	0	0	0	0	0	0	0	1	0	1	0	0	0	0	0	0	0	0	1	0	0	0	0	0	0	0	0	0	0	0	0	0	0	0	0	0	0	0	0	0	0	0	0	0	0	0	0	0	0	0	0	0	0	0	0	0	0	0	0	0	0	39	0	7	4	0	2	0	0	0	0	0	0	0	0	0	0	0	0	0	0	0	0	0	0	0	0	0	0	0	0	0	0	0	0	0	0	0	0	0	0	0	0	0	0	0	0	0	0	0	0	0	0	0	0	0	0	0	0	0	0	0	0	0	0	0	0	0	0	0	0	0	0	0	0	0	0	0	0	50	0	11	8	0	4	0	0	0	0	0	0	0	0	0	0	0	0	0	0	0	0	0	1	0	0	0	0	0	0	0	0	0	1	0	0	0	0	0	0	0	0	0	0	0	0	0	0	0	0	0	0	0	0	0	0	0	0	0	0	0	0	0	0	0	0	0	0	0	0	0	0	0	0	0	0	0	0	54	0	14	6	0	4	0	0	0	0	0	0	0	0	0	0	0	0	0	0	0	0	0	1	0	0	0	0	0	0	0	0	0	0	0	0	0	0	0	0	0	0	0	0	0	0	0	0	0	0	0	0	0	0	0	0	0	0	0	0	0	0	0	0	0	0	0	0	0	0	0	0	0	0	0	0	0	0	54	0	16	10	0	2	0	0	0	0	0	0	0	0	0	0	0	0	0	0	0	0	0	3	0	0	0	0	0	0	0	0	0	0	0	0	0	0	0	0	0	0	0	0	0	0	0	0	0	0	0	0	0	0	0	0	0	0	0	0	0	0	0	0	0	0	0	0	0	0	0	0	0	0	0	0	0	0	59	0	10	12	0	2	0	0	0	0	0	0	0	0	0	0	0	0	0	0	0	0	0	1	2	0	0	0	0	0	0	0	0	0	0	0	0	0	0	0	0	0	0	0	0	0	0	0	0	0	0	0	0	0	0	0	0	0	0	0	0	0	0	0	0	0	0	0	0	0	0	0	0	0	0	0	0	0	62	0	12	11	0	4	0	0	0	0	0	0	0	0	0	0	0	0	0	0	0	0	0	2	0	0	0	0	0	0	0	0	0	0	0	0	0	0	0	0	0	0	0	0	0	0	0	0	0	0	0	0	0	0	0	0	0	0	0	0	0	0	0	0	0	0	0	0	0	0	0	0	0	0	0	0	0	0	62	0	11	11	0	4	0	0	0	0	0	0	0	0	0	0	0	0	0	0	0	0	0	2	2	0	2	0	0	0	0	0	0	0	0	0	0	0	0	0	0	0	0	0	0	0	0	0	0	0	0	0	0	0	0	0	0	0	0	0	0	0	0	0	0	0	0	0	0	0	0	0	0	0	0	0	0	0	55	0	10	6	0	5	0	0	0	0	0	0	0	0	0	0	0	0	0	0	0	0	0	0	1	0	0	0	0	0	0	0	0	0	0	2	0	0	0	0	0	0	0	0	0	0	0	0	0	0	0	0	0	0	0	0	0	0	0	0	0	0	0	0	0	0	0	0	0	0	0	0	0	0	0	0	0	0	52	0	15	4	0	7	0	0	0	0	0	0	0	0	0	0	0	0	0	0	0	0	0	0	0	0	0	0	0	0	0	0	0	0	0	0	0	0	0	0	0	0	0	0	0	0	0	0	0	0	0	0	0	0	0	0	0	0	0	0	0	0	0	0	0	0	0	0	0	0	0	0	0	0	0	0	0	0	49	0	16	2	0	5	0	0	0	0	0	0	0	0	0	0	0	0	0	0	0	0	0	0	2	0	1	0	0	0	0	0	0	0	0	2	0	0	0	0	0	0	0	0	0	0	0	0	0	0	0	0	0	0	0	0	0	0	0	0	0	0	0	0	0	0	0	0	0	0	0	0	0	0	0	0	0	0	4.700439718	3.807354922	1.272464405	195.4521	107.22	157.82	5.991174199	35.89416828	8.9593	80.26905649	995.0194762	236.7984141	170.7333726	884.5016611	365.87773	657.8	0.888928993	-6.482498069	-7.011615489	-7.221174199	1	0	0.5	0.5	0.5	0.8	1	0.333333333	0.5	0.59047619	0	0.625	0	0	0	0	0	0	0	0	0	0	0	0	0	0	0	0
12	Cc1ccc(C(=O)c2ccc(CC(=O)O)n2C)cc1	257.31	7.567941176	21.8534	34.2689	22.699	38.0329	0.642747059	1.007908824	0.667617647	1.118614706	0.116959064	34	19	5	35	20	13	27.5	4	0.114285714	2	0	11	15	15	1	3	0	0	0	0	0	0	0	0	4	0	44.11764706	44.11764706	2.941176471	8.823529412	0	3	12	0	13	1	0	2	2	11	11	0	0.578947368	0	1	2	1	0	0	1	1	0	0	0	0	0	0	1	0.55	0	0	56.05851371	65.13570874	0	0	0	0	0	0	96	278	313.2658631	104.9464629	396.46	301.868949	111	264	277.4720444	119.0361737	407.22	283.118856	10.83333333	6.733333333	4.194444444	1.891666667	13	28	3.082207001	12.54231628	1.753846154	1.935028219	0.28236517	41.5	7	0.89481598	27	82.22964508	4.950042826	11.62013759	0.833333333	160	8.421052632	1.329639889	13.65096953	55	427	56	2.504800383	11	4.304093567	13	6.637426901	3062	5517	2939	9261	18.93037057	326	2790	13.40673129	5.309003474	2.868887559	3.746125422	0.587406015	0.330495844	0.169710875	0.091518958	2.573578811	5.309287132	23.6141154	39.44243543	49.5	2.605263158	12.99221486	10.29618189	0.000454465	-2.93585E-05	2.69965E-05	7.13E-07	8.105263158	7.020485077	2.954060724	4.63E-09	-7.32062E-05	5.04204E-05	na	28	1.177567349	3.044522438	4.574710979	5.407171771	6.278521424	7.134890852	8.010691539	8.877521454	9.75574132	10.62810918	11.50782247	3.713572067	0	5.030437921	2.397895273	6.52649486	4.727387819	8.103191752	6.803505258	9.724420693	3.044522438	3.36729583	3.583518938	3.784189634	3.891820298	3.871201011	3.871201011	3.80666249	3.663561646	3.555348061	3.349904087	3.946424432	4.473066345	4.998478364	5.36158555	5.537826272	5.757520694	5.915022121	6.107092484	6.312726831	12.0455752	6.11368218	8.188711911	1.339407524	2.075029731	3.657502896	3.009998822	13.99119935	8.986071003	8.369019068	6.543290825	5.122840277	3.74021275	0.736378913	0.44930355	0.298893538	0.186951166	0.11913582	0.077921099	10.88213217	5.965439868	4.534592999	3.10450313	1.966724896	1.221274761	0.572743798	0.298271993	0.16194975	0.088700089	0.045737788	0.025443224	13.99119935	8.986071003	8.369019068	6.543290825	5.122840277	3.74021275	56.27048529	3.044803664	133.3658559	5.892482458	8.672017258	4.743258975	5.657162363	172.9737366	51.01213123	1.500356801	3.177134868	7.1833975	3.721611724	4.21565839	543.2900624	5286.98056	1.568316493	4.139822782	17	0.894736842	76.71062276	3.059602523	1.602964829	33.65998257	0.30942739	0.472965407	0.880011846	1.500356801	3.410417253	4.175123135	4.513645929	4.513645929	4.513645929	51.01213123	115.9541866	141.9541866	153.4639616	153.4639616	153.4639616	0.294912582	0.670357182	0.820669018	0.887209611	0.887209611	0.887209611	3.58710604	1.677045588	0.912339706	0.573816912	0.573816912	0.573816912	0.277361503	0.630462337	0.771828693	0.834409268	0.834409268	0.834409268	59.90714002	11.69293104	0.615417423	2.029054438	2.415668074	0.127140425	4.734344833	23.38586207	1.230834846	8.956866471	3.860213746	3.695117727	0.19447988	1.078493731	0.056138016	0.002954632	-2.376411582	19.45945562	1.024181875	2.449348305	736	4.304093567	77.47368421	60.32229437	0.281240509	0.014062025	1.87493673	7.809541325	80.54938426	4.239441277	3.621518227	80.54938426	4.239441277	120.7054176	161.0987685	8.478882554	23.78844029	80.54938426	9.033722518	13.02758885	17.61631166	21.91290914	26.34848447	3.912788799	0.205936253	1.125724172	0.00178534	9.39653E-05	-5.22173017	19.55749916	1.029342061	2.453495308	602.9333333	26.86236184	3.359117543	3.401197382	40	2.105263158	3.043913984	5.080766167	0.267408746	5.018093066	27.82488028	1.464467383	18.55440069	6.305255217	4.919980926	6.289715571	7.732369222	9.21443199	10.72156991	4.358898944	0.229415734	1.214815921	4.358898944	0.229415734	1.214815921	19.49358869	1.025978352	2.450794417	0.945902211	46.25617198	19.9274473	0.996372365	132.8496486	2.026865547	5.484307541	0.288647765	1.404331421	1	0.052631579	1.984688344	10.96861508	0.577295531	3.245717976	3.196706211	2.239526957	0	1.944807248	0.088553397	1.776606083	3.448861763	0.18151904	1.021583996	0.166330106	0.008754216	-1.480155358	19.48519348	1.025536499	2.450438973	33.36660357	0.195126337	3.51227406	5.419075463	0.270953773	36.12716975	3.360383017	11.80740645	0.621442445	2.037093575	3.811495337	0.200605018	5.642127919	23.6148129	1.242884889	8.933669351	4.414672149	3.817001565	4.119033307	5.766611783	6.817743427	8.189863966	3.618726977	0.190459315	1.061256054	0.021634485	0.001138657	-3.163221534	19.46381834	1.024411492	2.449533281	1135	6.637426901	119.4736842	38.00661006	0.179399101	0.008969955	1.195994009	8.556798446	122.8281269	6.464638256	3.969665875	122.8281269	6.464638256	175.425943	245.6562537	12.92927651	31.22634583	122.8281269	9.827416116	14.3449163	19.27689093	24.03932483	28.87087817	3.988341492	0.20991271	1.14150544	0.14139389	0.007441784	-1.614181777	19.57064166	1.030033772	2.454049624	114.9665168	0.672318812	12.10173861	300.3659452	1.701711896	0.085085595	11.34474598	4.621432452	14.5943655	0.7681245	2.211951915	12.43260867	0.654347825	14.2514492	29.18873101	1.536249	10.43499464	12.43266167	5.156898106	7.551461723	10.08247347	12.60149498	15.12195193	3.404185418	0.179167654	1.010825093	0.095181496	0.005009552	-1.940750203	19.56726605	1.029856108	2.453907285	573.2261973	3.016979986	60.29260724	84.18063802	0.360892558	0.018044628	2.405950387	7.36289204	124.7308123	62.81183473	3.305886038	3.416278811	62.81183473	3.305886038	94.97942777	125.5296845	6.6068255	20.24566661	62.81183473	0.638087403	8.547896102	12.26850016	16.62817117	20.66464058	24.85877814	3.947653051	0.207771213	1.133044056	0.020937346	0.001101966	-3.190248887	19.5531437	1.029112826	2.453311525	573.2520735	3.017116176	60.29542879	84.1698577	0.360878509	0.018043925	2.405856725	7.362974789	124.7389843	62.81499213	3.306052217	3.416320288	62.81499213	3.306052217	94.98334093	125.5361948	6.607168146	20.24770394	62.81499213	0.63710579	8.547987441	12.26866313	16.62836543	20.66489678	24.85907689	3.947634325	0.207770228	1.133040141	0.021009781	0.001105778	-3.187399085	19.55314858	1.029113083	2.453311731	643.7752747	3.38829092	67.84561839	71.13180633	0.322983238	0.016149162	2.153221588	7.582090619	143.3569533	70.92037666	3.732651403	3.516464964	70.92037666	3.732651403	107.0722642	142.3195533	7.490502807	22.71646038	70.92037666	-0.922749827	8.788712641	12.63552863	17.11250158	21.27258674	25.58676914	3.907013246	0.205632276	1.124505279	0.156928044	0.008259371	-1.528168935	19.56022771	1.029485669	2.453610422	573.8655069	3.020344773	60.36070072	84.04116116	0.360492569	0.018024628	2.403283795	7.36493524	124.8871138	62.8824069	3.309600363	3.417205397	62.8824069	3.309600363	95.08831848	125.6724243	6.614338122	20.26838916	62.8824069	0.630047624	8.55014817	12.27184784	16.63267812	20.67024336	24.86552272	3.94746444	0.207761286	1.13300463	0.022203146	0.001168587	-3.141812407	19.55316985	1.029114203	2.453312628	700.0666755	3.68456145	73.91228163	63.4055789	0.299314828	0.014965741	1.995432189	7.749397676	159.7868634	77.79343169	4.094391141	3.592791567	77.79343169	4.094391141	116.9268876	157.0897349	8.267880783	24.34831895	77.79343169	-1.648658626	8.97117981	12.91878901	17.47922172	21.73737179	26.14044431	3.884000942	0.204421102	1.11963072	0.261424323	0.013759175	-1.107042614	19.56644379	1.029812831	2.453872609	567.0081066	2.984253193	59.64587965	84.4937786	0.365373522	0.018268676	2.435823482	7.343087485	123.6581833	62.20134164	3.273754823	3.408219529	62.20134164	3.273754823	93.81094086	124.3243148	6.543384992	20.27148006	62.20134164	0.556467982	8.526103129	12.24246814	16.58720418	20.61717454	24.79937611	3.946577206	0.20771459	1.132819146	0.013542647	0.000712771	-3.549763215	19.55384926	1.029149961	2.453341299	44.11472115	0.232182743	3.582439069	5.292578063	0.264628903	35.28385376	3.876556969	32.74446073	26.45378036	1.39230423	2.702726712	3.884348216	0.20443938	5.588949043	28.5703416	1.503702189	12.72224028	5.21339158	3.052259099	4.383483919	5.323436933	6.56620115	7.746610776	9.004801648	3.553004015	0.187000211	1.046131827	0.092763759	0.004882303	-1.961981156	19.46394092	1.024417943	2.449538478	41.85402115	0.220284322	3.463454858	5.445005133	0.272250257	36.30003422	3.803069819	31.82000002	24.86120001	1.308484211	2.651491966	3.803794057	0.200199687	5.562114853	28.51165881	1.500613622	12.30459457	5.114616171	2.939288898	4.324649822	5.204249566	6.456252259	7.604301459	8.852217143	3.715454221	0.195550222	1.083022638	0.084678025	0.004456738	-2.037235634	19.4616897	1.024299458	2.449443033	44.09352115	0.232071164	3.581323279	5.29386535	0.264693267	35.29243567	3.875775267	32.73523113	26.43856556	1.391503451	2.702251988	3.883053421	0.204371233	5.588058088	28.56361106	1.50334795	12.71967893	5.212230746	3.051256853	4.382806965	5.322111458	6.564849571	7.744868813	9.002850132	3.55539727	0.187126172	1.046687456	0.092640854	0.004875834	-1.963075152	19.46384923	1.024413118	2.449534591	40.94012115	0.215474322	3.415354858	5.524351141	0.276217557	36.82900761	3.780390316	31.52872851	24.25861426	1.276769171	2.631245379	3.782134073	0.199059688	5.573733006	28.85870919	1.518879431	12.15720755	5.084008696	2.889732665	4.310020443	5.163832061	6.425485656	7.56057163	8.808448209	3.749693647	0.197352297	1.090591995	0.077234616	0.00406498	-2.113157216	19.46431038	1.024437389	2.449554141	43.87052115	0.23089748	3.569586437	5.302884612	0.265144231	35.35256408	3.86744616	32.58161408	26.25025704	1.381592476	2.696353765	3.900923602	0.205311769	5.60579365	28.44774693	1.497249838	12.64838127	5.206933164	3.040653057	4.375574949	5.31467159	6.559199456	7.741227265	9.001594636	3.523735948	0.185459787	1.039306378	0.101615927	0.005348207	-1.88677261	19.46527763	1.024488297	2.449595145	73.45182115	0.386588532	5.126496963	4.099677213	0.204983861	27.33118142	4.987315461	53.14100719	51.32060359	2.7010844	3.249554336	7.476709111	0.393511006	8.310188995	38.99835312	2.052544901	19.01781868	8.352904731	3.921977297	5.510800328	7.248703553	9.097706721	11.00510807	12.94693257	3.578297121	0.188331427	1.051985158	0.020835682	0.001096615	-3.194265339	19.46561602	1.024506106	2.449609489	3.16907775	3.520323943	3.530145424	3.485400971	3.367944376	3.091937686	2.940116338	2.656737236	3.148207765	3.489048526	3.57642096	3.520461586	3.371904109	3.217107714	3.012128462	2.769885361	3.608134343	4.094899408	4.290091393	4.403032414	4.351129089	4.099372718	4.026262443	3.772557745	3.167217333	3.522438437	3.633893844	3.607305974	3.427077987	3.295175683	3.136049706	2.885690291	3.710327086	4.255599669	4.44894693	4.60077788	4.583444587	4.271413547	4.257347087	4.025401556	4.819397932	5.358951714	5.521690603	5.633007719	5.579316638	5.357116742	5.418078395	4.861107302	6.500133276	11.92918593	14.91432547	17.75420896	18.65973785	13.3065287	13.1711087	10.13261014	3.912215034	6.546766531	7.588792273	9.303617498	8.046010289	5.864144436	6.608806468	5.057976933	0.040496682	0.189327849	0.2399112	0.255278894	0.329049836	0.269954875	0.348376794	0.123090462	3.197974387	5.00477194	6.048648087	7.059889383	6.165025835	4.875188133	4.850605949	3.653133829	0.44636129	0.71274991	0.830212452	0.882361251	0.791676179	0.62784557	0.569955452	0.455963299	9.342175012	36.88974643	33.78448724	35.34797636	64.83785627	52.21983053	77.9840478	19.48806681	0.009206354	0.148029646	-0.221667541	-0.056724676	0.147115638	-0.434120869	0.057640249	0.070770563	0.014898493	0.123408623	-0.170126599	-0.204451661	0.212797539	-0.276964317	-0.049934595	0.025678008	-0.059184878	0.146929568	-0.100348245	0.09497285	-0.13100561	-0.324386984	0.326825406	0.000651155	0.005676102	0.098685984	-0.100842413	-0.253665183	0.173597991	-0.13364358	-0.046798967	-0.040712123	-0.091690786	0.062730273	-0.017103623	-0.238469137	0.136339461	-0.07450621	-0.067087765	0.022531328	-0.086409252	0.161596956	-0.098905778	0.003995089	-0.104918509	-0.313352111	0.325694171	0.07910239	0.779936859	0.715249754	1.112082998	0.993845971	0.894058674	1.403623354	0.936961423	0.915243678	0.944679136	0.842316398	1.111547111	1.184004279	0.749988242	1.200971611	1.052961054	0.981023516	0.708001693	0.533132903	0.984968082	0.751567818	1.28314377	1.553604557	0.5841126	0.754070456	1.040773048	0.901543328	1.085477347	1.236351894	0.766357766	1.096399683	1.023779975	0.99978229	1.212987166	1.033859146	1.079016671	1.211325754	0.803186564	1.05063606	0.975896182	0.927721815	0.660244233	0.437571212	0.959627457	0.885195412	1.294660469	1.566256881	0.650265147	0.625633276	4.5	2.666666667	1.694444444	1.147222222	0.667222222	0.333968254	0.214392007	0.138077916	0.055625	0.057749209	0.225	0.095238095	0.062757202	0.047800926	0.030328283	0.020873016	0.016491693	0.013807792	0.009270833	0.019249736	0.540817576	4.0067474	3.808305333	3.401995585	3.153142962	2.819169435	2.71333553	2.686650299	2.369292104	3.954562065	3.791554347	3.275229024	3.078523935	2.829499836	2.715168481	2.650719908	2.276486213	4.049744532	3.87465154	3.466110582	3.253504103	3.06687416	2.884698455	2.854032923	2.578688175	3.94604285	3.789576714	3.249085576	3.068777522	2.853687972	2.735448605	2.636565177	2.2510888	4.083279976	3.908720179	3.472773427	3.303261141	3.166857052	2.925431981	2.923051943	2.640276489	7.474206096	7.42716564	6.350986801	4.754943691	4.674304356	3.843688635	3.782883389	3.674221863	2.047434494	1.836649283	1.71144828	1.536935829	1.440229453	1.180549056	1.096899181	0.841324969	2.028963117	1.871784749	1.703561593	1.48578395	1.416182523	1.133938958	1.106840501	0.894533249	1.936080322	1.679516582	1.558434852	1.215177916	1.171472937	0.885927738	0.842507489	0.560256551	2.021775153	1.884112624	1.704006032	1.48355383	1.394311311	1.137025281	1.062320429	0.911130878	1.913915759	1.635330976	1.528089897	1.145061381	1.132905629	0.820555613	0.776152092	0.50241972	1.150821529	1.028307836	0.813501842	0.612291015	0.51434464	0.217551799	0.143442056	0	17.22158113	2.534531739	56.85748484	99.01654903	8.270242661	5.513495107	164.795428	0	164.795428	92.97319723	0	0	13.25882876	83.18185852	0	0	164.795428	96.44068728	92.97319723	0	0	164.795428	94.87228998	94.54159452	0	164.795428	94.54159452	1.899092759	0	92.97319723	0	164.795428	94.87228998	94.54159452	0	0	94.54159452	257.7686252	1.899092759	0	164.795428	20.46252855	75.97815873	0	92.97319723	74.58837074	0	0.909874473	42.68334316	94.87228998	70.64122261	100.919627	0	70.64122261	110.1947784	8.9	0.468421053	20.5	0.602941176	11.5	0.605263158	13	0.684210526	24.5	1.289473684	12.75847146	0.671498498	3.81086375	0.200571776	17.6711295	0.930059447	5.175207253	0.272379329	0.599928997	0.03157521	0.224719101	0.382022472	0	0	0.031578947	0.842105263	0.438181818	0.534090909	0.815	0.164759358	0.068850267	-0.095909091	0.027105263	0.55625	0.157749996	0	1.5	0.078947368	3.155491966	0.157774598	5.155491966	29.88594541	1.494297271	10.70826953	0.535413476	18.0835838	85.97284513	4.298642257	4.183681446	0.209184072	7.183681446	40.28483396	2.014241698	2.397495002	0.11987475	4.030308867	5.279282828	0.263964141	3.098707133	0.154935357	5.098707133	29.58550396	1.479275198	6.703169129	0.335158456	6.117382691	31.95425367	1.597712683	4.511901121	0.225595056	5.282062898	30.62264491	1.531132246	3.667226669	0.183361333	5.667226669	31.6513844	1.58256922	4.133893312	0.206694666	5.133893312	29.91933447	1.495966723	12.2756564	9.812080608	7.132926551	3.36418855	10.58923895	7.286059623	10.5645148	9.996844502	12.35665094	9.926180401	12.2756564	9.812080608	12.2756564	9.812080608	12.2756564	9.812080608	12.2756564	9.812080608	4.043051268	3.761200116	5.638354669	6.133398043	7.536363938	8.375860015	9.602450025	10.600303	11.76210317	12.83354199	13.97429648	15.08073978	16.21684237	17.34073435	6.224558429	7.158513997	10.24185086	11.99201891	14.62323074	16.71212529	19.18389573	21.42188926	23.83161611	26.1375515	28.52247037	30.86056275	33.2356949	35.58956274	4.629862799	4.527208645	6.8146801	7.499042753	9.289740566	10.33705865	11.92224568	13.14934339	14.64255814	15.96134107	17.41312499	18.7796936	20.21341586	21.60558014	2.35007918	2.242953977	3.741906299	4.213190154	5.351391956	6.050476806	7.042438978	7.837765788	8.765808134	9.603934978	10.50305875	11.36071207	12.2465602	13.11321601	4.021415382	3.71683503	5.588225709	6.056865275	7.45165968	8.264355736	9.479050519	10.45169621	11.59847716	12.64676956	13.77049493	14.85547531	15.97348962	17.07706784	5.416100402	6.987490247	8.65886635	10.38736327	12.15322551	13.94582014	15.75854013	17.58686009	19.42749672	21.27798733	23.13644638	25.00140951	26.8717268	28.7464866	4.572130332	5.802495948	7.118573181	8.469426566	9.849278003	11.25048636	12.66859222	3.155491966	2.704055036	2.334229863	2.096229114	1.637445102	1.165774659	1	0.849746967	-0.074283387	-0.293455304	-0.776399771	-1	-1	-1.224421146	-1.398571076	10.70826953	8.438354947	6.404701812	5.661059872	4.494865586	2.873129749	2.274917218	2.131123852	-0.178909342	-0.639087533	-1.909088458	-2	-2.962937991	-3	-3.996282228	4.183681446	3.681132603	3.044407468	2.683672853	2.212769598	3.155491966	2.704055036	2.334229863	2.096229114	1.637445102	1.165774659	1	0.849746967	-0.074283387	-0.293455304	-0.776399771	-1	-1	-1.224421146	-1.398571076	10.70826953	8.438354947	6.404701812	5.661059872	4.494865586	2.873129749	2.274917218	2.131123852	-0.178909342	-0.639087533	-1.909088458	-2	-2.962937991	-3	-3.996282228	4.183681446	3.681132603	3.044407468	2.683672853	2.212769598	1.592714488	1.5	1.244038522	-0.087344361	-0.38669405	-0.899634833	-1.40362969	-1.5	-1.556070649	-1.858426717	2.397495002	0.242146412	0	0	0	0	0	0	0	0	0	0	0	0	0	3.098707133	2.666378939	2.337165981	2.071217373	1.620830291	1.118129451	1	0.880322811	-0.072988272	-0.299973154	-0.737442233	-0.988118188	-1	-1.258301613	-1.380907177	6.703169129	6.005026082	5.24426111	4.946864536	4.519359266	3.934635877	3.609597272	3.414213562	2.608433289	2.250743619	2	2	1.684693738	1.461693665	1.298392412	4.511901121	4.085771681	3.695227853	3.47758141	3.047309261	2.567843127	2.5	2.425688001	1.193552903	1.113389756	0.604918363	0.5	0.316495256	0.078249194	-0.053739696	3.667226669	3.59204742	2.923741099	2.584445173	1.914984146	1.796606107	1.251620676	1	0.740020908	0.306509738	0.127589953	-0.308733411	-0.780748664	-1	-1.127060982	4.133893312	3.695829541	3.338352109	3.094663152	2.632842506	2.128147912	2	1.895938703	0.920740555	0.736946109	0.224491452	0	-0.027888057	-0.19233825	-0.404996727	1	1	0	0	0	0	0	10	4	2	1	0	0	0	0	0	0	0	0	0	0	0	0	0	0	1	0	0	0	0	0	0	0	0	0	0	0	0	0	0	0	0	0	0	0	0	0	0	0	0	1	0	0	0	0	0	0	0	0	0	0	0	0	0	0	0	0	0	0	0	0	0	0	0	0	0	0	0	0	0	0	1	0	0	0	0	0	0	0	0	0	0	0	0	0	0	0	0	0	0	0	0	0	0	0	0	0	0	0	0	0	0	0	0	0	0	0	0	0	0	0	0	0	0	0	0	0	0	0	0	0	0	0	0	0	1	0	0	0	0	0	0	0	0	0	0	0	0	0	0	0	1	3	1	1	0	0	1	0	0	0	0	0	0	0	0	0	0	0	0	0	0	0	0	0	0	6	2	0	0	0	0	0	0	0	0	2	0	0	0	0	1	1	0	0	0	0	3	9	0	0	1	2	0	0	0	0	0	1	2	0	0	0	0	0	0	0	0	0	0	0	0	0	0	1	0	0	0	0	0	0	0	0	0	0	0	0	0	0	0	0	0	0	0	0	0	0	0	0	0	0	0	0	0	0	0	0	0	0	0	0	0	0	0	0	0	0	0	3.668090285	0	-0.085637073	0	0	10.66839863	0	0	0	-1.004931797	2.811793604	0	0	0	0	0	0	0	0	0	0	0	0	0	0	0	0	1.635228647	0	8.788522738	23.01853496	0	0	0	0	0	0	0	0	0	0	0	0	0	0	0	0	0	0	0	0	0	0	0	0	0	0	0	0	0	0	0	0	0	0	0	0	0	0	0	0	0	0	0	0	0	0	0	0	0	0	0	0	0	0	0	2	0	1	0	0	6	0	0	0	2	4	0	0	0	0	0	0	0	0	0	0	0	0	0	0	0	0	1	0	1	2	0	0	0	0	0	0	0	0	0	0	0	0	0	0	0	0	0	0	0	0	0	0	0	0	0	0	0	0	0	0	0	0	0	0	0	0	0	0	0	0	0	0	0	0	0	0	0	0	0	0	0	0	0	0	0	1	0	0	0	0	0	0	0	0	0	1	0	1	0	1	0	0	1	0	0	0	0	0	0	0	0	0	0	0	0	0	1	0	0	0	0	0	0	0	0	0	0	1	0	1	1	0	1	2	2	4	0	1	1	2	0	0	2	0	0	0	0	0	0	0	0	0	0	0	0	0	2	0	1	0	0	1	0	0	0	0	0	6	4	7	6	2	3	4	4	0	0	0	0	0	0	0	0	0	0	0	0	0	0	0	0	0	0	0	0	0	0	0	0	0	0	0	0	0	0	1	0	0	0	0	0	0	0	0	0	0	1	0	1	1	0	1	2	2	1	10	8	9	7	4	5	5	4	2	1	0	3	0	1	7.578582833	3.77976315	0	2.828427125	9.102608585	0	0	0	0	7.578582833	7.845422197	0	11	0	0	0	0	0	0	16	0	0	0	0	0	0	0	0	0	0	0	0	0	0	0	0	0	0	0	0	0	0	0	0	0	0	0	1	1	1	0	0	0	0	0	0	0	0	0	0	0	0	0	0	0	0	0	0	0	0	0	0	0	0	0	0	0	0	0	0	0	0	0	0	0	0	0	0	0	0	0	0	0	0	0	0	0	0	0	0	0	0	0	0	0	0	0	0	0	0	0	0	0	0	0	0	0	0	0	0	0	0	0	0	0	1	1	1	0	0	0	0	0	0	0	0	0	0	0	0	0	0	0	0	0	0	0	0	1	0	0	0	0	0	0	0	0	0	0	0	0	0	0	0	0	0	0	0	0	0	0	0	0	0	0	0	0	0	0	0	0	0	0	0	0	0	0	0	0	0	0	0	0	0	0	0	0	0	0	0	0	0	0	1	1	1	0	0	0	0	0	0	0	0	0	0	1	0	0	0	0	0	0	0	0	0	0	0	0	0	0	0	0	0	0	0	0	0	0	0	0	0	0	0	0	0	0	0	0	0	0	0	0	0	0	0	0	0	0	0	0	0	0	0	0	0	0	0	0	0	0	0	0	0	0	0	0	0	0	0	0	1	1	1	0	0	0	0	0	0	0	0	0	0	1	0	0	0	0	0	0	0	0	0	0	0	0	0	0	0	0	0	0	0	0	0	0	0	0	0	0	0	0	0	0	0	0	0	0	0	0	0	0	0	0	0	0	0	0	0	0	0	0	0	0	0	0	0	0	0	0	0	0	0	0	0	0	0	0	1	1	1	0	0	0	0	0	0	0	0	0	0	0	0	0	0	0	0	0	0	0	0	0	0	0	0	0	0	0	0	0	0	0	0	0	0	0	0	0	0	0	0	0	0	0	0	0	0	0	0	0	0	0	0	0	0	0	0	0	0	0	0	0	0	0	0	0	0	0	0	0	0	0	0	0	0	0	1	1	1	0	0	0	0	0	0	0	0	0	0	0	0	0	0	0	0	0	0	0	0	0	0	0	0	0	0	0	0	0	0	0	0	0	0	0	0	0	0	0	0	0	0	0	0	0	0	0	0	0	0	0	0	0	0	0	0	0	0	0	0	0	0	0	0	0	0	0	0	0	0	0	0	0	0	0	1	1	1	0	0	0	0	0	0	0	0	0	0	0	0	0	0	0	0	0	0	0	0	1	0	0	0	0	0	0	0	0	0	0	0	0	0	0	0	0	0	0	0	0	0	0	0	0	0	0	0	0	0	0	0	0	0	0	0	0	0	0	0	0	0	0	0	0	0	0	0	0	0	0	0	0	0	0	1	0	1	0	0	0	0	0	0	0	0	0	0	0	0	0	0	0	0	0	0	0	0	0	0	0	0	0	0	0	0	0	0	0	0	0	0	0	0	0	0	0	0	0	0	0	0	0	0	0	0	0	0	0	0	0	0	0	0	0	0	0	0	0	0	0	0	0	0	0	0	0	0	0	0	0	0	0	1	0	1	0	0	0	0	0	0	0	0	0	0	0	0	0	0	0	0	0	0	0	0	0	0	0	0	0	0	0	0	0	0	0	0	0	0	0	0	0	0	0	0	0	0	0	0	0	0	0	0	0	0	0	0	0	0	0	0	0	0	0	0	0	0	0	0	0	0	0	0	0	0	0	0	0	0	0	1	0	1	0	0	0	0	0	0	0	0	0	0	0	0	0	0	0	0	0	0	0	0	0	0	0	0	0	0	0	0	0	0	0	0	0	0	0	0	0	0	0	0	0	0	0	0	0	0	0	0	0	0	0	0	0	0	0	0	0	0	0	0	0	0	0	0	0	0	0	0	0	0	0	0	0	0	0	14	3	3	0	0	0	0	0	0	0	0	0	0	0	0	0	0	0	0	0	0	0	0	0	0	0	0	0	0	0	0	0	0	0	0	0	0	0	0	0	0	0	0	0	0	0	0	0	0	0	0	0	0	0	0	0	0	0	0	0	0	0	0	0	0	0	0	0	0	0	0	0	0	0	0	0	0	0	19	4	4	0	0	0	0	0	0	0	0	0	0	0	0	0	0	0	0	0	0	0	0	1	0	0	0	0	0	0	0	0	0	0	0	0	0	0	0	0	0	0	0	0	0	0	0	0	0	0	0	0	0	0	0	0	0	0	0	0	0	0	0	0	0	0	0	0	0	0	0	0	0	0	0	0	0	0	19	2	5	0	0	0	0	0	0	0	0	0	0	1	0	0	0	0	0	0	0	0	0	0	0	0	0	0	0	0	0	0	0	0	0	0	0	0	0	0	0	0	0	0	0	0	0	0	0	0	0	0	0	0	0	0	0	0	0	0	0	0	0	0	0	0	0	0	0	0	0	0	0	0	0	0	0	0	13	2	7	0	0	0	0	0	0	0	0	0	0	2	0	0	0	0	0	0	0	0	0	0	0	0	0	0	0	0	0	0	0	0	0	0	0	0	0	0	0	0	0	0	0	0	0	0	0	0	0	0	0	0	0	0	0	0	0	0	0	0	0	0	0	0	0	0	0	0	0	0	0	0	0	0	0	0	12	2	8	0	0	0	0	0	0	0	0	0	0	0	0	0	0	0	0	0	0	0	0	0	0	0	0	0	0	0	0	0	0	0	0	0	0	0	0	0	0	0	0	0	0	0	0	0	0	0	0	0	0	0	0	0	0	0	0	0	0	0	0	0	0	0	0	0	0	0	0	0	0	0	0	0	0	0	11	1	4	0	0	0	0	0	0	0	0	0	0	0	0	0	0	0	0	0	0	0	0	0	0	0	0	0	0	0	0	0	0	0	0	0	0	0	0	0	0	0	0	0	0	0	0	0	0	0	0	0	0	0	0	0	0	0	0	0	0	0	0	0	0	0	0	0	0	0	0	0	0	0	0	0	0	0	8	1	2	0	0	0	0	0	0	0	0	0	0	0	0	0	0	0	0	0	0	0	0	2	0	0	0	0	0	0	0	0	0	0	0	0	0	0	0	0	0	0	0	0	0	0	0	0	0	0	0	0	0	0	0	0	0	0	0	0	0	0	0	0	0	0	0	0	0	0	0	0	0	0	0	0	0	0	6	0	4	0	0	0	0	0	0	0	0	0	0	0	0	0	0	0	0	0	0	0	0	0	0	0	0	0	0	0	0	0	0	0	0	0	0	0	0	0	0	0	0	0	0	0	0	0	0	0	0	0	0	0	0	0	0	0	0	0	0	0	0	0	0	0	0	0	0	0	0	0	0	0	0	0	0	0	2	0	4	0	0	0	0	0	0	0	0	0	0	0	0	0	0	0	0	0	0	0	0	0	0	0	0	0	0	0	0	0	0	0	0	0	0	0	0	0	0	0	0	0	0	0	0	0	0	0	0	0	0	0	0	0	0	0	0	0	0	0	0	0	0	0	0	0	0	0	0	0	0	0	0	0	0	0	1	0	2	0	0	0	0	0	0	0	0	0	0	0	0	0	0	0	0	0	0	0	0	0	0	0	0	0	0	0	0	0	0	0	0	0	0	0	0	0	0	0	0	0	0	0	0	0	0	0	0	0	0	0	0	0	0	0	0	0	0	0	0	0	0	0	0	0	0	0	0	0	0	0	0	0	0	0	3.807354922	3.087462841	-0.301021992	72.3928	59.3	59.3	2.002305383	4.009226847	3.242	10.510564	354.2093125	92.97319723	42.68334316	328.8704319	138.1600131	240.43	0.928463539	-3.091959576	-3.222190114	-3.232305383	0	1	1	1	1	0.8	0.5	1	1	0.9	0.666666667	1	1	1	1	0	1	0	0	0	1	0	1	1	1	0	1	1
13	Cc1nc2ccccc2c(-c2ccccc2)c1OCC(O)C[C@@H](O)CC(=O)[O-].[Na+]	381.46	7.479607843	32.3902	51.4579	33.6536	57.1125	0.635101961	1.008978431	0.65987451	1.119852941	0.079365079	51	28	5	53	30	18	39.5	8	0.150943396	1	0	17	23	22	1	5	0	0	0	0	0	0	0	0	6	0	45.09803922	43.1372549	1.960784314	9.803921569	0	6	16	0	16	1	0	3	4	18	16	1	0.571428571	0.125	1.125	2	0.666666667	0	0	0	3	0	0	0	1	0	0	2	0.566666667	0	0	0	226.072303	0	0	0	131.3633292	0	0	142	396	447.5652203	156.2323626	565.24	425.482312	164	377	396.4835681	176.6294768	582.64	399.7051	15	9.05	6.222222222	2.915277778	18	41	4	19.59157113	1.866666667	2.013146596	0.22592556	61.5	9	0.910872202	43	139.7201238	6.366246974	15.45708353	0.857142857	294	10.5	1.464285714	26.30612245	102	1352	122	2.709888638	13	5.566137566	23	10.8994709	8830	15551	8866	27237	26.5435685	619	13346	20.11968451	9.0448962	5.015512734	6.49930207	0.572959184	0.317951754	0.185431807	0.101164197	2.776337165	4.161086703	36.56899434	66.67414592	70.33333333	2.511904762	19.38936714	15.76050232	1.69406E-05	8.19E-08	3.92E-08	7.39E-10	8.011904762	10.41488273	4.47525629	0	2.10E-07	7.39E-08	na	33	1.817356197	3.433987204	4.96284463	5.796057751	6.675823222	7.537430037	8.429235913	9.306104994	10.2042956	11.0908278	11.99294749	4.110873864	0	5.416100402	0	6.91671502	0	8.520587424	0	10.18795195	3.433987204	3.737669618	3.970291914	4.276666119	4.510859507	4.584967479	4.691347882	4.795790546	4.828313737	4.744932128	3.701301974	4.290459441	4.861748513	5.514436303	6.143649009	6.471959821	6.923997655	7.348386417	7.696068808	7.780250035	12.51712817	7.265429723	10.75121338	1.479776667	3.485783656	4.054786121	3.374802315	20.09564736	13.4523975	12.21361751	9.227554579	8.262782589	6.401678231	0.717701691	0.44841325	0.29789311	0.177452973	0.11637722	0.071129758	15.57752427	9.108722022	6.736728398	4.454132581	3.231763336	2.156164087	0.556340152	0.303624067	0.164310449	0.085656396	0.045517793	0.023957379	20.09564736	13.4523975	12.21361751	9.227554579	8.262782589	6.401678231	84.34028265	3.847892796	238.8932647	8.995893227	12.97504399	7.256452299	8.782925975	289.2936924	75.53463137	1.481071203	3.529089853	8.331035221	4.378783493	4.774593706	1333.995964	17528.49811	1.470142979	4.726990804	26	0.928571429	130.6059378	3.32356784	1.714957888	49.48173238	0.23008625	0.356506624	0.645054559	1.481071203	3.596596218	4.517643911	5.07704244	5.30468245	5.30468245	75.53463137	183.4264071	230.3998395	258.9291645	270.5388049	270.5388049	0.261100167	0.634049106	0.796421925	0.895039094	0.935170078	0.935170078	4.191354139	2.075829124	1.154781431	0.595382902	0.367742892	0.367742892	0.248260938	0.602870645	0.757259012	0.851026822	0.889184422	0.889184422	100.8929812	17.63338078	0.629763599	3.48973964	2.486084164	0.08878872	4.972168328	35.26676156	1.259527199	13.46113725	4.246570244	4.055278143	0.144831362	1.702457811	0.056279513	0.002009983	-3.499019071	29.41791976	1.050639991	4.112113485	2104	5.566137566	150.2857143	106.9824759	0.216142092	0.007204736	1.621065687	9.072571442	156.2265607	5.579520026	6.142513642	156.2265607	5.579520026	227.8690654	312.4531214	11.15904005	34.30777313	156.2265607	10.33009426	15.04623152	20.24926863	25.23592662	30.31711864	4.853316333	0.173332726	1.920908077	0.385775728	0.013777705	-1.158262281	29.53068994	1.054667498	4.116766063	1795.233333	107.5819548	4.674281316	5.347107531	60	2.142857143	4.978823501	5.281974138	0.188641933	5.251411762	40.76177342	1.455777622	27.85086109	6.671368027	5.313205979	6.668228248	8.095293777	9.564582359	11.06346145	5.291502622	0.188982237	2.026021244	5.291502622	0.188982237	2.026021244	29.47822107	1.05279361	4.11460356	0.960885536	69.05413095	29.92161267	0.997387089	224.412095	2.382994797	8.108522912	0.289590104	2.545036895	1	0.035714286	2	16.21704582	0.579180208	4.743706663	3.572551736	2.598565968	0	2.301658738	0	2.13332092	5.213997006	0.186214179	2.008078177	0.339825203	0.012136614	-1.312484363	29.44107211	1.051466861	4.113070139	52.53533551	0.138982369	3.752523965	7.77032399	0.2590108	58.27742992	3.783434723	17.819406	0.636407357	3.502501025	4.154917212	0.1483899	6.046969934	35.63881201	1.272814715	13.50222032	4.849498644	4.216510791	4.522708978	6.192452106	7.30548939	8.729352912	3.951765411	0.141134479	1.671015236	0.034563722	0.001234419	-4.091862591	29.4224806	1.050802879	4.112301999	4120	10.8994709	294.2857143	58.73211537	0.106050403	0.003535013	0.795378024	10.31244655	300.5206321	10.73287972	6.938048022	300.5206321	10.73287972	436.6627749	601.0412641	21.46575943	50.32732338	300.5206321	11.62783326	17.01408053	22.86393834	28.50821623	34.24172056	4.741932035	0.169354716	1.89267491	0.285686096	0.010203075	-1.523510508	29.52319519	1.054399828	4.116457402	215.8422798	0.571011322	15.4173057	862.0725885	2.112716557	0.070423885	15.84537418	5.211628419	20.19485803	0.72124493	3.654674253	16.39512252	0.58554009	18.51161806	40.38971607	1.442489859	14.8157935	16.39512448	5.700059754	8.386756831	11.1888883	13.98490242	16.7819156	4.346917045	0.155247037	1.786907786	0.447670795	0.015988243	-0.977315464	29.55579878	1.055564242	4.117799563	1681.803588	4.142373369	120.0790828	145.0065124	0.272946458	0.009098215	2.047098433	8.68087023	249.8739611	125.6334091	4.486907469	5.877494405	125.6064637	4.485945133	187.0196659	251.1134377	8.96833706	29.98382338	125.6064637	0.872488109	9.912929689	14.36951533	19.38883748	24.13732771	29.0125057	4.837240665	0.172758595	1.916873546	0.575400958	0.020550034	-0.672082375	29.52969057	1.054631806	4.11672491	1682.082117	4.1430594	120.0990869	144.9820399	0.272900872	0.009096696	2.046756538	8.681193322	249.9182746	125.6540373	4.48764419	5.877694052	125.6271075	4.486682409	187.0550719	251.1549435	8.96981941	29.98781311	125.6271075	0.87120968	9.913279145	14.36998044	19.38951086	24.13813855	29.01349787	4.837403824	0.172764422	1.916914562	0.575447178	0.020551685	-0.6719847	29.52968229	1.05463151	4.116724568	1997.623517	4.920254968	142.7700441	122.9617756	0.229472791	0.007649093	1.721045935	9.018526301	300.5008205	149.0933102	5.32476108	6.08568284	149.0933102	5.32476108	227.0015276	299.0131205	10.67904002	33.86724171	149.0933102	-1.198216267	10.27571531	14.85602945	20.09053283	24.98307827	30.04759331	4.959117885	0.177111353	1.94713241	0.610899259	0.021817831	-0.599285125	29.52390802	1.054425286	4.116486762	1683.757217	4.147185262	120.2194119	144.8054206	0.272618012	0.009087267	2.044635089	8.68305998	250.1781055	125.7745028	4.491946528	5.878859305	125.7488833	4.491031546	187.2553503	251.3998452	8.978565898	30.01039946	125.7488833	0.86326963	9.915291581	14.37277973	19.39345019	24.14293917	29.01933597	4.83812615	0.17279022	1.917096126	0.57535771	0.02054849	-0.672173776	29.52963787	1.054629924	4.116722739	2370.300017	5.838177383	169.5428584	108.1574083	0.193777832	0.006459261	1.453333743	9.367430595	361.2458146	177.3229073	6.332960975	6.296541561	177.3229073	6.332960975	276.1038707	357.0904106	12.75322895	36.74966491	177.3229073	-2.028148247	10.64668332	15.34145657	20.80401782	25.83470185	31.09728332	5.035165213	0.179827329	1.96563843	0.658574139	0.023520505	-0.507906916	29.52134068	1.054333596	4.116381014	1710.238666	4.212410508	122.1209512	143.3065905	0.268552806	0.00895176	2.014146043	8.715189817	254.5478804	127.8192902	4.56497465	5.898469924	127.7656111	4.563057541	190.8959805	255.4827661	9.124384505	30.38623407	127.7656111	0.737498938	9.950155836	14.41658018	19.45930425	24.22099597	29.11564592	4.857970886	0.17349896	1.922073742	0.586978668	0.020963524	-0.647857508	29.52878979	1.054599635	4.116687815	64.91037711	0.159877776	3.571187651	8.093237796	0.269774593	60.69928347	4.246908813	47.2414884	38.5344942	1.376231936	4.440379056	3.991250921	0.142544676	5.934420015	41.69437959	1.489084985	18.18325434	5.555064788	3.428407149	4.740582608	5.669659663	6.893026295	8.046028785	9.289275594	3.873691475	0.138346124	1.646750078	0.03744097	0.001337178	-3.994628135	29.42269073	1.050810383	4.112310683	61.41487711	0.15126817	3.446348365	8.363298717	0.278776624	62.72474038	4.168038922	45.35719648	35.84459824	1.280164223	4.352386408	3.952362288	0.141155796	5.935832762	41.58801666	1.485286309	17.3194051	5.466474953	3.308058177	4.676519624	5.562361222	6.797225541	7.928972663	9.168816286	3.872312109	0.138296861	1.646316992	0.056518729	0.002018526	-3.493861308	29.4225529	1.050805461	4.112304987	64.87937711	0.159801421	3.570080508	8.095247283	0.269841576	60.71435462	4.246112377	47.22199777	38.50924889	1.375330317	4.439582134	3.990611284	0.142521832	5.934253659	41.68511226	1.488754009	18.17685393	5.554091819	3.427401047	4.739881233	5.668516273	6.891909261	8.044665001	9.287817495	3.873490336	0.138338941	1.646686935	0.037797311	0.001349904	-3.983109464	29.42268296	1.050810106	4.112310362	59.98037711	0.147734919	3.395116222	8.510827399	0.283694247	63.8312055	4.143428698	44.86263394	34.88006697	1.245716677	4.319216468	3.941844294	0.140780153	5.943644112	42.15304689	1.50546596	17.05897225	5.439159236	3.254146439	4.660508968	5.527462702	6.771193176	7.894273427	9.135231901	3.874410839	0.138371816	1.646975879	0.061382054	0.002192216	-3.393484028	29.4231502	1.050826793	4.112329673	64.42057711	0.158671372	3.553694794	8.125935762	0.270864525	60.94451821	4.234345012	46.89108833	38.11439416	1.361228363	4.427049259	3.999695954	0.142846284	5.936849527	41.43773752	1.479919197	18.04218384	5.543383358	3.412391164	4.729558322	5.655014797	6.8799859	8.032787277	9.276945434	3.888347748	0.138869562	1.651342275	0.027538976	0.000983535	-4.368146181	29.42231862	1.050797094	4.112295304	105.4163771	0.259646249	5.017830508	6.287256635	0.209575221	47.15442476	5.288393714	75.38326862	72.85838431	2.602085154	5.214942701	7.476631158	0.267022541	8.616685404	55.23876112	1.972812897	27.62731538	8.25490883	4.267366063	5.799901373	7.450942286	9.205752769	11.02089879	12.87824216	3.719644156	0.132844434	1.597403905	0.011933799	0.000426207	-5.38501955	29.43297406	1.051177645	4.112735614	3.565137532	3.91435919	3.99694209	4.047523293	4.029612942	3.998652888	3.769888353	3.613288298	3.544940807	3.894973071	4.015242465	4.030651972	4.07962404	4.065277904	3.934722054	3.750713907	4.02302673	4.526753982	4.83016917	4.862875493	4.88194194	4.967271526	4.95809875	4.81493221	3.558488395	3.928395793	4.065319535	4.081584827	4.135607839	4.159081753	4.06833892	3.891759423	4.116940903	4.663349663	5.010447145	5.052802317	5.04542884	5.171040708	5.189664425	5.078741628	5.206603557	5.73926201	5.970202648	6.106842433	6.038471774	6.144903688	6.035217429	5.804970464	10.35679465	18.56539268	28.02841973	29.32708314	28.90692831	32.31584669	33.39384183	29.47691672	5.995031281	10.14406914	12.91660381	13.97966783	13.50142836	16.27824319	16.34165171	15.23354007	0.097849682	0.270186142	0.623544843	0.711865222	0.606858677	0.648514776	0.697116794	0.390241611	5.059013058	8.147045606	10.22315445	10.83985076	10.9677753	12.27344526	12.04760532	10.81966036	0.655279255	1.051628193	1.340482177	1.362653651	1.410132284	1.539210257	1.491466669	1.281285628	22.6044994	55.89167651	94.14352129	116.975761	88.88790826	99.31133115	96.73752082	63.23341725	-0.00489197	0.002948975	-0.070194302	0.098219701	-0.223816073	-0.078446934	-0.146864338	0.119938945	0.061288576	-0.037344978	0.022685691	0.102100848	-0.124030922	-0.127038845	-0.144498885	0.028952341	-0.106340135	0.03322524	-0.077608398	0.114557717	-0.157040678	0.081533472	0.024332058	0.079945286	0.079344109	-0.053116714	0.08579468	0.10810687	-0.033424453	-0.111230886	-0.09397944	-0.047221149	0.040916563	-0.106620418	0.106577289	0.087567634	-0.015198623	-0.092619411	-0.055571459	-0.049061068	-0.149597807	0.064659255	-0.157583113	0.195092486	-0.171532976	0.129779253	-0.038499284	0.078963627	0.828811561	0.873034362	1.037515842	0.874707595	1.176406949	1.02821563	1.121392081	0.857331402	0.925017069	1.022433007	0.93196633	0.872514657	1.076908013	1.116312391	1.139249342	1.002728564	0.896958801	0.791658163	1.142404919	0.905489998	1.247737969	0.773250302	0.819623894	0.594280152	1.011212124	1.101219379	0.895302543	0.881947913	1.029744195	1.102337319	1.066223672	1.02493957	1.085373693	1.183934473	0.923333527	0.910053373	1.04211869	1.096141781	1.030301257	0.989963843	0.899721047	0.655407758	1.13091133	0.617803143	1.106213279	0.550941592	0.87497831	0.610481805	5.5	2.666666667	2.375	1.688888889	0.902777778	0.586122449	0.453125	0.251196775	0.26375	0.152943577	0.183333333	0.06504065	0.055232558	0.037530864	0.020517677	0.014295669	0.014616935	0.009303584	0.010989583	0.006951981	0.417812836	4.080922344	3.754399549	3.666240892	3.474518301	3.337948083	3.013341553	2.952857658	2.738429755	4.05667952	3.760582128	3.612831344	3.424914983	3.250652624	2.990121846	2.808265725	2.738242074	4.112731905	3.826611322	3.775647682	3.55979265	3.443446038	3.133610202	3.070428465	2.89854167	4.053079864	3.76778347	3.606672968	3.420620954	3.231774269	2.999809498	2.771029428	2.747578089	4.133090276	3.859121639	3.808322064	3.588980078	3.479917807	3.178879183	3.099921482	2.974815577	7.474150615	6.461717707	6.436074979	6.350375422	5.016083969	4.716356142	4.543177712	4.243557052	2.138745865	1.964348701	1.925713341	1.725047957	1.623922704	1.357506958	1.249460789	1.180549056	2.144356969	1.936684583	1.921678385	1.705957308	1.622444122	1.334832698	1.252581746	1.124117189	2.07242621	1.83568684	1.721184784	1.521937414	1.379458947	1.122891323	0.951419244	0.904758239	2.146567789	1.923610452	1.918034514	1.710327614	1.617397554	1.347602382	1.251489421	1.098743362	2.054862216	1.806058008	1.684360226	1.486212136	1.340657175	1.069125134	0.915934303	0.83701334	1.291227527	1.254345845	1.020080765	0.880306908	0.790167898	0.484429692	0.430310105	0.217551799	8.825204262	9.661448361	170.6529136	85.52367421	30.08831481	0	235.4220399	0	211.8798359	102.3703621	85.36668632	0	23.38753716	100.3836441	16.78552955	0	235.4220399	140.5567108	164.1948444	0	0	235.4220399	180.980374	123.7711813	0	235.4220399	123.7711813	16.78552955	0	164.1948444	0	235.4220399	180.980374	123.7711813	0	0	123.7711813	399.6168843	16.78552955	0	235.4220399	29.65974975	94.11143152	0	180.980374	108.1246093	0	0.909874473	128.0500295	180.980374	121.1601837	116.4430824	0	121.1601837	162.0201608	13.06666667	0.466666667	30.73333333	0.602614379	17	0.607142857	18	0.642857143	35	1.25	24.08244661	0.860087379	6.342393494	0.226514053	27.99232928	0.999726046	7.110004004	0.253928714	0.719602502	0.025700089	0.140306122	0.344387755	0	0	0.033333335	0.851190476	0.44	0.537435897	0.797849462	0.162614379	0.065178482	-0.097435897	0.053341014	0.548251748	0.165748253	0	1	0.035714286	3.281974138	0.109399138	5.281974138	44.19034485	1.473011495	11.88754532	0.396251511	19.39785572	124.1559692	4.138532307	4.612853822	0.153761794	7.612853822	57.96059289	1.932019763	2.340922281	0.078030743	3.924738179	6.401844562	0.213394819	3.217489384	0.107249646	5.217489384	42.77324208	1.425774736	6.981642524	0.232721417	6.78358026	46.09913375	1.536637792	4.690782509	0.156359417	5.622989326	44.80312658	1.493437553	3.613384469	0.120446149	5.613384469	45.37774753	1.512591584	4.261810136	0.142060338	5.324968234	44.25378566	1.475126189	18.62059139	14.84219071	11.23428092	5.363804775	16.38551939	11.55594182	10.90793019	10.3841871	18.87527586	15.29060053	18.62059139	14.84219071	18.62059139	14.84219071	18.62059139	14.84219071	18.62059139	14.84219071	4.418840608	4.007333185	5.988961417	6.381816017	7.862112212	8.65538869	9.933386103	10.92890171	12.13131138	13.22536571	14.40512721	15.54626074	16.72265645	17.88650384	6.583409222	7.509335266	10.65582303	12.48605389	15.17783466	17.39508442	19.93948166	22.3145175	24.81147962	27.24784972	29.72981388	32.18984646	34.66715172	37.13642624	4.976733742	4.783316371	7.185765732	7.845954263	9.750361868	10.849473	12.53539887	13.85890112	15.44880945	16.88128508	18.43150951	19.91509604	21.4500692	22.95736095	2.401597502	2.242953977	3.656989161	4.112215327	5.205878582	5.88909384	6.849142117	7.625195886	8.525648097	9.342386482	10.21574819	11.05085598	11.91184108	12.75532413	4.359525369	3.911222685	5.880260882	6.24089164	7.711121423	8.478810873	9.745477416	10.71997197	11.9091221	12.98435747	14.14906862	15.27205962	16.43196001	17.57761237	5.777652323	7.328437353	8.98506956	10.70757217	12.47557675	14.27722177	16.10480684	17.95294352	19.81765728	21.69590045	23.58526794	25.48382265	27.38998302	29.30244704	4.92180408	6.12331484	7.422411058	8.758819872	10.13066857	11.53056115	12.95441252	3.281974138	2.603804795	2.520355414	2.439391984	2.189987198	1.860954484	1.696384607	1.446622344	1.312371067	1.120110329	1	0.623216066	-0.075023826	-0.175256482	-0.339686278	11.88754532	8.212731977	7.56810285	7.020772284	5.612670332	5.156653645	4.017081853	3.15237967	2.980252804	2.793435289	2.135549923	1.540808655	-0.194199389	-0.462223094	-0.848589759	4.612853822	3.579085664	3.302881258	2.807700765	2.711039386	3.281974138	2.603804795	2.520355414	2.439391984	2.189987198	1.860954484	1.696384607	1.446622344	1.312371067	1.120110329	1	0.623216066	-0.075023826	-0.175256482	-0.339686278	11.88754532	8.212731977	7.56810285	7.020772284	5.612670332	5.156653645	4.017081853	3.15237967	2.980252804	2.793435289	2.135549923	1.540808655	-0.194199389	-0.462223094	-0.848589759	4.612853822	3.579085664	3.302881258	2.807700765	2.711039386	2.40854739	2.134760225	1.921125507	1.82583969	1.5	1.435367544	0.741095192	-0.085333387	-0.237666661	-0.363946289	2.340922281	0.86	0	0	0	0	0	0	0	0	0	0	0	0	0	3.217489384	2.494307892	2.480264079	2.344031031	2.104234915	1.815576569	1.587949594	1.422001999	1.30967497	1.04319264	1	0.567897963	-0.070895699	-0.169191642	-0.316509257	6.981642524	5.938986371	5.706344544	5.370931106	4.864249508	4.818464648	4.187901781	3.924277304	3.766054207	3.585899656	3.306616713	3.246979604	2.884552243	2.640021031	2.368301857	4.690782509	3.964296521	3.818083317	3.687726685	3.375854086	3.322216481	2.935564318	2.829861495	2.785058251	2.5	2.452328669	1.839790961	1.239482969	1.141253382	0.863033798	3.613384469	3.396645411	2.813919009	2.625163347	2.525321378	2.288233504	1.957119198	1.615463146	1.402708621	1.305031084	1	0.899108471	0.739442796	0.250676815	0.090170794	4.261810136	3.564408116	3.504998794	3.404335064	3.160700956	2.837516206	2.64839932	2.431276074	2.310559732	2.058623908	2	1.544264525	0.885880341	0.792882333	0.615825514	1	4	0	0	0	0	0	15	9	3	0	0	0	0	0	0	0	0	0	0	0	0	0	0	0	1	0	0	0	0	0	0	0	0	0	0	0	0	0	0	0	0	0	0	0	0	0	0	0	0	0	0	0	0	0	0	0	0	0	0	0	0	0	0	0	0	0	0	0	0	0	0	0	0	0	0	0	0	0	0	0	3	0	0	2	0	0	1	0	0	0	0	0	0	0	0	0	0	0	0	0	0	0	0	0	0	0	0	0	0	0	0	0	0	0	0	0	0	0	0	0	0	0	0	0	0	0	0	0	0	0	0	0	0	0	0	0	0	0	0	0	0	0	0	0	1	0	0	0	0	0	3	6	1	2	0	0	0	1	0	2	0	0	0	0	0	0	0	0	0	0	0	0	0	0	0	9	3	1	0	2	0	0	0	0	0	0	0	0	0	0	0	1	0	0	0	0	0	13	0	0	3	5	0	2	0	0	2	1	1	0	1	0	0	0	0	0	0	0	0	0	0	0	0	0	0	1	0	0	0	0	0	0	0	0	0	0	0	0	0	0	0	0	0	0	0	0	0	0	0	0	0	0	0	0	0	0	0	0	0	0	0	0	0	0	0	0	0	1.847092498	0	-0.562218384	0	0	17.58493391	-2.120960337	0	0	-1.109670498	3.119535216	1.790123762	0	0	0	0	0	0	4.606288027	0	0	0	0	0	0	0	0	0	0	28.59106154	10.66008222	5.927065382	0	0	0	0	0	0	0	0	0	0	0	0	0	0	0	0	0	0	0	0	0	0	0	0	0	0	0	0	0	0	0	0	0	0	0	0	0	0	0	0	0	0	0	0	0	0	0	0	0	0	0	0	0	0	1	0	3	0	0	9	2	0	0	1	4	2	0	0	0	0	0	0	1	0	0	0	0	0	0	0	0	0	0	3	1	1	0	0	0	0	0	0	0	0	0	0	0	0	0	0	0	0	0	0	0	0	0	0	0	0	0	0	0	0	0	0	0	0	0	0	0	0	0	0	0	0	0	0	0	0	0	0	0	0	0	0	0	0	0	0	3	0	0	0	2	0	1	0	0	0	3	0	1	1	3	1	3	1	1	0	0	0	0	0	0	0	0	0	0	0	0	1	0	1	0	1	0	0	0	0	0	0	4	0	2	1	3	4	7	6	6	0	1	2	3	1	3	2	1	0	0	0	0	0	0	0	0	0	0	0	0	2	0	1	0	1	1	0	0	1	0	0	9	7	8	8	8	5	8	7	0	0	0	0	0	0	0	0	0	0	0	0	0	0	0	0	0	0	0	0	0	0	0	0	0	0	0	0	0	0	1	0	0	0	0	0	0	0	0	0	0	1	0	1	0	0	0	0	1	3	15	12	15	13	11	13	13	9	8	5	1.889881575	6.92820323	0	3	9.766987979	7.325390129	0	4.762203156	11.72221197	0	0	0	0	6.089141879	9.872785754	0	37	0	0	0	0	0	0	48	0	0	0	0	0	0	0	0	0	0	0	0	0	0	0	0	0	0	0	0	0	0	0	0	0	0	0	1	1	1	0	0	0	0	0	0	0	0	0	0	0	0	0	0	0	0	0	0	0	0	0	0	0	0	0	0	0	0	0	0	0	0	0	0	0	0	0	0	0	0	0	0	0	0	0	0	0	0	0	0	0	0	0	0	0	0	0	0	0	0	0	0	0	0	0	0	0	0	0	0	0	0	0	0	0	1	1	1	0	0	0	0	0	0	0	0	0	0	0	0	0	0	0	0	0	0	0	0	1	0	0	0	0	0	0	0	0	0	0	0	0	0	0	0	0	0	0	0	0	0	0	0	0	0	0	0	0	0	0	0	0	0	0	0	0	0	0	0	0	0	0	0	0	0	0	0	0	0	0	0	0	0	0	1	1	1	0	0	0	0	0	0	0	0	0	0	1	0	0	0	0	0	0	0	0	0	1	0	0	0	0	0	0	0	0	0	0	0	0	0	0	0	0	0	0	0	0	0	0	0	0	0	0	0	0	0	0	0	0	0	0	0	0	0	0	0	0	0	0	0	0	0	0	0	0	0	0	0	0	0	0	1	1	1	0	0	0	0	0	0	0	0	0	0	0	0	0	0	0	0	0	0	0	0	1	0	0	0	0	0	0	0	0	0	0	0	0	0	0	0	0	0	0	0	0	0	0	0	0	0	0	0	0	0	0	0	0	0	0	0	0	0	0	0	0	0	0	0	0	0	0	0	0	0	0	0	0	0	0	1	1	1	0	0	0	0	0	0	0	0	0	0	0	0	0	0	0	0	0	0	0	0	1	0	0	0	0	0	0	0	0	0	0	0	0	0	0	0	0	0	0	0	0	0	0	0	0	0	0	0	0	0	0	0	0	0	0	0	0	0	0	0	0	0	0	0	0	0	0	0	0	0	0	0	0	0	0	1	1	1	0	0	0	0	0	0	0	0	0	0	1	0	0	0	0	0	0	0	0	0	1	0	0	0	0	0	0	0	0	0	0	0	0	0	0	0	0	0	0	0	0	0	0	0	0	0	0	0	0	0	0	0	0	0	0	0	0	0	0	0	0	0	0	0	0	0	0	0	0	0	0	0	0	0	0	1	1	1	0	0	0	0	0	0	0	0	0	0	0	0	0	0	0	0	0	0	0	0	1	0	0	0	0	0	0	0	0	0	0	0	0	0	0	0	0	0	0	0	0	0	0	0	0	0	0	0	0	0	0	0	0	0	0	0	0	0	0	0	0	0	0	0	0	0	0	0	0	0	0	0	0	0	0	1	1	1	0	0	0	0	0	0	0	0	0	0	1	0	0	0	0	0	0	0	0	0	0	0	0	0	0	0	0	0	0	0	0	0	0	0	0	0	0	0	0	0	0	0	0	0	0	0	0	0	0	0	0	0	0	0	0	0	0	0	0	0	0	0	0	0	0	0	0	0	0	0	0	0	0	0	0	1	1	1	0	0	0	0	0	0	0	0	0	0	0	0	0	0	0	0	0	0	0	0	0	0	0	0	0	0	0	0	0	0	0	0	0	0	0	0	0	0	0	0	0	0	0	0	0	0	0	0	0	0	0	0	0	0	0	0	0	0	0	0	0	0	0	0	0	0	0	0	0	0	0	0	0	0	0	1	0	1	0	0	0	0	0	0	0	0	0	0	1	0	0	0	0	0	0	0	0	0	0	0	0	0	0	0	0	0	0	0	0	0	0	0	0	0	0	0	0	0	0	0	0	0	0	0	0	0	0	0	0	0	0	0	0	0	0	0	0	0	0	0	0	0	0	0	0	0	0	0	0	0	0	0	0	22	2	6	0	0	0	0	0	0	0	0	0	0	0	0	0	0	0	0	0	0	0	0	0	0	0	0	0	0	0	0	0	0	0	0	0	0	0	0	0	0	0	0	0	0	0	0	0	0	0	0	0	0	0	0	0	0	0	0	0	0	0	0	0	0	0	0	0	0	0	0	0	0	0	0	0	0	0	27	4	9	0	0	0	0	0	0	0	0	0	0	0	0	0	0	0	0	0	0	0	0	1	0	0	0	0	0	0	0	0	0	0	0	0	0	0	0	0	0	0	0	0	0	0	0	0	0	0	0	0	0	0	0	0	0	0	0	0	0	0	0	0	0	0	0	0	0	0	0	0	0	0	0	0	0	0	29	3	9	0	0	0	0	0	0	0	0	0	0	1	0	0	0	0	0	0	0	0	0	1	0	0	0	0	0	0	0	0	0	0	0	0	0	0	0	0	0	0	0	0	0	0	0	0	0	0	0	0	0	0	0	0	0	0	0	0	0	0	0	0	0	0	0	0	0	0	0	0	0	0	0	0	0	0	29	3	10	0	0	0	0	0	0	0	0	0	0	0	0	0	0	0	0	0	0	0	0	3	0	0	0	0	0	0	0	0	0	0	0	0	0	0	0	0	0	0	0	0	0	0	0	0	0	0	0	0	0	0	0	0	0	0	0	0	0	0	0	0	0	0	0	0	0	0	0	0	0	0	0	0	0	0	30	3	10	0	0	0	0	0	0	0	0	0	0	0	0	0	0	0	0	0	0	0	0	1	0	0	0	0	0	0	0	0	0	0	0	0	0	0	0	0	0	0	0	0	0	0	0	0	0	0	0	0	0	0	0	0	0	0	0	0	0	0	0	0	0	0	0	0	0	0	0	0	0	0	0	0	0	0	26	3	9	0	0	0	0	0	0	0	0	0	0	1	0	0	0	0	0	0	0	0	0	2	0	0	0	0	0	0	0	0	0	0	0	0	0	0	0	0	0	0	0	0	0	0	0	0	0	0	0	0	0	0	0	0	0	0	0	0	0	0	0	0	0	0	0	0	0	0	0	0	0	0	0	0	0	0	21	2	6	0	0	0	0	0	0	0	0	0	0	0	0	0	0	0	0	0	0	0	0	2	0	0	0	0	0	0	0	0	0	0	0	0	0	0	0	0	0	0	0	0	0	0	0	0	0	0	0	0	0	0	0	0	0	0	0	0	0	0	0	0	0	0	0	0	0	0	0	0	0	0	0	0	0	0	16	1	9	0	0	0	0	0	0	0	0	0	0	1	0	0	0	0	0	0	0	0	0	0	0	0	0	0	0	0	0	0	0	0	0	0	0	0	0	0	0	0	0	0	0	0	0	0	0	0	0	0	0	0	0	0	0	0	0	0	0	0	0	0	0	0	0	0	0	0	0	0	0	0	0	0	0	0	13	1	10	0	0	0	0	0	0	0	0	0	0	0	0	0	0	0	0	0	0	0	0	0	0	0	0	0	0	0	0	0	0	0	0	0	0	0	0	0	0	0	0	0	0	0	0	0	0	0	0	0	0	0	0	0	0	0	0	0	0	0	0	0	0	0	0	0	0	0	0	0	0	0	0	0	0	0	10	0	10	0	0	0	0	0	0	0	0	0	0	2	0	0	0	0	0	0	0	0	0	0	0	0	0	0	0	0	0	0	0	0	0	0	0	0	0	0	0	0	0	0	0	0	0	0	0	0	0	0	0	0	0	0	0	0	0	0	0	0	0	0	0	0	0	0	0	0	0	0	0	0	0	0	0	0	4.247927513	3.392317423	0.881981943	103.7446	99.88	99.88	2.045340407	4.183417382	2.5462	6.48313444	540.1735952	180.980374	128.0500295	479.8837209	200.0507053	350.57	0.888387965	-3.128539346	-3.263073387	-3.275340407	0	1	1	1	1	0.8	0.5	1	1	0.9	0.333333333	1	1	1	1	0	0	0	1	0	1	1	0	0	1	1	1	0
14	CC(C)c1cc(Sc2ccc(F)cc2)cc(-c2ccc(F)cc2)c1OCC(O)C[C@@H](O)CC(=O)[O-].[Na+]	502.62	7.978095238	40.4297	63.9923	42.2162	70.8744	0.64174127	1.015750794	0.670098413	1.124990476	0.062184874	63	35	8	65	37	19	47	11	0.169230769	1	0	18	28	27	0	5	0	1	2	0	0	0	0	1	8	2	44.44444444	42.85714286	0	7.936507937	3.174603175	8	19	0	12	1	0	3	3	18	18	0	0.514285714	0	1	3	1	0	0	0	3	0	0	0	0	0	0	3	0.486486486	0	0	0	385.3763296	0	0	0	0	0	0	176	556	663.0027406	221.4631604	776.76	600.949598	200	492	514.0761905	236.2727369	758.23	523.049056	19.5	11.46904762	7.694444444	3.678373016	21	51	4.582575695	23.58055517	1.794871795	1.961540527	0.205931597	78	12	0.974350907	52	188.5181392	7.508874302	22.94120122	0.888888889	442	12.62857143	2.075102041	42.30204082	149	2629	179	3.111306146	17	6.591596639	19	9.606722689	16147	30449	16143	56971	32.08275677	911	17284	26.9978078	12.38938113	7.959259074	9.556746587	0.581802721	0.310978988	0.164887857	0.094213042	2.818933554	5.611081553	56.45607467	118.7525607	93.83333333	2.680952381	24.08710491	19.58757596	7.04E-07	-8.25E-10	-3.79E-10	4.98E-12	8.180952381	13.09027996	5.674739471	0	-2.04E-09	na	na	75	1.748508894	3.63758616	5.176149733	5.993961427	6.863803391	7.707512195	8.583916823	9.442641861	10.32380843	11.19265133	12.07756291	4.317488114	0	5.631211782	0	7.117205503	0	8.689969335	0	10.31510039	3.63758616	3.951243719	4.127134385	4.382026635	4.624972813	4.709530201	4.86753445	4.990432587	5.093750201	5.187385806	3.871201011	4.436751534	4.918154441	5.475940403	6.047815343	6.268504252	6.684142868	7.097600545	7.463721558	7.822366476	12.6138983	7.526178913	10.41307145	1.38358011	2.886892533	4.265489226	3.588546608	25.53480495	16.6171013	15.60750759	11.30660713	9.395217083	7.525641851	0.729565856	0.449110846	0.306029561	0.185354215	0.118926799	0.074511305	20.26568503	12.01699452	9.705910311	6.271472832	4.508777866	3.348374531	0.579019572	0.324783636	0.190311967	0.10281103	0.057073138	0.033152223	24.14787136	16.23765589	15.05898536	11.18936407	9.888111307	7.892130003	108.7347909	4.367349385	320.6531096	11.12360188	15.48229013	8.901285917	10.75962399	376.5686352	99.97109433	1.586842767	3.78357944	8.990357348	4.729283017	5.091971299	2251.229767	35260.18152	1.540057047	5.032985122	30	0.857142857	169.5249056	3.576557023	1.774678763	69.96518111	0.218854243	0.340530096	0.611708232	1.586842767	3.694790902	4.695866337	5.191410479	5.318394606	5.350140638	99.97109433	232.7718268	295.8395792	327.0588602	335.0588602	337.0588602	0.265479079	0.618139179	0.785619278	0.868523901	0.889768369	0.895079485	4.390437156	2.282489021	1.281413587	0.785869445	0.658885318	0.627139286	0.254758221	0.593176826	0.753893566	0.833450247	0.853836798	0.858933436	153.708187	21.59683765	0.617052504	4.670365573	2.452174183	0.07006212	4.904348365	43.1936753	1.234105009	16.45976472	4.45957171	4.451712548	0.127191787	2.269844898	0.076161573	0.002176045	-3.913924338	36.42267611	1.040647889	5.464801481	3922	6.591596639	224.1142857	145.2624925	0.180115554	0.004867988	1.666068878	9.838202086	234.4087085	6.697391672	8.294908097	234.4087085	6.697391672	326.778564	468.817417	13.39478334	43.79055403	234.4087085	11.11389461	16.29584084	21.85423782	27.27533711	32.74622486	4.908411288	0.140240323	2.418293312	0.198501449	0.00567147	-2.457827118	36.53659855	1.043902816	5.469548397	3316.333333	160.070653	4.474680813	5.375278408	74	2.114285714	6.542311019	5.198029708	0.148515135	5.17248918	51.23407913	1.463830832	34.39044744	6.886609147	5.525452939	6.88857246	8.320448114	9.789478636	11.28266918	5.916079783	0.169030851	2.702119078	5.916079783	0.169030851	2.702119078	36.482492	1.042356914	5.467295736	0.949548645	84.84620132	36.91953391	0.997825241	341.5056887	2.576860664	9.989564017	0.285416115	3.49841287	1	0.028571429	2	19.97912803	0.57083223	5.845984473	3.788146791	2.796603598	0	2.501865934	0	2.332687284	5.812127718	0.166060792	2.675173022	0.249102948	0.007117227	-2.112673966	36.44004869	1.041144248	5.46552632	66.25009607	0.111344699	3.785719776	9.41775939	0.254534038	87.11427436	4.002520394	21.92975216	0.626564348	4.693618033	4.20527323	0.120150664	6.08413707	43.85950433	1.253128695	16.60210858	5.046659146	4.424170208	4.727077417	6.385492239	7.47606104	8.889811958	4.305403674	0.123011534	2.21904857	0.042564341	0.001216124	-4.798339288	36.42670297	1.040762942	5.464969526	5716	9.606722689	326.6285714	96.63850275	0.120905883	0.003267727	1.118379414	10.50323024	336.9960197	9.628457706	8.8466867	336.9960197	9.628457706	447.6471302	673.9920394	19.25691541	56.78373596	336.9960197	11.80780904	17.40936427	23.29483682	29.09585231	34.92183239	5.189023148	0.148257804	2.502799628	0.119843502	0.0034241	-3.224849281	36.53995643	1.043998755	5.469688088	420.7921451	0.707213689	24.04526544	971.6702464	1.588421497	0.042930311	14.69289885	5.927917768	30.17892232	0.862254923	5.178963045	24.66791183	0.704797481	27.35940541	60.35784464	1.724509847	20.55868759	24.66791183	6.48753798	9.61375036	12.82240097	16.02750236	19.23302284	5.268364024	0.150524686	2.525865214	0.146849762	0.004195707	-2.91594363	36.53007079	1.043716308	5.469276798	2933.125032	4.655754019	167.5345256	206.1947374	0.243296569	0.006575583	2.250493264	9.306826882	350.331432	176.4365493	5.041044267	7.863059944	176.2438733	5.035539238	249.6431209	352.5826225	10.07378921	37.07101416	176.2438733	1.264597426	10.55010936	15.43154308	20.71848347	25.84648432	31.03646062	5.192696597	0.14836276	2.503875318	0.63245544	0.018070155	-0.696395236	36.53826196	1.043950342	5.469617598	2931.014932	4.652404654	167.4120447	206.6040658	0.243426815	0.006579103	2.251698043	9.305543335	349.9726124	176.2904562	5.036870178	7.861800806	176.0969561	5.031341604	249.5193466	352.282821	10.06522346	36.98459833	176.0969561	1.283236747	10.54873777	15.42877432	20.71528154	25.8422415	31.03149283	5.193408061	0.148383087	2.504083567	0.634295213	0.01812272	-0.691979981	36.53824885	1.043949967	5.469617053	3590.847632	5.699758146	205.2750018	166.5852444	0.199292083	0.005386273	1.843451764	9.699097334	435.3347939	216.202497	6.177214199	8.172012469	216.202497	6.177214199	310.0654915	433.5769139	12.38791183	43.0925205	216.202497	-1.368588534	10.96863656	16.03466908	21.54105227	26.86529546	32.26400842	5.297888214	0.151368235	2.534359766	0.601768719	0.017193392	-0.771996369	36.53515369	1.043861534	5.469488285	3164.370332	5.022810051	180.7660504	190.0084374	0.224538872	0.006068618	2.076984569	9.442431777	377.2822403	189.6055702	5.417302004	7.972478821	189.6055702	5.417302004	265.9691644	379.1009175	10.83145478	38.60748761	189.6055702	1.074626926	10.69460399	15.65510032	21.00789408	26.21362643	31.4740262	5.022551994	0.143501486	2.453235545	0.409535028	0.011701001	-1.356981313	36.53801759	1.04394336	5.469607432	4102.467332	6.511852908	234.7093533	151.1151773	0.17687495	0.004780404	1.636093285	9.986735406	509.4323578	249.7698289	7.136280825	8.391389917	249.7698289	7.136280825	366.8530537	503.7505712	14.39287346	46.4940021	249.7698289	-2.38809284	11.27365785	16.44741681	22.129947	27.5797078	33.13380694	5.459581193	0.155988034	2.580057652	0.766794363	0.02190841	-0.40362381	36.53212967	1.043775133	5.469362467	3272.664932	5.194706241	186.9669675	184.8604502	0.216975906	0.005864214	2.007027128	9.507184063	390.5553527	196.0206764	5.600590753	8.023056592	196.0206764	5.600590753	275.4620359	391.9564384	11.19875538	39.24669971	196.0206764	0.910674993	10.76374664	15.75301551	21.14180079	26.37960971	31.67384578	4.990588632	0.142588247	2.443531205	0.367232377	0.010492354	-1.522706627	36.53743807	1.043926802	5.469583323	82.31292203	0.130655432	3.575158401	9.90704997	0.267758107	91.64021222	4.505825201	59.96599078	49.73064539	1.420875583	5.938184334	4.019937007	0.114855343	5.836548236	51.25339963	1.464382847	23.17391829	5.825659719	3.701185918	4.987274814	5.945183644	7.168225742	8.343588342	9.594849163	4.111878301	0.117482237	2.149140883	0.038725737	0.00110645	-4.942001067	36.43198484	1.040913853	5.465189914	75.87212203	0.12043194	3.391135544	10.37023933	0.280276739	95.92471385	4.372202713	55.79351678	44.42400839	1.269257383	5.766662099	3.857417337	0.110211924	5.706023293	50.44873822	1.441392521	21.35732943	5.661067228	3.527962182	4.870047817	5.758282434	6.980433645	8.110372936	9.335751399	4.325826524	0.123595044	2.226241847	0.064515044	0.001843287	-4.166186515	36.42585371	1.040738677	5.464934087	80.43952203	0.127681781	3.521632687	10.02261581	0.270881508	92.70919623	4.456677884	58.56722858	48.09456429	1.374130408	5.887335981	3.873004178	0.110657262	5.706202496	50.53987521	1.443996435	22.66171831	5.747186707	3.653819473	4.939677702	5.862539616	7.071634733	8.216536027	9.44366132	4.280127832	0.122289367	2.21009859	0.074729394	0.002135126	-3.942779892	36.42717371	1.040776392	5.464989169	74.37422203	0.118054321	3.348338401	10.54711848	0.285057256	97.56084592	4.357272089	55.30121195	43.42890598	1.240825885	5.732226112	3.870037971	0.110572513	5.724463325	51.64191417	1.475483262	21.04055123	5.649840502	3.482980113	4.863503832	5.742883516	6.974769829	8.103067158	9.332802258	4.30439039	0.122982583	2.218690786	0.05194841	0.00148424	-4.495497105	36.42723141	1.04077804	5.464991576	79.87922203	0.126792416	3.505624116	10.06551551	0.27204096	93.10601849	4.446119008	58.25389778	47.65774889	1.361649968	5.873467336	3.867028435	0.110486527	5.705404256	50.45514323	1.441575521	22.50830803	5.734873712	3.6392059	4.930687793	5.847848544	7.057683008	8.199670856	9.425850156	4.301871122	0.122910603	2.217800884	0.078128351	0.002232239	-3.875169704	36.42635011	1.04075286	5.464954801	136.651122	0.216906543	5.127678401	7.755574171	0.209610113	71.73906109	5.657929757	100.121616	96.97755802	2.770787372	6.953349354	8.202508525	0.234357386	9.2658358	73.6189371	2.103398203	35.32917028	9.31962414	4.552122722	6.182543192	7.9618658	9.856199551	11.81474302	13.81353699	4.011292717	0.114608363	2.111495243	0.06017827	0.001719379	-4.271961063	36.43545237	1.041012925	5.465334581	3.848793793	4.236338276	4.303470579	4.31470231	4.386356462	4.37924374	4.381279417	4.353856418	3.763667649	4.12347072	4.244202016	4.240935781	4.315054388	4.385066665	4.409076185	4.383395739	4.224213577	4.737398737	5.054167166	5.094143086	5.09381272	5.170489778	5.275295629	5.326839252	3.79987024	4.184632687	4.334005437	4.333125354	4.407382004	4.506915309	4.52444705	4.504953185	4.314315276	4.873154122	5.228871087	5.292132506	5.259089587	5.35075552	5.476728484	5.55054577	5.428986354	5.98966056	6.246593372	6.315512932	6.204336582	6.305924059	6.428736298	6.398088049	12.38335507	23.6487957	40.18395333	41.3243012	40.58947224	45.82913158	47.86935511	50.90939997	7.488312186	12.89892502	16.96434542	18.34285909	17.71297513	21.72189859	23.40567623	24.53911026	0.150110614	0.375833579	0.830661229	0.990142832	0.887374842	0.699115743	0.981345811	0.803082705	6.816518827	11.42768866	15.53776988	15.73131693	15.7962248	18.52326407	19.18743397	19.8341413	0.920980272	1.495530675	1.96141689	1.904102685	1.879482279	2.119501701	2.324503327	2.486985154	30.05186442	70.46124312	131.5381381	159.1441807	116.7687302	107.7990455	130.8730271	119.6418762	0.015172359	0.073789933	-0.124552608	0.063180927	-0.04251277	-0.138812226	-0.060115017	0.007974374	0.067775646	0.015258561	-0.035345089	0.104309432	-0.009324077	-0.119291737	-0.0885445	-0.099066723	-0.073572102	0.022305452	-0.110079401	0.041888977	-0.091332273	0.055849038	0.085994542	-0.003476696	0.104575171	0.037091458	0.014389076	0.122745501	0.077267824	-0.141951295	-0.082889545	-0.126026528	0.061979069	-0.036418362	0.014523641	0.097976738	0.047684388	-0.085958621	-0.062067574	-0.139674096	-0.10132177	0.07053324	-0.119276123	0.077357798	-0.091482056	0.090740118	0.035463358	-0.023214853	0.761039542	0.805475927	1.196335396	0.933727282	1.031875803	1.210498783	0.981555095	0.869979331	0.916434873	0.981072256	1.025450101	0.892195501	0.995708575	1.160259056	1.103388854	1.114403104	0.737229265	0.698948356	1.062507453	0.830297357	0.913637457	0.543041243	0.610749932	0.704974199	0.933977172	1.001549827	1.061234982	0.883461078	0.95361414	1.263621588	1.072309716	1.066802923	0.889159608	0.969031439	0.960719539	0.768981145	0.720596535	0.900555327	0.900704477	0.992134908	0.733040475	0.589916553	1.019815854	0.650052237	0.730174629	0.421483391	0.639321686	0.685091424	9	3.555555556	2.5	1.968888889	1.451388889	1.236734694	0.84375	0.533635676	0.5375	0.326089175	0.243243243	0.069716776	0.048076923	0.037148847	0.026388889	0.021323012	0.014547414	0.010068598	0.01143617	0.007953395	0.489903266	4.116619483	3.891685921	3.737257204	3.661255333	3.461041754	3.383407579	3.219891805	2.97577169	3.99572507	3.816001586	3.715085819	3.605070573	3.349533467	3.27435742	2.960476444	2.809481863	4.045331543	3.878175397	3.799410792	3.759899526	3.504791989	3.465284754	3.130059878	3.004814327	4.010452863	3.831377206	3.717619246	3.600492112	3.378369587	3.253546181	3.00328722	2.778471251	4.060309983	3.901434835	3.829990702	3.793164263	3.553077585	3.498502842	3.141711694	3.022693579	8.2031185	8.199815433	7.474144338	6.461718767	6.436074859	6.350375917	4.846197327	4.617465413	2.078404214	1.95033183	1.940851436	1.92216597	1.710781498	1.62039767	1.416785847	1.267090717	2.075143763	1.95331498	1.925734014	1.900791295	1.692962412	1.629442472	1.308126421	1.296608181	2.003441687	1.864118354	1.787563053	1.714877449	1.499076104	1.394613484	1.003699007	0.933846257	2.06701074	1.941535477	1.924868248	1.885760109	1.688487424	1.622389029	1.33434954	1.239195079	1.990947042	1.844371208	1.758639225	1.677064525	1.443246309	1.362701906	0.990634229	0.895996012	1.300297377	1.254343654	1.080136566	1.049526483	0.880140652	0.82841734	0.469096288	0.449260578	17.65040852	9.661448361	180.1291611	68.73814467	47.14354488	29.92022654	326.4970911	0	300.6555725	102.3703621	85.36668632	0	27.31185689	131.8160062	0	32.21954116	294.2775499	159.1278631	194.1150709	32.21954116	0	294.2775499	194.1150709	191.3474043	0	294.2775499	191.3474043	0	0	164.1948444	29.92022654	324.1977765	164.1948444	191.3474043	0	32.21954116	159.1278631	458.4723943	29.92022654	0	294.2775499	78.93452099	112.4128833	0	194.1150709	159.2582128	0	0.909874473	128.0500295	164.1948444	130.9061317	130.9061317	29.92022654	130.9061317	200.7655916	16.57142857	0.473469388	39.22857143	0.622675737	20.5	0.585714286	20.5	0.585714286	41	1.171428571	36.40412333	1.040117809	8.560003166	0.244571519	36.18078306	1.033736659	8.05709813	0.230202804	1.054898704	0.030139963	0.175287356	0.362068966	0	0	0.026530612	0.880816327	0.438613861	0.550970018	0.834962406	0.184061876	0.071705719	-0.112356156	0.045853921	0.537534754	0.176465243	0	0	0	3.198029708	0.086433235	5.198029708	54.66265055	1.477368934	11.17797822	0.302107519	18.50087362	153.7852383	4.156357791	4.240137058	0.114598299	7.240137058	69.17005366	1.86946091	2.95	0.07972973	5.9	12.30184456	0.332482285	3.123319035	0.084414028	5.123319035	51.84911969	1.401327559	6.788158445	0.183463742	6.202372007	57.09491982	1.543105941	4.540132732	0.12270629	5.474668469	55.3887606	1.49699353	4.555902859	0.12313251	6.555902859	58.83340734	1.59009209	4.174367399	0.112820741	5.300629553	54.77524778	1.480412102	22.73939354	18.264807	13.45334656	6.452903166	20.34338273	14.64348455	20.08177533	16.2582085	23.24514644	19.19863803	22.73939354	18.264807	22.73939354	18.264807	22.73939354	18.264807	22.73939354	18.264807	4.634728988	4.290459441	6.196444128	6.580639137	8.01466637	8.755107122	9.996750183	10.92728649	12.09174426	13.12424361	14.26346347	15.3506871	16.48629943	17.60347698	6.762729507	7.60339934	10.67259991	12.35432453	14.98426657	17.07097606	19.55055244	21.82399627	24.25445333	26.60796079	29.02404622	31.41128192	33.82392946	36.22565871	5.123963979	4.934473933	7.244048928	7.790902792	9.648550947	10.57068211	12.22048847	13.35805843	14.89965924	16.16357911	17.64881449	18.98642365	20.44362603	21.82397201	3.348000522	2.242953977	5.248136748	4.112215327	7.313542122	5.88909384	9.426596214	7.625195886	11.56047624	9.342386482	13.70578381	11.05085598	15.85793882	12.75532413	4.538816685	4.126489016	6.02570799	6.354363084	7.787009915	8.488199916	9.725726026	10.62858703	11.78497943	12.79590568	13.92348057	14.99144269	16.11241723	17.2106228	5.988961417	7.528869257	9.162724518	10.85133509	12.57728787	14.3317875	16.10966733	17.90740383	19.72227496	21.5519939	23.39455333	25.24816369	27.11123061	28.98234543	5.108971195	6.309463629	7.601964395	8.923016569	10.27148549	11.64051512	13.02713925	3.198029708	2.674499791	2.638287549	2.58980541	2.311373764	2.275818157	2.199235824	1.898843653	1.805797301	1.646015178	1.108116643	1	1	0.763342104	0.222160196	11.17797822	8.401355733	7.668703539	7.03742983	6.389306221	6.188077977	5.657404119	5.42279668	5.02361217	3.988546643	2.968777316	2.274917218	2.274917218	1.862827423	0.555968833	4.240137058	3.637140299	3.56338495	2.953681857	2.923829998	3.198029708	2.674499791	2.638287549	2.58980541	2.311373764	2.275818157	2.199235824	1.898843653	1.805797301	1.646015178	1.108116643	1	1	0.763342104	0.222160196	11.17797822	8.401355733	7.668703539	7.03742983	6.389306221	6.188077977	5.657404119	5.42279668	5.02361217	3.988546643	2.968777316	2.274917218	2.274917218	1.862827423	0.555968833	4.240137058	3.637140299	3.56338495	2.953681857	2.923829998	2.807565797	2.566839886	2.413441187	2.174455826	1.810252549	1.5	1.5	1.405438214	0.828049181	0.260810028	2.95	2.340922281	0.86	0	0	0	0	0	0	0	0	0	0	0	0	3.123319035	2.624402201	2.487606932	2.442082024	2.181907594	2.121036531	2.024141612	1.747769904	1.687922043	1.544557444	1.0914701	1	1	0.662013748	0.186330676	6.788158445	5.998273259	5.579439588	5.375495439	5.1499403	5.137664318	4.893996709	4.805115867	4.787717483	4.180896525	3.99025421	3.414213562	3.414213562	3.393840207	2.981601439	4.540132732	4.044900434	3.989859566	3.692733812	3.619581319	3.597949329	3.381832355	3.276811201	3.041998224	2.811131676	2.5	2.5	2.422411662	1.883242005	1.445850036	4.555902859	3.613384606	3.401297233	3.065778178	2.922281968	2.819938104	2.770992501	2.644000307	2.354438618	2.068319306	1.405739414	1.127240985	1.059283458	1	1	4.174367399	3.6440455	3.578630727	3.553493305	3.257983055	3.207575822	3.148935132	2.832981133	2.75341413	2.597595144	2.096176443	2	2	1.643781761	1.087833527	2	4	1	0	0	0	0	18	10	8	0	0	0	0	0	0	0	0	0	0	0	0	0	0	0	1	0	0	0	0	0	0	0	0	0	0	0	0	0	0	0	0	0	0	0	0	0	0	0	0	0	0	0	0	0	0	0	0	0	0	0	0	0	0	0	0	0	0	0	0	0	0	0	0	0	0	0	0	0	0	0	3	0	0	2	0	0	1	0	0	0	0	0	0	1	0	0	0	0	0	0	0	0	0	0	0	0	0	0	0	0	0	0	0	0	0	0	0	0	0	0	2	0	0	0	0	0	0	0	0	0	0	0	0	0	0	0	0	0	0	0	0	0	0	0	0	0	0	0	0	0	3	7	2	2	1	0	0	1	0	2	0	0	0	0	0	0	0	0	0	0	0	0	0	0	0	10	3	5	0	0	0	0	0	0	0	0	0	0	0	0	0	1	0	0	0	0	7	14	0	0	3	2	0	2	0	0	2	1	1	0	1	0	0	0	0	0	0	0	0	0	0	0	0	0	0	0	0	0	0	0	0	0	0	2	0	0	0	0	0	0	0	0	0	0	0	0	0	0	0	0	0	0	0	0	0	1	0	0	0	0	0	0	0	0	0	0	0	3.992098402	0	-0.770654521	0	0	16.01295594	-2.242472459	0	0	-1.152266887	3.812944026	0	0	0	0	0	0	0	0	0	0	0	0	0	0	0	0	0	0	28.96412344	10.775056	6.041709908	0	0	0	0	0	0	0	0	0	1.4526915	0	0	0	0	26.94714798	0	0	0	0	0	0	0	0	0	0	0	0	0	0	0	0	0	0	0	0	0	0	0	0	0	0	0	0	0	0	0	0	0	0	0	0	0	0	0	2	0	3	0	0	10	3	0	0	1	8	0	0	0	0	0	0	0	0	0	0	0	0	0	0	0	0	0	0	3	1	1	0	0	0	0	0	0	0	0	0	1	0	0	0	0	2	0	0	0	0	0	0	0	0	0	0	0	0	0	0	0	0	0	0	0	0	0	0	0	0	0	0	0	0	0	0	0	0	0	0	0	0	0	0	0	3	0	0	0	2	0	1	0	0	0	3	0	1	1	3	1	2	1	0	0	0	0	0	0	0	0	0	0	0	0	0	1	0	1	0	1	0	0	0	0	0	0	4	0	2	2	4	6	7	6	5	0	1	1	3	1	2	2	0	0	0	0	0	0	0	0	0	0	0	0	0	2	0	1	0	1	1	0	0	0	0	0	7	5	7	6	4	8	9	8	0	0	0	0	0	0	0	0	0	0	0	0	0	0	0	0	0	0	0	0	0	0	0	0	0	0	0	0	0	0	1	0	0	0	0	0	0	0	0	0	0	1	0	1	0	0	0	0	2	4	19	12	20	18	15	24	22	22	19	8	1.889881575	5.349418023	0	3	11.40417718	5.450691788	0	3.789291416	12.84141592	0	0	0	0	7.159086641	10.35930695	0	0	0	0	0	0	0	0	48	47	0	129	0	0	0	0	0	13	0	0	0	0	0	0	0	0	13	0	0	0	0	0	0	0	0	0	1	0	1	1	0	1	0	0	0	0	0	0	0	0	0	0	0	0	0	0	0	0	0	0	0	0	0	0	0	0	0	0	0	0	0	0	0	0	0	0	0	0	0	0	0	0	0	0	0	0	0	0	0	0	0	0	0	0	0	0	0	0	0	0	0	0	0	0	0	0	0	0	0	0	0	0	0	0	1	0	1	1	0	1	0	0	0	0	0	0	0	0	0	0	0	0	0	0	0	0	0	1	0	0	0	0	0	0	0	0	0	0	0	0	0	0	0	0	0	0	0	0	0	0	0	0	0	0	0	0	0	0	0	0	0	0	0	0	0	0	0	0	0	0	0	0	0	0	0	0	0	0	0	0	0	0	1	0	1	1	0	1	0	0	0	0	0	0	0	0	0	0	0	0	0	0	0	0	0	1	0	0	0	0	0	0	0	0	0	0	0	0	0	0	0	0	0	0	0	0	0	0	0	0	0	0	0	0	0	0	0	0	0	0	0	0	0	0	0	0	0	0	0	0	0	0	0	0	0	0	0	0	0	0	1	0	1	1	0	1	0	0	0	0	0	0	0	0	0	0	0	0	0	0	0	0	0	1	0	0	0	0	0	0	0	0	0	0	0	0	0	0	0	0	0	0	0	0	0	0	0	0	0	0	0	0	0	0	0	0	0	0	0	0	0	0	0	0	0	0	0	0	0	0	0	0	0	0	0	0	0	0	1	0	1	1	0	1	0	0	0	0	0	0	0	0	0	0	0	0	0	0	0	0	0	1	1	0	0	0	0	0	0	0	0	0	0	1	0	0	0	0	0	0	0	0	0	0	0	0	0	0	0	0	0	0	0	0	0	0	0	0	0	0	0	0	0	0	0	0	0	0	0	0	0	0	0	0	0	0	1	0	1	1	0	1	0	0	0	0	0	0	0	0	0	0	0	0	0	0	0	0	0	1	0	0	0	0	0	0	0	0	0	0	0	0	0	0	0	0	0	0	0	0	0	0	0	0	0	0	0	0	0	0	0	0	0	0	0	0	0	0	0	0	0	0	0	0	0	0	0	0	0	0	0	0	0	0	1	0	1	1	0	1	0	0	0	0	0	0	0	0	0	0	0	0	0	0	0	0	0	1	0	0	1	0	0	0	0	0	0	0	0	0	0	0	0	0	0	0	0	0	0	0	0	0	0	0	0	0	0	0	0	0	0	0	0	0	0	0	0	0	0	0	0	0	0	0	0	0	0	0	0	0	0	0	1	0	1	1	0	1	0	0	0	0	0	0	0	0	0	0	0	0	0	0	0	0	0	0	1	0	0	0	0	0	0	0	0	0	0	1	0	0	0	0	0	0	0	0	0	0	0	0	0	0	0	0	0	0	0	0	0	0	0	0	0	0	0	0	0	0	0	0	0	0	0	0	0	0	0	0	0	0	1	0	1	1	0	1	0	0	0	0	0	0	0	0	0	0	0	0	0	0	0	0	0	0	0	0	0	0	0	0	0	0	0	0	0	0	0	0	0	0	0	0	0	0	0	0	0	0	0	0	0	0	0	0	0	0	0	0	0	0	0	0	0	0	0	0	0	0	0	0	0	0	0	0	0	0	0	0	1	0	1	1	0	1	0	0	0	0	0	0	0	0	0	0	0	0	0	0	0	0	0	0	1	0	1	0	0	0	0	0	0	0	0	0	0	0	0	0	0	0	0	0	0	0	0	0	0	0	0	0	0	0	0	0	0	0	0	0	0	0	0	0	0	0	0	0	0	0	0	0	0	0	0	0	0	0	27	0	6	2	0	2	0	0	0	0	0	0	0	0	0	0	0	0	0	0	0	0	0	0	0	0	0	0	0	0	0	0	0	0	0	0	0	0	0	0	0	0	0	0	0	0	0	0	0	0	0	0	0	0	0	0	0	0	0	0	0	0	0	0	0	0	0	0	0	0	0	0	0	0	0	0	0	0	33	0	9	4	0	4	0	0	0	0	0	0	0	0	0	0	0	0	0	0	0	0	0	1	0	0	0	0	0	0	0	0	0	0	0	0	0	0	0	0	0	0	0	0	0	0	0	0	0	0	0	0	0	0	0	0	0	0	0	0	0	0	0	0	0	0	0	0	0	0	0	0	0	0	0	0	0	0	33	0	10	4	0	4	0	0	0	0	0	0	0	0	0	0	0	0	0	0	0	0	0	1	0	0	0	0	0	0	0	0	0	0	0	0	0	0	0	0	0	0	0	0	0	0	0	0	0	0	0	0	0	0	0	0	0	0	0	0	0	0	0	0	0	0	0	0	0	0	0	0	0	0	0	0	0	0	33	0	11	4	0	2	0	0	0	0	0	0	0	0	0	0	0	0	0	0	0	0	0	3	0	0	0	0	0	0	0	0	0	0	0	0	0	0	0	0	0	0	0	0	0	0	0	0	0	0	0	0	0	0	0	0	0	0	0	0	0	0	0	0	0	0	0	0	0	0	0	0	0	0	0	0	0	0	39	0	8	4	0	1	0	0	0	0	0	0	0	0	0	0	0	0	0	0	0	0	0	1	1	0	0	0	0	0	0	0	0	0	0	1	0	0	0	0	0	0	0	0	0	0	0	0	0	0	0	0	0	0	0	0	0	0	0	0	0	0	0	0	0	0	0	0	0	0	0	0	0	0	0	0	0	0	40	0	10	3	0	3	0	0	0	0	0	0	0	0	0	0	0	0	0	0	0	0	0	2	0	0	0	0	0	0	0	0	0	0	0	0	0	0	0	0	0	0	0	0	0	0	0	0	0	0	0	0	0	0	0	0	0	0	0	0	0	0	0	0	0	0	0	0	0	0	0	0	0	0	0	0	0	0	40	0	9	2	0	4	0	0	0	0	0	0	0	0	0	0	0	0	0	0	0	0	0	2	0	0	1	0	0	0	0	0	0	0	0	0	0	0	0	0	0	0	0	0	0	0	0	0	0	0	0	0	0	0	0	0	0	0	0	0	0	0	0	0	0	0	0	0	0	0	0	0	0	0	0	0	0	0	35	0	10	1	0	5	0	0	0	0	0	0	0	0	0	0	0	0	0	0	0	0	0	0	1	0	0	0	0	0	0	0	0	0	0	1	0	0	0	0	0	0	0	0	0	0	0	0	0	0	0	0	0	0	0	0	0	0	0	0	0	0	0	0	0	0	0	0	0	0	0	0	0	0	0	0	0	0	27	0	12	1	0	7	0	0	0	0	0	0	0	0	0	0	0	0	0	0	0	0	0	0	0	0	0	0	0	0	0	0	0	0	0	0	0	0	0	0	0	0	0	0	0	0	0	0	0	0	0	0	0	0	0	0	0	0	0	0	0	0	0	0	0	0	0	0	0	0	0	0	0	0	0	0	0	0	18	0	12	1	0	7	0	0	0	0	0	0	0	0	0	0	0	0	0	0	0	0	0	0	1	0	2	0	0	0	0	0	0	0	0	0	0	0	0	0	0	0	0	0	0	0	0	0	0	0	0	0	0	0	0	0	0	0	0	0	0	0	0	0	0	0	0	0	0	0	0	0	0	0	0	0	0	0	4.321928095	3.459431619	0.791619162	132.5395	86.99	112.29	4.784810564	22.89441213	5.8009	33.65044081	679.7400251	194.1150709	128.0500295	606.1960133	251.8180382	454.08	0.891805677	-5.457088979	-5.865570035	-6.014810564	1	0	0.5	0.5	0.666666667	0.9	1	0.666666667	0.5	0.676190476	0.166666667	0.625	0	0	0	0	0	0	0	0	0	0	0	0	0	0	0	0
15	Cc1c(OCC(O)C[C@@H](O)CC(=O)[O-])c(C(c2ccc(F)cc2)c2ccc(F)cc2)cc2ccccc12.[Na+]	506.58	7.793538462	42.2426	65.9159	43.5685	72.9544	0.649886154	1.014090769	0.670284615	1.122375385	0.06006006	65	37	7	68	40	24	52.5	10	0.147058824	1	0	23	28	30	0	5	0	0	2	0	0	0	0	0	7	2	43.07692308	46.15384615	0	7.692307692	3.076923077	7	23	0	10	1	0	4	5	24	22	1	0.594594595	0.090909091	1.090909091	3	0.75	0	0	0	4	0	0	0	1	0	0	4	0.575	0	0	0	445.0267787	0	0	0	185.4605542	0	0	192	562	686.1423324	211.8402275	790.59	606.21936	224	509	544.3333333	240.2294397	787.19	540.129028	19.83333333	11.55238095	8.111111111	3.740873016	25	56	4.527692569	26.06546182	1.865546218	2.022778257	0.195869713	82	13	0.897367454	60	199.9839254	7.142479613	22.08064813	0.875	436	11.78378378	1.596785975	41.08108108	148	2960	197	2.886962571	15	6.333333333	24	11.95495495	17738	32437	18098	60214	33.06032487	921	28998	26.59141873	11.72134146	6.457257047	8.423975648	0.582271557	0.324743094	0.178927035	0.101030965	2.824337275	5.793292285	58.67577123	111.4106673	97.66666667	2.63963964	25.53736619	21.20803933	3.69E-07	-2.16E-10	5.09E-11	0	8.13963964	13.85659297	6.126591116	0	-5.39E-10	na	na	57	1.580819352	3.713572067	5.262690189	6.107022888	6.993015123	7.863651265	8.761080104	9.64711033	10.55197727	11.44801354	12.35781901	4.394449155	0	5.720311777	0	7.236339343	0	8.848078421	0	10.51653577	3.713572067	4.043051268	4.290459441	4.584967479	4.859812404	5.010635294	5.198497031	5.370638028	5.468060141	5.501258211	3.979681654	4.590056548	5.147494477	5.760871442	6.381498708	6.712956201	7.195093542	7.686018813	8.107930648	8.382261265	12.87646284	7.928045601	11.52833573	1.454120764	3.600290128	4.332779052	3.642635382	26.52636878	17.72325445	16.40111871	12.81880948	10.98078166	8.819178962	0.716928886	0.443081361	0.29287712	0.178039021	0.113203935	0.068899836	20.27299096	11.96489938	9.129385307	6.370718519	4.650848841	3.206256983	0.547918675	0.299122485	0.163024738	0.088482202	0.047946895	0.025048883	24.7858818	16.93556075	15.15739509	11.99744227	10.67738909	8.348673549	111.2892269	4.444928369	368.827302	11.81639418	17.0747308	9.50880811	11.55969983	391.4539078	96.03161169	1.477409411	3.673745455	9.170561967	4.463246866	5.174275597	2446.714473	38681.43038	1.500154201	5.124258876	28	0.756756757	170.7497745	3.454442696	1.791140339	64.14348388	0.19981577	0.306220298	0.574030356	1.477409411	3.530277503	4.624512369	5.149215698	5.24152339	5.272292621	96.03161169	229.4680377	300.593304	334.6990203	340.6990203	342.6990203	0.245320355	0.58619427	0.767889394	0.855015146	0.870342621	0.87545178	4.544958402	2.49209031	1.397855444	0.873152115	0.780844423	0.750075192	0.233364209	0.557624997	0.730464869	0.813344385	0.827924847	0.832785001	141.7860356	23.36755815	0.631555626	5.063869329	2.507243645	0.067763342	5.01448729	46.73511629	1.263111251	17.8171698	4.530206052	4.679963524	0.126485501	2.479897132	0.105171141	0.002842463	-3.618982628	39.40518882	1.065005103	5.903547627	4218	6.333333333	228	163.5962093	0.190936856	0.004773421	1.527494848	9.857338897	237.9099303	6.429998117	8.792726508	237.9099303	6.429998117	326.573188	475.8198606	12.85999623	45.26003176	237.9099303	11.12657157	16.35274974	21.90817484	27.35197929	32.83407527	5.206863666	0.140726045	2.651331964	0.413629885	0.011179186	-1.418535936	39.53680901	1.068562406	5.908905975	3554.495238	240.6980995	4.471981614	7.138867	80	2.162162162	7.041432952	5.310643421	0.143530903	5.286468879	54.26729149	1.466683554	37.00574033	6.988451243	5.609471795	6.97634807	8.413830678	9.891971497	11.39795223	6.08276253	0.164398987	2.90117319	6.08276253	0.164398987	2.90117319	39.47017528	1.066761494	5.906195504	0.958013754	93.21517102	39.89458854	0.997364714	319.1567084	2.633124248	10.68302101	0.288730298	3.806168105	1	0.027027027	2	21.36604202	0.577460595	6.199220013	3.841712484	2.84620054	0	2.528687226	0	2.350815789	5.987998978	0.16183781	2.875942355	0.228804344	0.006183901	-2.369982219	39.43020122	1.065681114	5.904567275	73.26724079	0.110010872	3.960391394	9.817875291	0.245446882	78.54300233	4.0941203	23.63688437	0.638834713	5.082283854	4.411586309	0.119232062	6.318071668	47.27376875	1.277669426	17.77485454	5.180295983	4.504373701	4.847670002	6.529566678	7.683661016	9.138616576	4.531240795	0.122465967	2.428003424	0.071279023	0.00192646	-4.244041574	39.40962903	1.065125109	5.903728683	7962	11.95495495	430.3783784	90.79243923	0.097035205	0.00242588	0.776281638	11.04729625	437.6828005	11.82926488	9.772290078	437.6828005	11.82926488	632.066445	875.365601	23.65852976	65.48362821	437.6828005	12.36805968	18.14977682	24.36442573	30.39000995	36.49661468	5.300347492	0.143252635	2.679926069	0.067763663	0.00183145	-4.325311555	39.51542774	1.067984533	5.908036743	382.7632776	0.574719636	20.6899069	1411.070369	2.015409912	0.050385248	16.1232793	5.768611157	28.22129081	0.762737589	5.367134434	21.35018881	0.57703213	23.87808568	56.44258161	1.525475179	20.04076288	21.35018886	6.238021659	9.185815325	12.24622706	15.30556974	18.36642814	4.624138824	0.124976725	2.460614196	0.319825084	0.008643921	-1.831823669	39.54124673	1.068682344	5.909086326	3414.750035	4.857396921	184.5292812	216.1778198	0.236677656	0.005916941	1.893421251	9.478803008	384.5350567	193.2258617	5.222320587	8.458441435	193.2258617	5.222320587	270.3505687	386.3481198	10.44184108	39.50704105	193.2258617	1.070441412	10.72513897	15.71639173	21.08192749	26.30886257	31.58723813	5.20771789	0.140749132	2.651595564	0.57222367	0.015465505	-0.897006472	39.53560412	1.068529841	5.908857004	3412.736569	4.854532815	184.4186578	216.5602924	0.236774832	0.005919371	1.894198656	9.47773351	384.1996481	193.0912241	5.218681731	8.457321382	193.0912241	5.218681731	270.2403835	386.0752697	10.43446675	39.42273823	193.0912241	1.092862457	10.72399631	15.71409284	21.0792398	26.30532535	31.58308053	5.208567706	0.1407721	2.651857761	0.574130673	0.015517045	-0.891660226	39.53558277	1.068529264	5.908856136	3915.690369	5.569972075	211.7423821	189.9124645	0.20843781	0.005210945	1.667502476	9.759676153	449.1777556	223.0451778	6.028248048	8.689053502	223.0451778	6.028248048	319.284292	447.592334	12.09709011	44.2451307	223.0451778	-1.407909071	11.02595165	16.13134506	21.66448954	27.0216546	32.45070122	5.434882619	0.146888719	2.720203624	0.718517166	0.019419383	-0.53118255	39.53163821	1.068422654	5.908695805	3418.510169	4.862745617	184.7341172	215.7992078	0.236449311	0.005911233	1.891594492	9.480962338	385.0509636	193.4544818	5.228499508	8.460341543	193.4544818	5.228499508	270.6713315	386.8085311	10.45428463	39.58056735	193.4544818	1.05012208	10.72745812	15.7199541	21.08665497	26.31477516	31.5943331	5.209136903	0.140787484	2.652033354	0.572340217	0.015468655	-0.896679224	39.53559118	1.068529491	5.908856478	4569.736369	6.500336229	247.2907713	168.4996176	0.181131672	0.004528292	1.449053372	10.08610754	536.6831858	263.1986929	7.113478186	8.955049794	263.1986929	7.113478186	384.3671889	531.4012885	14.36219699	48.19583991	263.1986929	-2.423545298	11.37216569	16.61076838	22.33616626	27.84356418	33.4469421	5.571436754	0.150579372	2.760078658	0.830525055	0.022446623	-0.298394868	39.52799279	1.068324129	5.908547618	3465.385669	4.929424849	187.2756334	213.3211482	0.233328858	0.005833221	1.866630861	9.508858412	390.7234143	196.1481571	5.301301545	8.482561659	196.1481571	5.301301545	275.47802	392.2112927	10.60030521	39.93691183	196.1481571	0.945033667	10.757482	15.75901704	21.14323535	26.38323321	31.67762929	5.245767954	0.141777512	2.66329358	0.598404539	0.016173096	-0.825118949	39.53506745	1.068515336	5.908835191	86.73434661	0.123377449	3.611991708	10.64156157	0.266039039	85.13249253	4.536179368	63.03753542	51.43126771	1.390034262	6.331540748	3.971066105	0.107326111	5.913323935	55.372124	1.496543892	24.24646988	5.845682067	3.709294639	5.030347555	5.960074422	7.188122467	8.342563275	9.587106396	4.225483195	0.114202249	2.315742602	0.108570507	0.002934338	-3.567866098	39.42050071	1.065418938	5.904171904	81.77674661	0.116325386	3.478002519	11.01327699	0.275331925	88.10621592	4.449810011	59.98451969	47.42595985	1.281782699	6.201259678	3.959550488	0.107014878	5.911997018	55.05543601	1.487984757	22.8323092	5.758519211	3.579828805	4.959328521	5.854499366	7.096742739	8.237081505	9.48131121	4.29413679	0.116057751	2.341640737	0.084111979	0.002273297	-3.978025951	39.41833178	1.065360318	5.90408349	86.45484661	0.122979867	3.604437654	10.65691271	0.266422818	85.25530169	4.530166885	62.82088611	51.18319306	1.383329542	6.32377129	3.970713879	0.107316591	5.913089224	55.23072621	1.49272233	24.15241411	5.839389102	3.7024248	5.024845248	5.952470143	7.181023563	8.334638965	9.579011115	4.230011972	0.114324648	2.317463907	0.10737085	0.002901915	-3.585720346	39.42042443	1.065416877	5.904168795	79.81824661	0.113539469	3.425070087	11.22381562	0.280595391	89.79052499	4.425487573	59.18717245	46.04803622	1.24454152	6.153881121	3.956332376	0.106927902	5.915287028	55.96104466	1.512460667	22.39073112	5.734300305	3.523677517	4.94408441	5.824213901	7.075313747	8.209469513	9.455257396	4.332455945	0.117093404	2.355916374	0.06956472	0.001880128	-4.283160545	39.41752175	1.065338426	5.904050469	86.05094661	0.122405329	3.593521438	10.68575897	0.267143974	85.48607178	4.522907158	62.58133992	50.86146996	1.374634323	6.313638958	3.968468609	0.107255908	5.912258986	55.08877115	1.488885707	24.04088538	5.831305557	3.692413203	5.018659406	5.942750716	7.171897536	8.324051	9.568165365	4.23100739	0.114351551	2.317842	0.106121709	0.002868154	-3.604524328	39.42017134	1.065410036	5.904158478	144.5762466	0.205656112	5.175286303	8.28265022	0.207066255	66.26120176	5.693297151	104.8738304	101.2703652	2.737036897	7.420284791	8.202512099	0.221689516	9.396649744	78.40755577	2.119123129	36.98886905	9.326290395	4.591749531	6.219036076	7.987542564	9.873455698	11.82549267	13.82006421	4.137365473	0.111820688	2.281878378	0.135663774	0.003666588	-3.209883594	39.42050486	1.06541905	5.904172073	3.84151071	4.215145939	4.317862866	4.351889137	4.402447406	4.510707055	4.505601535	4.455255258	3.822799036	4.198808621	4.351568086	4.394163761	4.480308356	4.556271095	4.5717778	4.503569933	4.265042625	4.779087806	5.107077056	5.201179543	5.232195857	5.371955522	5.385719088	5.438758396	3.837299124	4.230998459	4.40378778	4.462944083	4.555490061	4.631959693	4.653873978	4.603886583	4.355713643	4.907498384	5.276807624	5.393174311	5.405486823	5.576081	5.57002079	5.671243279	5.476586929	6.03269126	6.295115283	6.3980916	6.319222216	6.507283583	6.566755541	6.608303788	12.1539322	22.28739284	35.3481344	40.36085086	39.03555169	47.81337035	46.64553806	53.29553228	7.519263773	12.98854465	17.30761897	20.14125664	21.13962429	25.00950482	24.53614782	27.46328387	0.138637379	0.342819435	0.77436489	0.990504257	0.706502752	0.916345297	0.910942862	1.001841009	6.712328274	11.14880704	14.93346274	16.44281348	17.20459654	19.85882738	20.1418309	21.62319386	0.930106959	1.524688761	2.035624689	2.105291692	2.122120356	2.50951646	2.666546692	2.951629425	30.31855993	66.26407238	131.6301598	164.2134675	116.8387691	144.4539991	125.23145	141.2053395	-0.004377144	-0.007888413	-0.123726038	-0.001891446	-0.107062554	0.07850182	-0.125973346	0.064312047	0.072600608	-0.034559954	-0.037555493	0.052746368	-0.081088845	0.076920993	-0.151805497	-0.038599631	-0.069554217	0.017875127	-0.100040408	0.028254963	-0.035474964	0.037445991	-0.008485542	0.08922833	0.097340695	-0.038760321	0.024185722	0.094679476	-0.036316823	0.061658877	-0.11630289	-0.09287114	0.066207998	-0.05648167	0.027859111	0.092852571	-0.017432015	0.024764979	-0.133856296	-0.088027724	-0.097665928	0.053686524	-0.117486243	0.065304254	-0.063804319	0.071756241	-0.02196241	0.046534217	0.760128244	0.827554144	1.047248358	0.936014313	0.980182678	0.845679056	1.035073152	0.910216986	0.890521254	1.010975771	1.008171157	0.940357665	1.07632297	0.936498264	1.147105041	1.068198448	0.724304069	0.688650333	1.024406986	0.798005461	0.709612354	0.679309441	0.780729403	0.705055749	0.951950958	1.066976002	0.973977278	0.892548237	1.028940136	0.928240994	1.11255833	1.092910213	0.867948657	0.98023153	0.929425574	0.761553371	0.770533169	0.796597845	1.015687982	1.11198186	0.721405366	0.593869525	0.996124754	0.616430275	0.634414662	0.498962758	0.732088615	0.758409622	8	4.222222222	3.0625	2.342222222	1.583333333	1.275102041	1.010416667	0.648526077	0.58125	0.330374452	0.2	0.075396825	0.051041667	0.037777778	0.023989899	0.017467151	0.014434524	0.01013322	0.011177885	0.007866058	0.449285007	4.09645254	3.898054088	3.771741397	3.665501541	3.481330344	3.34777242	3.16445911	2.972987883	4.093476975	3.892431311	3.750462651	3.611856174	3.441604994	3.258349752	3.152205981	2.923994816	4.136184158	3.948025061	3.824037352	3.774868564	3.558788304	3.443616374	3.274499366	3.102653177	4.095737786	3.895979894	3.751426314	3.605673871	3.440513604	3.238571294	3.162418778	2.927385472	4.152241446	3.97194585	3.852498395	3.807515802	3.582141348	3.473353855	3.333356909	3.124544763	8.203123165	8.199813798	7.474147216	6.461730871	6.436074857	6.350377898	4.928851357	4.684595082	2.176556664	2.041221812	1.925667734	1.922588372	1.70368275	1.620789121	1.523866145	1.266202253	2.163754693	2.024894998	1.92182179	1.912436913	1.692325599	1.606450371	1.477674904	1.290307946	2.104206162	1.943190073	1.812226698	1.720992655	1.52271731	1.380241079	1.28503038	1.022002745	2.156990621	2.015817549	1.922583744	1.907418559	1.703418415	1.596211911	1.447752714	1.327423841	2.090238976	1.921291481	1.786541417	1.684173271	1.494015402	1.34540315	1.230541799	0.980942859	1.387662021	1.259413718	1.193330002	0.990117654	0.878434149	0.774257429	0.666014146	0.447572528	8.825204262	9.661448361	208.5579035	68.73814467	52.37358068	29.92022654	294.2775499	0	300.6555725	102.3703621	85.36668632	0	18.48665262	165.4747844	0	0	294.2775499	183.961437	194.1150709	0	0	294.2775499	194.1150709	183.961437	0	294.2775499	183.961437	0	0	164.1948444	29.92022654	324.1977765	164.1948444	183.961437	0	0	183.961437	458.4723943	29.92022654	0	294.2775499	51.94501563	132.0164214	0	194.1150709	154.9737135	0	0.909874473	128.0500295	164.1948444	164.5649099	159.4189812	29.92022654	164.5649099	191.9403873	17.23809524	0.465894466	40.36190476	0.620952381	22	0.594594595	24	0.648648649	46	1.243243243	36.36942697	0.982957486	8.299123854	0.224300645	42.84034697	1.157847216	9.424130592	0.254706232	1.034745554	0.027966096	0.139502762	0.377071823	0	0	0.034105536	0.863835264	0.440952381	0.539792009	0.821547619	0.18	0.081160372	-0.098839628	0.042287645	0.539332539	0.174667463	0	2	0.054054054	3.310643421	0.082766086	5.310643421	59.46233441	1.48655836	11.94177024	0.298544256	19.65526849	170.9470559	4.273676399	4.56822051	0.114205513	7.56822051	77.77896865	1.944474216	2.340922281	0.058523057	3.924738179	9.121844562	0.228046114	3.27749852	0.081937463	5.27749852	57.59438273	1.439859568	6.998679116	0.174966978	6.679974378	62.56351212	1.564087803	4.669718522	0.116742963	5.604922028	60.28459609	1.507114902	3.661155505	0.091528888	5.661155505	61.31792693	1.532948173	4.30029135	0.107507284	5.361350885	59.65841542	1.491460386	24.49890656	19.73600412	14.45398362	6.896302456	21.47361243	15.30333487	22.52644866	23.20981512	24.81727737	20.33203323	24.49890656	19.73600412	24.49890656	19.73600412	24.49890656	19.73600412	24.49890656	19.73600412	4.727387819	4.369447852	6.32256524	6.746412129	8.204945165	9.007367027	10.27273809	11.26586057	12.45940781	13.54680594	14.7190317	15.8529595	17.02286762	18.18056522	6.920671504	7.860570786	10.99024653	12.80265661	15.48608139	17.67659829	20.21147959	22.56126206	25.04650345	27.46247621	29.93280692	32.37759534	34.8450555	37.30355503	5.278114659	5.111987788	7.480287292	8.111778082	9.994047833	11.03391187	12.70360333	13.96658625	15.53889279	16.92169378	18.45236409	19.89801527	21.41316131	22.8915642	2.625769435	2.425484971	3.751693707	4.18119	5.241039134	5.912283093	6.861571358	7.632903061	8.529940121	9.344960418	10.21721278	11.05171973	11.91233795	12.75561482	4.672828834	4.270536259	6.233874111	6.62875012	8.095997159	8.883840438	10.1532667	11.13920124	12.33299221	13.41521416	14.58470701	15.71299892	16.87780998	18.02870157	6.102558595	7.666221926	9.330697869	11.05647754	12.8243481	14.62359183	16.4473717	18.29084629	20.15034107	22.02295205	23.9063362	25.79858644	27.69814699	29.60374962	5.21900356	6.432337017	7.73954965	9.079936227	10.45116043	11.84591872	13.26058233	3.310643421	2.968302692	2.601571473	2.501091203	2.45297958	2.284644057	2.172833793	1.931499427	1.856626252	1.696873422	1.4351507	1.173687008	1	1	0.822781687	11.94177024	10.29002997	8.011492853	7.025247267	6.791457483	6.33280837	5.808646354	5.604223725	5.38188361	4.029876992	3.269203496	3.083411347	2.274917218	2.274917218	1.968888762	4.56822051	3.865007765	3.534944805	3.402682446	2.999110514	3.310643421	2.968302692	2.601571473	2.501091203	2.45297958	2.284644057	2.172833793	1.931499427	1.856626252	1.696873422	1.4351507	1.173687008	1	1	0.822781687	11.94177024	10.29002997	8.011492853	7.025247267	6.791457483	6.33280837	5.808646354	5.604223725	5.38188361	4.029876992	3.269203496	3.083411347	2.274917218	2.274917218	1.968888762	4.56822051	3.865007765	3.534944805	3.402682446	2.999110514	2.807500361	2.693498676	2.509207351	2.407774737	2.126332346	1.828271495	1.563081532	1.5	1.5	0.945081225	2.340922281	1.36	0.86	0	0	0	0	0	0	0	0	0	0	0	0	3.27749852	2.958479574	2.491241722	2.412320155	2.365793157	2.157075193	2.094716935	1.894194345	1.759218913	1.587131316	1.425170507	1.127077418	1	1	0.754726102	6.998679116	6.559668879	5.88282852	5.371829148	5.347940629	5.269833508	4.99907171	4.854253568	4.845140577	4.254111096	4.151057013	3.703827548	3.552189568	3.414213562	3.414213562	4.669718522	4.303801219	3.92859793	3.867865759	3.691031638	3.624120315	3.370833576	3.346981825	3.239049816	2.927996062	2.82903068	2.546966302	2.5	2.5	2.016352592	3.661155505	3.61334086	3.208498293	2.904545348	2.852394251	2.805208993	2.579221053	2.263839261	2.171519057	2.108099538	1.650934488	1.417559529	1.119118894	1	1	4.30029135	3.964893193	3.562769157	3.467033961	3.420000606	3.233357183	3.145828347	2.918977407	2.815484892	2.648011292	2.42904273	2.139018023	2	2	1.751151605	1	4	1	0	0	0	0	22	13	9	0	0	0	0	0	0	0	0	0	0	0	0	0	0	0	1	0	0	0	0	0	0	0	0	0	0	0	0	0	0	0	0	0	0	0	0	0	0	0	0	0	0	0	0	0	0	0	0	0	0	0	0	0	0	0	0	0	0	0	0	0	0	0	0	0	0	0	0	0	0	0	3	0	0	2	0	0	1	0	0	0	0	0	0	0	0	0	0	0	0	0	0	0	0	0	0	0	0	0	0	0	0	0	0	0	0	0	0	0	0	0	2	0	0	0	0	0	0	0	0	0	0	0	0	0	0	0	0	0	0	0	0	0	0	0	0	0	0	0	0	0	3	7	1	2	1	0	0	1	0	2	0	0	0	0	0	0	0	0	0	0	0	0	0	0	0	13	6	3	0	0	0	0	0	0	0	0	0	0	0	0	0	1	0	0	0	0	4	17	0	0	3	2	0	2	0	0	2	1	1	0	1	0	0	0	0	0	0	0	0	0	0	0	0	0	0	0	0	0	0	0	0	0	0	2	0	0	0	0	0	0	0	0	0	0	0	0	0	0	0	0	0	0	0	0	0	0	0	0	0	0	0	0	0	0	0	0	0	1.901989617	0	-0.814930623	0	0	21.91006629	-2.752905563	0	0	-1.157670609	2.846291011	1.895940928	0	0	0	0	0	0	0	0	0	0	0	0	0	0	0	0	0	29.24185679	10.85102825	6.158416005	0	0	0	0	0	0	0	0	0	0	0	0	0	0	27.58658457	0	0	0	0	0	0	0	0	0	0	0	0	0	0	0	0	0	0	0	0	0	0	0	0	0	0	0	0	0	0	0	0	0	0	0	0	0	0	0	1	0	3	0	0	13	3	0	0	1	7	2	0	0	0	0	0	0	0	0	0	0	0	0	0	0	0	0	0	3	1	1	0	0	0	0	0	0	0	0	0	0	0	0	0	0	2	0	0	0	0	0	0	0	0	0	0	0	0	0	0	0	0	0	0	0	0	0	0	0	0	0	0	0	0	0	0	0	0	0	0	0	0	0	0	0	3	0	0	0	2	0	1	0	0	0	3	0	1	1	3	1	2	1	0	0	0	0	0	0	0	0	0	0	0	0	0	1	0	1	0	1	0	0	0	0	0	0	4	0	2	2	4	6	10	11	5	0	1	1	3	1	2	2	0	0	0	0	0	0	0	0	0	0	0	0	0	2	0	1	0	1	1	0	0	0	0	0	7	5	7	9	9	6	10	13	0	0	0	0	0	0	0	0	0	0	0	0	0	0	0	0	0	0	0	0	0	0	0	0	0	0	0	0	0	0	1	0	0	0	0	0	0	0	0	0	0	1	0	1	0	0	0	0	2	4	23	21	30	33	30	32	33	28	22	13	1.889881575	5.349418023	0	3	9.666577931	5.450691788	0	3.789291416	11.47010764	0	0	0	0	5.904636468	9.775943528	0	0	0	0	0	0	0	0	48	0	0	124	0	0	0	0	0	0	0	0	0	0	0	0	0	0	10	0	0	0	0	0	0	0	0	0	1	0	1	0	0	1	0	0	0	0	0	0	0	0	0	0	0	0	0	0	0	0	0	0	0	0	0	0	0	0	0	0	0	0	0	0	0	0	0	0	0	0	0	0	0	0	0	0	0	0	0	0	0	0	0	0	0	0	0	0	0	0	0	0	0	0	0	0	0	0	0	0	0	0	0	0	0	0	1	0	1	0	0	1	0	0	0	0	0	0	0	0	0	0	0	0	0	0	0	0	0	1	0	0	0	0	0	0	0	0	0	0	0	0	0	0	0	0	0	0	0	0	0	0	0	0	0	0	0	0	0	0	0	0	0	0	0	0	0	0	0	0	0	0	0	0	0	0	0	0	0	0	0	0	0	0	1	0	1	0	0	1	0	0	0	0	0	0	0	0	0	0	0	0	0	0	0	0	0	1	0	0	0	0	0	0	0	0	0	0	0	0	0	0	0	0	0	0	0	0	0	0	0	0	0	0	0	0	0	0	0	0	0	0	0	0	0	0	0	0	0	0	0	0	0	0	0	0	0	0	0	0	0	0	1	0	1	0	0	1	0	0	0	0	0	0	0	0	0	0	0	0	0	0	0	0	0	1	0	0	0	0	0	0	0	0	0	0	0	0	0	0	0	0	0	0	0	0	0	0	0	0	0	0	0	0	0	0	0	0	0	0	0	0	0	0	0	0	0	0	0	0	0	0	0	0	0	0	0	0	0	0	1	0	1	0	0	1	0	0	0	0	0	0	0	0	0	0	0	0	0	0	0	0	0	1	0	0	0	0	0	0	0	0	0	0	0	0	0	0	0	0	0	0	0	0	0	0	0	0	0	0	0	0	0	0	0	0	0	0	0	0	0	0	0	0	0	0	0	0	0	0	0	0	0	0	0	0	0	0	1	0	1	0	0	1	0	0	0	0	0	0	0	0	0	0	0	0	0	0	0	0	0	1	0	0	0	0	0	0	0	0	0	0	0	0	0	0	0	0	0	0	0	0	0	0	0	0	0	0	0	0	0	0	0	0	0	0	0	0	0	0	0	0	0	0	0	0	0	0	0	0	0	0	0	0	0	0	1	0	1	0	0	1	0	0	0	0	0	0	0	0	0	0	0	0	0	0	0	0	0	1	0	0	0	0	0	0	0	0	0	0	0	0	0	0	0	0	0	0	0	0	0	0	0	0	0	0	0	0	0	0	0	0	0	0	0	0	0	0	0	0	0	0	0	0	0	0	0	0	0	0	0	0	0	0	1	0	1	0	0	1	0	0	0	0	0	0	0	0	0	0	0	0	0	0	0	0	0	0	0	0	1	0	0	0	0	0	0	0	0	0	0	0	0	0	0	0	0	0	0	0	0	0	0	0	0	0	0	0	0	0	0	0	0	0	0	0	0	0	0	0	0	0	0	0	0	0	0	0	0	0	0	0	1	0	1	0	0	1	0	0	0	0	0	0	0	0	0	0	0	0	0	0	0	0	0	0	0	0	0	0	0	0	0	0	0	0	0	0	0	0	0	0	0	0	0	0	0	0	0	0	0	0	0	0	0	0	0	0	0	0	0	0	0	0	0	0	0	0	0	0	0	0	0	0	0	0	0	0	0	0	1	0	1	0	0	1	0	0	0	0	0	0	0	0	0	0	0	0	0	0	0	0	0	0	0	0	0	0	0	0	0	0	0	0	0	0	0	0	0	0	0	0	0	0	0	0	0	0	0	0	1	0	0	0	0	0	0	0	0	0	0	0	0	0	0	0	0	0	0	0	0	0	0	0	0	0	0	0	32	0	6	0	0	2	0	0	0	0	0	0	0	0	0	0	0	0	0	0	0	0	0	0	0	0	0	0	0	0	0	0	0	0	0	0	0	0	0	0	0	0	0	0	0	0	0	0	0	0	0	0	0	0	0	0	0	0	0	0	0	0	0	0	0	0	0	0	0	0	0	0	0	0	0	0	0	0	42	0	9	0	0	4	0	0	0	0	0	0	0	0	0	0	0	0	0	0	0	0	0	1	0	0	0	0	0	0	0	0	0	0	0	0	0	0	0	0	0	0	0	0	0	0	0	0	0	0	0	0	0	0	0	0	0	0	0	0	0	0	0	0	0	0	0	0	0	0	0	0	0	0	0	0	0	0	45	0	10	0	0	4	0	0	0	0	0	0	0	0	0	0	0	0	0	0	0	0	0	1	0	0	0	0	0	0	0	0	0	0	0	0	0	0	0	0	0	0	0	0	0	0	0	0	0	0	0	0	0	0	0	0	0	0	0	0	0	0	0	0	0	0	0	0	0	0	0	0	0	0	0	0	0	0	47	0	10	0	0	2	0	0	0	0	0	0	0	0	0	0	0	0	0	0	0	0	0	3	0	0	0	0	0	0	0	0	0	0	0	0	0	0	0	0	0	0	0	0	0	0	0	0	0	0	0	0	0	0	0	0	0	0	0	0	0	0	0	0	0	0	0	0	0	0	0	0	0	0	0	0	0	0	51	0	12	0	0	2	0	0	0	0	0	0	0	0	0	0	0	0	0	0	0	0	0	1	0	0	0	0	0	0	0	0	0	0	0	0	0	0	0	0	0	0	0	0	0	0	0	0	0	0	0	0	0	0	0	0	0	0	0	0	0	0	0	0	0	0	0	0	0	0	0	0	0	0	0	0	0	0	54	0	13	0	0	4	0	0	0	0	0	0	0	0	0	0	0	0	0	0	0	0	0	2	0	0	0	0	0	0	0	0	0	0	0	0	0	0	0	0	0	0	0	0	0	0	0	0	0	0	0	0	0	0	0	0	0	0	0	0	0	0	0	0	0	0	0	0	0	0	0	0	0	0	0	0	0	0	52	0	8	0	0	8	0	0	0	0	0	0	0	0	0	0	0	0	0	0	0	0	0	2	0	0	0	0	0	0	0	0	0	0	0	0	0	0	0	0	0	0	0	0	0	0	0	0	0	0	0	0	0	0	0	0	0	0	0	0	0	0	0	0	0	0	0	0	0	0	0	0	0	0	0	0	0	0	42	0	12	0	0	8	0	0	0	0	0	0	0	0	0	0	0	0	0	0	0	0	0	0	0	0	2	0	0	0	0	0	0	0	0	0	0	0	0	0	0	0	0	0	0	0	0	0	0	0	0	0	0	0	0	0	0	0	0	0	0	0	0	0	0	0	0	0	0	0	0	0	0	0	0	0	0	0	29	0	13	0	0	10	0	0	0	0	0	0	0	0	0	0	0	0	0	0	0	0	0	0	0	0	0	0	0	0	0	0	0	0	0	0	0	0	0	0	0	0	0	0	0	0	0	0	0	0	0	0	0	0	0	0	0	0	0	0	0	0	0	0	0	0	0	0	0	0	0	0	0	0	0	0	0	0	19	0	16	0	0	6	0	0	0	0	0	0	0	0	0	0	0	0	0	0	0	0	0	0	0	0	0	0	0	0	0	0	0	0	0	0	0	0	0	0	0	0	0	0	0	0	0	0	0	0	1	0	0	0	0	0	0	0	0	0	0	0	0	0	0	0	0	0	0	0	0	0	0	0	0	0	0	0	4.64385619	3.754887502	0.728464916	136.4006	86.99	86.99	4.951598955	24.51833222	5.6231	31.61925361	672.3540579	194.1150709	128.0500295	616.9269103	256.2159468	458.93	0.91756256	-5.598859112	-6.024019008	-6.181598955	1	0	0.5	0.5	0.666666667	0.7	0.5	0.833333333	1	0.671428571	0.166666667	0.75	0	0	0	0	0	0	0	0	0	0	0	0	0	0	0	0
16	O=P1(NCCCl)OCCCN1CCCl	261.11	9.003793103	17.2655	29.549	19.4092	33.3487	0.595362069	1.018931034	0.669282759	1.149955172	0.153846154	29	14	3	29	14	1	15	3	0.103448276	1	0	0	15	7	2	2	1	0	0	2	0	0	0	3	7	2	51.72413793	24.13793103	6.896551724	6.896551724	6.896551724	7	0	0	0	1	0	1	1	6	6	0	0.428571429	0	1	1	1	0	0	0	1	0	0	0	0	0	0	0	0	0	0	0	47.84920635	0	0	0	0	0	0	64	264	237.4682768	134.9557252	349.89	281.837184	72	189	163.94018	141.5011193	302.15	201.07784	8.083333333	4.769047619	3.416666667	1.707857143	7	18	2.915475947	8.723231275	1.731958763	1.864677187	0.338580005	31.33333333	3	1.552396504	19	52.57362792	3.78109816	7.198300347	1	85	6.071428571	0.948979592	8.12244898	29	208	36	2.182005815	8	3.373626374	12	5.483516484	1222	2609	1064	4695	14.09439925	162	761	12.75639303	6.30982661	3.655569976	5.749330586	0.541071429	0.322969491	0.178445694	0.102229982	3.647739198	5.188549383	20.50217766	32.58742474	34.52777778	2.466269841	10.06809129	8.088758336	0.005906394	0.000626072	0.001164987	7.16601E-05	7.966269841	5.311006238	2.236308959	9.25E-07	0.001696009	0.002238639	na	19	1.8222362	2.708050201	4.17438727	4.976733742	5.831882477	6.673297968	7.540621529	8.394121194	9.264733856	10.12218122	10.9937484	3.36729583	0	4.615120517	0	6.107022888	0	7.723562472	0	9.400878084	2.708050201	2.944438979	3.135494216	3.258096538	3.33220451	2.995732274	2.708050201	2.397895273	1.945910149	1.386294361	2.772588722	3.091042453	3.295836866	3.401197382	3.465735903	3.091042453	2.772588722	2.48490665	2.079441542	1.386294361	11.5387394	5.170483995	5.283203729	1.021800616	0.112719734	3.344637856	2.732456459	10.4413113	6.726492059	5.488964072	4.274656571	3.223162434	2.531183496	0.74580795	0.480463719	0.304942448	0.194302571	0.128926497	0.093747537	10.32288527	7.244517017	5.883786773	4.606453215	3.86055682	2.859200825	0.737348948	0.517465501	0.326877043	0.209384237	0.154422273	0.105896327	11.6913113	8.181489798	7.270103321	5.980798639	4.859072997	4.258938532	57.20106151	2.522719287	79.71446022	4.730847831	4.933858547	3.575679946	4.427123863	140.8814489	56.62660547	1.952641568	2.71016464	6.318150001	3.664497779	3.770050673	246.6249823	1939.67205	1.429911171	3.708966083	14	1	53.30296891	2.635478185	1.514709416	27.66243539	0.483622097	0.704003981	1.485553109	1.952641568	2.718054912	3.771437029	4.168325823	4.375222374	4.375222374	56.62660547	78.82359245	109.3716739	120.8814489	126.8814489	126.8814489	0.401945082	0.559502994	0.776338366	0.858036667	0.900625667	0.900625667	2.905339427	2.139926083	1.086543966	0.689655172	0.482758621	0.482758621	0.39793868	0.553926129	0.768600187	0.849484157	0.89164865	0.89164865	47.08544441	8.705868972	0.621847784	1.315736977	2.377004952	0.169786068	4.754009904	17.41173794	1.243695567	6.481577129	3.521892258	3.206865673	0.229061834	0.708513076	0.178102591	0.012721614	-1.049061669	13.46039689	0.961456921	1.580681012	307	3.373626374	43.85714286	37.65357143	0.356325386	0.025451813	2.494277705	6.690842277	45.86513291	3.276080922	2.326075719	45.86513291	3.276080922	63.70671398	91.73026581	6.552161844	17.56187142	45.86513291	7.864419905	11.39833358	15.32912874	19.11869437	22.95789794	3.079477067	0.219962648	0.683867764	0.140570092	0.010040721	-1.1929499	13.65476127	0.975340091	1.589397756	269.6666667	0	2.368816963	1.791759469	28	2	2.026021244	5.4354883	0.388249164	5.314873542	19.31578706	1.379699076	13.19362115	5.987603911	4.532599493	5.883322388	7.337587744	8.860641042	10.43302698	3.741657387	0.267261242	0.802289625	3.741657387	0.267261242	0.802289625	13.52528496	0.966091783	1.583604994	0.960927437	30.84836247	13.944458	0.996032714	97.61120597	1.803618763	4.425875833	0.316133988	0.904398916	1	0.071428571	2	8.851751667	0.632267976	2.651397174	2.925045567	2.058388132	0	1.807833294	0	1.661968867	3.677589195	0.262684943	0.791788501	0.027641368	0.001974383	-2.181816659	13.48123278	0.962945199	1.581621451	22.40240505	0.246180275	3.200343578	4.240761745	0.302911553	29.68533222	2.992029622	8.608858946	0.614918496	1.308923829	3.548506874	0.253464777	5.400851461	17.21771789	1.229836992	6.664300492	4.008623582	3.462591135	3.670776266	5.304278448	6.309160929	7.653214676	3.105534621	0.221823901	0.688990925	0.12748174	0.009105839	-1.252372826	13.46796855	0.961997754	1.581022931	499	5.483516484	71.28571429	25.01158009	0.208177868	0.014869848	1.457245079	7.566828479	72.72008607	5.194291862	2.606316138	72.72008607	5.194291862	107.3053236	145.4401721	10.38858372	22.11592271	72.72008607	8.814479	12.73965242	17.1971299	21.40833065	25.73123037	3.269719189	0.233551371	0.720314639	0.099892904	0.007135207	-1.400651505	13.6045807	0.971755764	1.587159226	61.96796537	0.680966652	8.852566481	164.7095238	1.632762897	0.116625921	11.42934028	4.029952525	11.26195292	0.804425208	1.47225919	8.996579722	0.642612837	10.52050269	22.52390584	1.608850417	9.286373795	8.998200558	4.585957096	6.580864115	8.79204223	10.98425104	13.1812009	2.846007741	0.203286267	0.635930508	0.100712575	0.007193755	-1.395682819	13.69467357	0.978190969	1.591172358	194.9205882	1.856386555	27.65438175	76.78295474	0.57857885	0.041327061	4.050051949	5.904957927	57.35830924	30.01907059	2.144219328	2.068356139	29.59090756	2.113636254	40.22677153	59.27247491	4.233748208	12.35495807	29.59090756	1.302867081	6.978402728	10.09292004	13.57125636	16.93009275	20.32726318	2.823020977	0.201644356	0.630999747	0.080650644	0.00576076	-1.530749027	13.67427028	0.976733591	1.590265823	193.4844204	1.842708766	27.4464172	78.15195421	0.583278781	0.04166277	4.08295147	5.892604947	56.92327266	29.82113633	2.130081167	2.064333863	29.38051503	2.098608216	39.92054609	58.86541552	4.204672537	12.26424584	29.38051503	1.313454815	6.964143768	10.07164738	13.54262973	16.89446145	20.28442933	2.815841891	0.201131564	0.629451572	0.078794493	0.005628178	-1.544905787	13.67473632	0.97676688	1.590286545	342.4611724	3.261534975	49.00246749	33.77757772	0.31646754	0.022604824	2.215272781	6.899323784	103.4185644	51.15318221	3.653798729	2.392421719	51.15318221	3.653798729	71.73593137	102.47201	7.319429286	18.61321424	51.15318221	-0.747730058	8.094968186	11.71691097	15.76936974	19.66246873	23.6134378	3.116588293	0.22261345	0.691151209	0.137011041	0.009786503	-1.208542206	13.64814143	0.974867245	1.58910292	269.9009802	2.570485526	38.47890432	45.7794223	0.405744246	0.028981732	2.840209719	6.466269943	79.74876492	40.42303246	2.887359461	2.249280446	40.40350046	2.885964319	56.56240824	80.65024378	5.760731698	15.93902538	40.40350046	0.740650803	7.615428493	11.01271528	14.82456952	18.48340997	22.19779151	3.046285413	0.217591815	0.677278827	0.140444274	0.010031734	-1.193494348	13.65396278	0.975283056	1.5893622	340.38464	3.241758476	48.81919143	33.46148957	0.320193551	0.022870968	2.241354854	6.898752248	105.1509916	51.22579581	3.658985415	2.3932842	51.22579581	3.658985415	70.44364428	103.1609612	7.368640083	19.11802203	51.22579581	-1.308170644	8.094512906	11.72906468	15.77028684	19.67225476	23.62063142	3.063873639	0.218848117	0.68077919	0.095300948	0.006807211	-1.429263892	13.65698847	0.975499177	1.58949692	259.028664	2.466939657	36.93365199	46.84573257	0.424584836	0.030327488	2.972093853	6.391933119	76.79844544	38.89232272	2.778023051	2.225809433	38.89005882	2.777861345	53.86477084	77.63923193	5.545659424	15.81753174	38.89005882	0.686223265	7.531969979	10.90511399	14.66843756	18.29429063	21.96789852	3.048683906	0.217763136	0.677757357	0.141784788	0.010127485	-1.187718508	13.65874226	0.975624447	1.589574994	35.27071354	0.335911558	3.575851934	3.903957137	0.278854081	27.32769996	3.810315264	24.72147073	22.60048536	1.614320383	1.895764873	4.422096368	0.315864026	5.492178268	20.40668635	1.457620454	9.810490055	5.308533559	3.067098992	4.245226433	5.415628755	6.704669834	8.033747649	9.400665366	3.307581998	0.236255857	0.727314867	0.212075767	0.015148269	-0.942912536	13.47606374	0.962575981	1.581388279	28.10571354	0.267673462	3.06406622	4.37091076	0.312207911	30.59637532	3.380636979	20.49239575	16.90344787	1.207389134	1.719165418	3.511742123	0.250838723	5.123212444	18.65092823	1.33220916	8.067303339	4.55989049	2.66127301	3.815207596	4.650100152	5.763307116	6.820320424	7.967593404	3.072524697	0.21946605	0.682493536	0.348606387	0.024900456	-0.640730524	13.47902773	0.962787695	1.581521993	30.21321354	0.287744891	3.214601934	4.195793327	0.299699523	29.37055329	3.484060005	21.62629623	18.52414811	1.323153437	1.774833543	3.644473623	0.260319544	5.118058156	18.62003337	1.330002383	8.681013513	4.688005413	2.798621899	3.905668042	4.805933208	5.919096261	7.019970149	8.189002761	3.072628002	0.219473429	0.682513978	0.198620555	0.014187183	-0.982766132	13.47672332	0.962623095	1.581418037	28.48991354	0.27133251	3.091509077	4.353238688	0.310945621	30.47267081	3.429450961	20.70524114	17.20197057	1.228712184	1.72980948	3.85968567	0.275691834	5.339313872	19.15692109	1.368351506	8.015962817	4.706140039	2.687759054	3.870000206	4.800735403	5.974747029	7.143602247	8.38569064	3.214787179	0.229627656	0.710013119	0.440520969	0.031465783	-0.49844678	13.4783645	0.962740321	1.581492076	30.02591354	0.285961081	3.201223363	4.205031013	0.300359358	29.43521709	3.473760304	21.47416605	18.35443302	1.31103093	1.769237363	3.653940089	0.260995721	5.116327453	18.58953734	1.327824095	8.61236971	4.68162403	2.787150927	3.895947154	4.797147459	5.912487126	7.017439441	8.190295346	3.066026849	0.219001918	0.681206335	0.205125352	0.014651811	-0.963172926	13.47986439	0.962847457	1.581559733	49.31901354	0.469704891	4.579301934	3.277720702	0.234122907	22.94404492	4.547187255	36.11671763	35.32225881	2.523018487	2.167267856	7.388936858	0.527781204	8.168808174	25.93391612	1.85242258	13.95049324	7.589420194	3.570315489	5.037777697	6.663657328	8.418218797	10.2584992	12.15788005	2.932557354	0.209468382	0.654145121	0.154736197	0.011052586	-1.134571313	13.50469835	0.964621311	1.582678843	3.397771454	3.608296817	3.625068629	3.674530358	3.603368581	3.029716287	2.578702588	2.421127235	2.865314825	3.185186159	3.274487603	3.254861108	3.147823636	2.850893687	2.390453107	1.497199946	3.439607235	4.097255245	4.284107345	4.300367967	4.283542549	4.039429585	3.81852678	2.824260182	2.987063559	3.391873644	3.514606421	3.469379772	3.278805851	3.145133901	2.769780405	1.875303732	3.569713964	4.292919356	4.523047812	4.51364508	4.504428362	4.342656226	4.143475428	3.106226481	4.289325922	5.215842412	5.244464747	5.361222465	5.524344357	4.688284019	4.570692089	3.923313887	8.077213279	20.45522197	33.44466736	33.19632306	26.23390304	21.90887186	28.27497291	17.18673811	3.570073677	6.363000131	7.832817342	7.062348361	7.128182366	7.692088557	5.965905422	2.114147144	0.148104486	0.583965456	0.561194374	0.678039431	0.837103115	0.258934956	0.358646688	0.222498543	2.999827652	6.104770295	8.790931687	8.175441839	5.674742695	5.942311603	4.97003504	1.97613303	0.379345999	0.544386719	0.62105016	0.554426646	0.455847896	0.333700396	0.150591457	0.027155009	11.8211802	37.82905282	41.35216261	63.42102271	81.27637783	23.24405703	31.71253898	19.99095295	0.135086215	-0.105916247	-0.153844628	-0.088975011	0.040053667	0.120978487	-0.112828218	-0.036640311	-0.080334624	-0.101913881	-0.013214569	-0.088113265	-0.102451454	0.034595611	0.091203188	0.072802219	-0.229934956	0.185590001	-0.038890418	-0.402613892	0.138699903	0.108131893	-0.070605781	-0.024362396	-0.286395676	0.05737045	-0.171325983	0.011277279	-0.024020551	0.039939426	0.021540003	0.001888519	-0.607213353	0.139493286	-0.100374511	-0.00664472	0.107598927	-0.138665443	0.023076735	0.173983552	-0.14114701	0.120731605	-0.031753398	-0.344244782	0.108454068	0.077155306	-0.065632936	-0.015686235	0.635005588	0.979686101	1.145487237	0.905525584	0.77231721	0.728583515	1.476216479	2.176993656	1.158147162	1.033584906	0.99024863	0.978051417	0.988538957	0.980450936	0.937309298	1.030315186	0.932144749	0.855370568	1.02988098	1.646397626	0.996295117	0.39788308	0.881836794	1.292929842	1.598812924	0.981652434	1.570799547	1.135474044	0.604217566	0.600708747	0.701541981	0.876870951	2.186403446	1.055834036	1.238459168	1.089737827	0.741594933	0.926851571	0.458896368	0.058199007	0.693024221	0.713440892	0.975334934	1.917301346	1.235595064	0.320168999	0.711845588	1.040048256	3	2	0.9375	0.653333333	0.236111111	0.14122449	0.059027778	0	0	0	0.214285714	0.111111111	0.049342105	0.040833333	0.018162393	0.020174927	0.019675926	0	0	0	0.47358551	4.477562511	3.760332861	3.734992243	3.31484001	2.866222542	2.729055037	2.395961887	1.716156088	3.740840353	3.34259801	3.235966571	3.006884767	2.60023251	2.204355135	2.017351075	1.61033187	3.908134391	3.528435786	3.417131715	3.168406192	2.878119519	2.524206837	2.333051448	2.036278533	3.976353758	3.377912435	3.265151278	3.192761261	2.607898648	2.24894747	2.093116488	1.668483507	3.955582301	3.602339119	3.482282531	3.205638341	2.966209026	2.629692872	2.445281483	2.203131334	7.389752994	4.719979097	4.696739454	4.470133017	3.875674225	3.815503689	3.408572084	2.900597274	1.91407963	1.728123196	1.668900742	1.231801119	1.026138548	0.894928652	0.749394244	0.604189582	2.007043002	1.74663299	1.648886018	1.304529771	1.18740149	0.871450342	0.733460105	0.576218138	1.802759878	1.503324082	1.406130051	1.084560119	0.843173511	0.468570273	0.32173545	0.084153464	1.949328516	1.710027371	1.609253398	1.176808987	1.148541582	0.809858139	0.641514881	0.48853753	1.753615549	1.432343869	1.339637694	1.048241129	0.749730092	0.352591935	0.202424663	0	1.29582542	1.037315032	0.984778965	0.526364557	0.442028374	0.098570919	0	0	0	19.14315629	13.34009668	38.09811123	0	0	243.0927161	0	141.253224	43.80542183	6.921630254	0	32.48325297	0	89.21055126	0	164.795428	32.48325297	27.18484809	89.21055126	0	164.795428	40.52494477	108.3537076	0	175.7086911	19.14315629	13.34009668	78.29728812	27.18484809	0	164.795428	40.52494477	97.44044441	10.91326314	10.91326314	19.14315629	270.2775642	13.34009668	10.91326314	164.795428	19.14315629	0	13.34009668	105.4821362	80.83181986	0	0	13.34009668	27.18484809	0	0	78.29728812	27.06751436	98.56050596	7.395238095	0.528231293	17.8047619	0.613957307	9.5	0.678571429	1.5	0.107142857	11	0.785714286	13.45327299	0.960948071	4.932788106	0.352342008	6.129017187	0.437786942	1.793703953	0.128121711	0.273507941	0.019536281	0.238248551	0.05408886	0.135222151	0.028231293	0	0.950340136	0.433333333	0.613957307	0.906984127	0.180623974	0	-0.180623974	0.043356009	0.55583393	0.158166066	0	-8	-0.571428571	3.4354883	0.245392021	5.4354883	19.31578706	1.379699076	13.18031497	0.941451069	20.48002703	53.62213733	3.830152666	3.9598587	0.28284705	5.9598587	20.52745507	1.466246791	0.4	0.028571429	0.8	0.8	0.057142857	3.371936805	0.240852629	5.272613051	17.45096887	1.246497776	7.469837435	0.533559817	7.310836408	21.31565941	1.5225471	4.643014208	0.331643872	5.643014208	19.37961676	1.38425834	3.526678821	0.25190563	5.362359685	21.39093273	1.527923767	4.417250507	0.315517893	5.470624218	19.43066137	1.387904384	9.42190509	6.820310792	5.942137747	2.612967471	9.277366976	6.485151941	11.0278162	16.04826449	9.866746876	7.561877952	9.42190509	6.820310792	9.42190509	6.820310792	9.42190509	6.820310792	9.42190509	6.820310792	3.610917913	3.433987204	5.342334252	6.089044875	7.532088144	8.613048677	9.911902051	11.09906017	12.35340154	13.57305293	14.81356817	16.04319547	17.27937455	18.5121022	5.877735782	7.472500745	10.48584283	12.83035463	15.51424808	18.03350887	20.64085455	23.20336695	25.79033798	28.36442161	30.9455917	33.52294835	36.10240896	38.68072341	3.761200116	3.891820298	5.789960171	6.825460036	8.325790526	9.620129452	11.02566987	12.38270723	13.76585067	15.13754503	16.51539773	17.8905331	19.26713281	20.64308397	0.277631737	0	0.049932369	0	0.008158628	0	0.001309862	0	0.000209693	0	3.35539E-05	0	5.37E-06	0	3.472587378	3.396519792	5.193491153	6.006404882	7.386676058	8.487390233	9.74998145	10.93308027	12.16223924	13.36844808	14.58796534	15.80074889	17.01744012	18.23212822	4.990432587	6.613384218	8.390949465	10.26419934	12.19397476	14.15646914	16.13794994	18.13062002	20.13002125	22.13355733	24.13968183	26.14745277	28.15628464	30.16580721	3.988984047	5.129898715	6.470799504	7.873217055	9.331052447	10.81913808	12.32629714	3.4354883	1.928806427	1.532088886	1.414213562	1	0.347296355	0	-0.598117773	-1	-1	-1.414213562	-1.766176954	-1.879385242	-2	0	13.18031497	5.431561319	3.186193933	2.652684484	1.773776586	0.586537369	0	-1.123612343	-1.964073893	-2.194456925	-4.012780951	-4.566516595	-5.6499159	-7.299712055	0	3.9598587	1.984732679	1.532088886	1.439750916	1	3.4354883	1.928806427	1.532088886	1.414213562	1	0.347296355	0	-0.598117773	-1	-1	-1.414213562	-1.766176954	-1.879385242	-2	0	13.18031497	5.431561319	3.186193933	2.652684484	1.773776586	0.586537369	0	-1.123612343	-1.964073893	-2.194456925	-4.012780951	-4.566516595	-5.6499159	-7.299712055	0	3.9598587	1.984732679	1.532088886	1.439750916	1	0.347296355	0	-0.623200968	-1	-1.109391576	-1.724126825	-1.879385242	-1.927622926	-2	0	0.4	0	0	0	0	0	0	0	0	0	0	0	0	-0.4	0	3.371936805	1.790165174	1.399020269	1.19153157	0.740830135	0.23200048	0	-0.445583251	-0.799345387	-0.896171571	-1.320001806	-1.601738826	-1.761967347	-1.900676246	0	7.469837435	5.027787593	3.883731873	3.590847578	3.242607183	2.871589469	2.431153163	2.340264173	1.81364215	1.32202945	1.241173184	0.376577935	0.229757787	0.159001027	0	4.643014208	2.985269455	2.532088886	2.451524953	2	1.347296355	1.230614524	0.549656364	0.194810519	0	-0.293213391	-0.761676632	-0.879385242	-1	0	3.526678821	2.322117357	2.176477982	1.851537083	1.801206318	1.020626653	0.586822152	-0.194148587	-0.746039447	-0.867449885	-1.240646063	-1.519160519	-1.702341001	-1.835680864	0	4.417250507	2.861148056	2.454926297	2.297832008	1.814323881	1.14127851	0.78312994	0.256358575	-0.153091006	-0.177121117	-0.504306601	-0.878994027	-0.959361313	-1.053373711	0	2	1	0	0	1	0	0	0	0	0	0	0	0	0	0	0	0	0	0	0	0	0	0	0	0	0	0	0	0	0	0	0	0	0	0	0	0	0	0	0	0	0	0	0	0	0	0	0	0	0	0	0	0	0	0	0	0	0	0	0	0	0	0	0	0	0	0	0	0	0	0	0	0	0	0	0	0	0	0	0	0	0	0	0	0	0	0	0	0	0	0	0	0	0	0	0	0	0	0	0	0	0	0	0	0	0	0	0	0	0	0	2	0	0	0	0	0	0	0	0	0	0	0	0	0	0	0	0	0	0	0	0	0	0	0	0	0	0	0	0	0	0	0	0	0	0	0	0	0	0	0	1	4	0	1	0	0	0	6	0	0	0	0	0	0	0	0	0	0	0	0	0	0	0	0	0	0	0	0	0	0	0	0	0	0	0	0	0	0	0	0	0	0	0	0	0	0	0	12	0	0	1	0	0	2	0	0	0	0	1	1	0	0	0	0	0	0	0	1	1	0	0	0	0	0	0	0	0	0	0	0	0	0	0	0	0	2	0	0	0	0	0	0	0	0	0	0	0	0	0	0	0	0	0	0	0	0	0	0	0	0	0	0	0	1	0	0	0	0	0	4.122792344	0	0	0	0	0	0	0	0	0	0	0	2.851219136	0	1.773858025	0	0	0	0	0	0	0	0	0	0	0	0	0	12.18854938	5.285771605	0	0	0	0	-2.842183642	0	0	0	0	0	0	0	0	0	0	11.14777093	0	0	0	0	0	0	0	0	0	0	0	0	0	0	0	0	0	0	0	0	0	0	0	0	0	0	0	0	0	0	0	0	0	0	0	0	0	0	0	0	7	0	0	0	0	0	0	0	0	0	0	0	1	0	1	0	0	0	0	0	0	0	0	0	0	0	0	0	1	1	0	0	0	0	1	0	0	0	0	0	0	0	0	0	0	2	0	0	0	0	0	0	0	0	0	0	0	0	0	0	0	0	0	0	0	0	0	0	0	0	0	0	0	0	0	0	0	0	0	0	0	0	0	0	1	0	0	0	0	0	0	0	0	0	0	0	3	0	0	0	0	0	0	0	0	0	0	0	0	0	0	0	0	0	0	0	0	0	0	0	0	0	0	0	0	0	0	1	1	1	0	0	0	0	3	0	3	0	0	0	0	0	0	0	0	0	0	0	0	0	0	0	0	0	0	0	0	0	0	0	0	0	0	0	0	0	2	1	1	5	0	0	0	0	0	0	0	0	0	0	0	0	0	0	0	0	0	0	0	0	0	0	0	0	0	0	0	0	0	0	0	0	0	0	0	0	0	0	0	0	0	0	0	0	0	0	0	0	0	0	0	0	0	0	3	0	0	0	0	1	0	1	1	0	0	1	0	0	3	1	0	0	3.155224647	0	0	0	0	0	3	2	8	0	0	0	16	0	0	2	0	0	0	20	0	0	0	0	0	0	0	0	0	0	8	0	0	0	0	0	0	8	0	0	0	0	0	1	1	1	0	0	0	1	0	0	0	0	0	0	0	0	1	0	0	0	0	0	0	0	0	0	1	0	0	0	0	0	0	0	0	0	0	0	0	0	0	0	0	0	0	0	0	0	0	0	0	0	0	0	0	0	0	0	0	0	0	0	0	0	0	0	0	0	0	0	0	0	0	0	0	0	0	0	0	1	1	1	0	1	0	1	0	0	0	0	0	1	1	0	0	0	0	0	0	0	0	0	1	0	0	0	0	0	0	0	0	0	0	0	0	0	0	0	0	0	0	0	0	0	0	0	0	0	0	0	0	0	0	0	0	0	0	0	0	0	0	0	0	0	0	0	0	0	0	0	0	0	0	0	0	0	0	1	1	1	0	1	0	0	0	0	0	0	0	0	0	0	0	0	1	0	0	0	0	0	0	0	0	0	0	0	0	0	0	0	0	0	0	0	0	0	0	0	0	0	0	0	0	0	0	0	0	0	0	0	0	0	0	0	0	0	0	0	0	0	0	0	0	0	0	0	0	0	0	0	0	0	0	0	0	1	1	1	0	0	0	1	0	0	0	0	0	0	0	0	0	0	0	0	0	0	0	0	0	0	0	0	0	0	0	0	0	0	0	0	0	0	0	0	0	0	0	0	0	1	0	0	0	0	0	0	0	0	0	0	0	0	0	0	0	0	0	0	0	0	0	0	0	0	0	0	0	0	0	0	0	0	0	1	0	0	0	0	0	1	0	0	0	0	0	0	0	0	0	0	1	0	0	0	0	0	0	0	0	0	1	0	0	0	0	0	0	0	0	0	0	0	0	0	0	0	0	0	0	0	0	0	0	0	0	0	0	0	0	0	0	0	0	0	0	0	0	0	0	0	0	0	0	0	0	0	0	0	0	0	0	1	0	0	0	0	0	1	0	0	0	0	0	0	0	0	0	0	0	0	0	0	0	0	0	0	0	0	0	0	0	0	0	0	0	0	0	0	0	0	0	0	0	0	0	0	0	0	0	0	0	0	0	0	0	0	0	0	0	0	0	0	0	0	0	0	0	0	0	0	0	0	0	0	0	0	0	0	0	0	0	0	0	0	0	1	0	0	0	0	0	0	0	0	0	0	0	0	0	0	0	0	0	0	0	0	0	0	0	0	0	0	0	0	0	0	0	0	0	0	0	0	0	0	0	0	0	0	0	0	0	0	0	0	0	0	0	0	0	0	0	0	0	0	0	0	0	0	0	0	0	0	0	0	0	0	0	0	0	0	0	0	0	0	0	0	0	0	0	0	0	0	0	0	0	0	0	0	0	0	0	0	0	0	0	0	0	0	0	0	0	0	0	0	0	0	0	0	0	0	0	0	0	0	0	0	0	0	0	0	0	0	0	0	1	0	0	0	0	0	0	0	0	0	0	0	0	0	0	0	0	0	0	0	0	0	0	0	0	0	0	0	0	0	0	0	0	0	0	0	0	0	0	0	0	0	0	0	0	0	0	0	0	0	0	0	0	0	0	0	0	0	0	0	0	0	0	0	0	0	0	0	0	0	0	0	0	0	0	0	0	0	0	0	0	0	0	0	0	0	0	0	0	0	0	0	0	0	0	0	0	0	0	0	0	0	0	0	0	0	0	0	0	0	0	0	0	0	0	0	0	0	0	0	0	0	0	0	0	0	0	0	0	0	0	0	0	0	0	0	0	0	0	0	0	0	0	0	0	0	0	0	0	0	0	0	0	0	0	0	0	0	0	0	0	0	0	0	0	0	0	0	0	0	0	0	0	0	0	0	0	4	3	1	0	0	0	2	0	0	0	0	0	0	0	0	2	0	0	0	0	0	0	0	0	0	2	0	0	0	0	0	0	0	0	0	0	0	0	0	0	0	0	0	0	0	0	0	0	0	0	0	0	0	0	0	0	0	0	0	0	0	0	0	0	0	0	0	0	0	0	0	0	0	0	0	0	0	0	2	3	1	0	4	0	2	0	0	0	0	0	1	4	0	0	0	0	0	0	0	0	0	1	0	0	0	0	0	0	0	0	0	0	0	0	0	0	0	0	0	0	0	0	0	0	0	0	0	0	0	0	0	0	0	0	0	0	0	0	0	0	0	0	0	0	0	0	0	0	0	0	0	0	0	0	0	0	2	5	7	0	3	0	0	0	0	0	0	0	0	0	0	0	0	2	0	0	0	0	0	0	0	0	0	0	0	0	0	0	0	0	0	0	0	0	0	0	0	0	0	0	0	0	0	0	0	0	0	0	0	0	0	0	0	0	0	0	0	0	0	0	0	0	0	0	0	0	0	0	0	0	0	0	0	0	5	3	5	0	0	0	1	0	0	0	0	0	0	0	0	0	0	0	0	0	0	0	0	0	0	0	0	0	0	0	0	0	0	0	0	0	0	0	0	0	0	0	0	0	2	0	0	0	0	0	0	0	0	0	0	0	0	0	0	0	0	0	0	0	0	0	0	0	0	0	0	0	0	0	0	0	0	0	6	0	0	0	0	0	1	0	0	0	0	0	0	0	0	0	0	2	0	0	0	0	0	0	0	0	0	4	0	0	0	0	0	0	0	0	0	0	0	0	0	0	0	0	0	0	0	0	0	0	0	0	0	0	0	0	0	0	0	0	0	0	0	0	0	0	0	0	0	0	0	0	0	0	0	0	0	0	2	0	0	0	0	0	5	0	0	0	0	0	0	0	0	0	0	0	0	0	0	0	0	0	0	0	0	0	0	0	0	0	0	0	0	0	0	0	0	0	0	0	0	0	0	0	0	0	0	0	0	0	0	0	0	0	0	0	0	0	0	0	0	0	0	0	0	0	0	0	0	0	0	0	0	0	0	0	0	0	0	0	0	0	3	0	0	0	0	0	0	0	0	0	0	0	0	0	0	0	0	0	0	0	0	0	0	0	0	0	0	0	0	0	0	0	0	0	0	0	0	0	0	0	0	0	0	0	0	0	0	0	0	0	0	0	0	0	0	0	0	0	0	0	0	0	0	0	0	0	0	0	0	0	0	0	0	0	0	0	0	0	0	0	0	0	0	0	0	0	0	0	0	0	0	0	0	0	0	0	0	0	0	0	0	0	0	0	0	0	0	0	0	0	0	0	0	0	0	0	0	0	0	0	0	0	0	0	0	0	0	0	0	1	0	0	0	0	0	0	0	0	0	0	0	0	0	0	0	0	0	0	0	0	0	0	0	0	0	0	0	0	0	0	0	0	0	0	0	0	0	0	0	0	0	0	0	0	0	0	0	0	0	0	0	0	0	0	0	0	0	0	0	0	0	0	0	0	0	0	0	0	0	0	0	0	0	0	0	0	0	0	0	0	0	0	0	0	0	0	0	0	0	0	0	0	0	0	0	0	0	0	0	0	0	0	0	0	0	0	0	0	0	0	0	0	0	0	0	0	0	0	0	0	0	0	0	0	0	0	0	0	0	0	0	0	0	0	0	0	0	0	0	0	0	0	0	0	0	0	0	0	0	0	0	0	0	0	0	0	0	0	0	0	0	0	0	0	0	0	0	0	0	0	0	0	0	0	0	0	1	1	0.042937243	59.145	41.57	51.38	1.965668175	3.863851375	0.8614	0.74200996	313.6740803	40.52494477	13.34009668	291.1461794	122.6992539	207.13	0.928180547	-3.060817949	-3.187384766	-3.195668175	0	1	1	1	1	1	1	1	1	1	0.833333333	1	1	0	0	0	0	0	0	0	1	0	1	0	1	0	1	0
[truncated: 23,244,061 more chars]
