# Supplementary material for: QSAR Regression Models for Predicting HMG-CoA Reductase Inhibition
Source: Pharmaceuticals (Basel). 2024 Oct 30;17(11):1448. doi: 10.3390/ph17111448 (PMC11597356; doi:10.3390/ph17111448)
Supplement: Supplementary file 1 [file pharmaceuticals-17-01448-s001.zip › Iris_germanica_lotus_database_alvadesc_descriptors.txt]

No.	NAME	MW	AMW	Sv	Se	Sp	Si	Mv	Me	Mp	Mi	GD	nAT	nSK	nTA	nBT	nBO	nBM	SCBO	RBN	RBF	nDB	nTB	nAB	nH	nC	nN	nO	nP	nS	nF	nCL	nBR	nI	nB	nHM	nHet	nX	H%	C%	N%	O%	X%	nCsp3	nCsp2	nCsp	max_conj_path	nStructures	totalcharge	nCIC	nCIR	TRS	Rperim	Rbrid	MCD	RFD	RCI	NRS	NNRS	nR03	nR04	nR05	nR06	nR07	nR08	nR09	nR10	nR11	nR12	nBnz	ARR	D/Dtr03	D/Dtr04	D/Dtr05	D/Dtr06	D/Dtr07	D/Dtr08	D/Dtr09	D/Dtr10	D/Dtr11	D/Dtr12	ZM1	ZM1V	ZM1Kup	ZM1Mad	ZM1Per	ZM1MulPer	ZM2	ZM2V	ZM2Kup	ZM2Mad	ZM2Per	ZM2MulPer	ON0	ON0V	ON1	ON1V	Qindex	BBI	DBI	SNar	HNar	GNar	Xt	Dz	Ram	BLI	Pol	LPRS	MSD	SPI	PJI2	ECC	AECC	DECC	MDDD	UNIP	CENT	VAR	ICR	MaxTD	MeanTD	MaxDD	MeanDD	SMTI	SMTIV	GMTI	GMTIV	Xu	CSI	Wap	S1K	S2K	S3K	PHI	PW2	PW3	PW4	PW5	MAXDN	MAXDP	DELS	TIE	Psi_i_s	Psi_i_A	Psi_i_0	Psi_i_1	Psi_i_t	Psi_i_0d	Psi_i_1d	Psi_i_1s	Psi_e_A	Psi_e_0	Psi_e_1	Psi_e_t	Psi_e_0d	Psi_e_1d	Psi_e_1s	BAC	LOC	MWC01	MWC02	MWC03	MWC04	MWC05	MWC06	MWC07	MWC08	MWC09	MWC10	SRW02	SRW03	SRW04	SRW05	SRW06	SRW07	SRW08	SRW09	SRW10	MPC01	MPC02	MPC03	MPC04	MPC05	MPC06	MPC07	MPC08	MPC09	MPC10	piPC01	piPC02	piPC03	piPC04	piPC05	piPC06	piPC07	piPC08	piPC09	piPC10	TWC	TPC	piID	PCR	PCD	CID	BID	X0	X1	X2	X3	X4	X5	X0A	X1A	X2A	X3A	X4A	X5A	X0v	X1v	X2v	X3v	X4v	X5v	X0Av	X1Av	X2Av	X3Av	X4Av	X5Av	X0sol	X1sol	X2sol	X3sol	X4sol	X5sol	XMOD	RDCHI	RDSQ	X1Kup	X1Mad	X1Per	X1MulPer	ISIZ	IAC	AAC	IDE	IDM	IDDE	IDDM	IDET	IDMT	IVDE	IVDM	Ges	rGes	S0K	HVcpx	HDcpx	Uindex	Vindex	Xindex	Yindex	IC0	IC1	IC2	IC3	IC4	IC5	TIC0	TIC1	TIC2	TIC3	TIC4	TIC5	SIC0	SIC1	SIC2	SIC3	SIC4	SIC5	CIC0	CIC1	CIC2	CIC3	CIC4	CIC5	BIC0	BIC1	BIC2	BIC3	BIC4	BIC5	J_A	SpPos_A	SpPosA_A	SpPosLog_A	SpMax_A	SpMaxA_A	SpDiam_A	SpAD_A	SpMAD_A	Ho_A	EE_A	VE1_A	VE2_A	VE3_A	VE1sign_A	VE2sign_A	VE3sign_A	VR1_A	VR2_A	VR3_A	Wi_D	WiA_D	AVS_D	H_D	Chi_D	ChiA_D	J_D	HyWi_D	SpPos_D	SpPosA_D	SpPosLog_D	SpMax_D	SpMaxA_D	SpDiam_D	SpAD_D	SpMAD_D	Ho_D	EE_D	SM2_D	SM3_D	SM4_D	SM5_D	SM6_D	VE1_D	VE2_D	VE3_D	VE1sign_D	VE2sign_D	VE3sign_D	VR1_D	VR2_D	VR3_D	QW_L	TI1_L	TI2_L	STN_L	SpPos_L	SpPosA_L	SpPosLog_L	SpMax_L	SpMaxA_L	SpDiam_L	SpAD_L	SpMAD_L	Ho_L	EE_L	SM2_L	SM3_L	SM4_L	SM5_L	SM6_L	VE1_L	VE2_L	VE3_L	VE1sign_L	VE2sign_L	VE3sign_L	VR1_L	VR2_L	VR3_L	AVS_X	H_X	Chi_X	ChiA_X	J_X	HyWi_X	SpPos_X	SpPosA_X	SpPosLog_X	SpMax_X	SpMaxA_X	SpDiam_X	SpAD_X	SpMAD_X	Ho_X	EE_X	SM2_X	SM3_X	SM4_X	SM5_X	SM6_X	VE1_X	VE2_X	VE3_X	VE1sign_X	VE2sign_X	VE3sign_X	VR1_X	VR2_X	VR3_X	Wi_H2	WiA_H2	AVS_H2	Chi_H2	ChiA_H2	J_H2	HyWi_H2	SpPos_H2	SpPosA_H2	SpPosLog_H2	SpMax_H2	SpMaxA_H2	SpDiam_H2	SpAD_H2	SpMAD_H2	Ho_H2	EE_H2	SM2_H2	SM3_H2	SM4_H2	SM5_H2	SM6_H2	VE1_H2	VE2_H2	VE3_H2	VE1sign_H2	VE2sign_H2	VE3sign_H2	VR1_H2	VR2_H2	VR3_H2	Wi_Dt	WiA_Dt	AVS_Dt	H_Dt	Chi_Dt	ChiA_Dt	J_Dt	HyWi_Dt	SpPos_Dt	SpPosA_Dt	SpPosLog_Dt	SpMax_Dt	SpMaxA_Dt	SpDiam_Dt	SpAD_Dt	SpMAD_Dt	Ho_Dt	EE_Dt	SM2_Dt	SM3_Dt	SM4_Dt	SM5_Dt	SM6_Dt	VE1_Dt	VE2_Dt	VE3_Dt	VE1sign_Dt	VE2sign_Dt	VE3sign_Dt	VR1_Dt	VR2_Dt	VR3_Dt	Wi_D/Dt	WiA_D/Dt	AVS_D/Dt	H_D/Dt	Chi_D/Dt	ChiA_D/Dt	J_D/Dt	HyWi_D/Dt	SpPos_D/Dt	SpPosA_D/Dt	SpPosLog_D/Dt	SpMax_D/Dt	SpMaxA_D/Dt	SpDiam_D/Dt	SpAD_D/Dt	SpMAD_D/Dt	Ho_D/Dt	EE_D/Dt	SM2_D/Dt	SM3_D/Dt	SM4_D/Dt	SM5_D/Dt	SM6_D/Dt	VE1_D/Dt	VE2_D/Dt	VE3_D/Dt	VE1sign_D/Dt	VE2sign_D/Dt	VE3sign_D/Dt	VR1_D/Dt	VR2_D/Dt	VR3_D/Dt	Wi_Dz(Z)	WiA_Dz(Z)	AVS_Dz(Z)	H_Dz(Z)	Chi_Dz(Z)	ChiA_Dz(Z)	J_Dz(Z)	HyWi_Dz(Z)	SpAbs_Dz(Z)	SpPos_Dz(Z)	SpPosA_Dz(Z)	SpPosLog_Dz(Z)	SpMax_Dz(Z)	SpMaxA_Dz(Z)	SpDiam_Dz(Z)	SpAD_Dz(Z)	SpMAD_Dz(Z)	Ho_Dz(Z)	EE_Dz(Z)	SM1_Dz(Z)	SM2_Dz(Z)	SM3_Dz(Z)	SM4_Dz(Z)	SM5_Dz(Z)	SM6_Dz(Z)	VE1_Dz(Z)	VE2_Dz(Z)	VE3_Dz(Z)	VE1sign_Dz(Z)	VE2sign_Dz(Z)	VE3sign_Dz(Z)	VR1_Dz(Z)	VR2_Dz(Z)	VR3_Dz(Z)	Wi_Dz(m)	WiA_Dz(m)	AVS_Dz(m)	H_Dz(m)	Chi_Dz(m)	ChiA_Dz(m)	J_Dz(m)	HyWi_Dz(m)	SpAbs_Dz(m)	SpPos_Dz(m)	SpPosA_Dz(m)	SpPosLog_Dz(m)	SpMax_Dz(m)	SpMaxA_Dz(m)	SpDiam_Dz(m)	SpAD_Dz(m)	SpMAD_Dz(m)	Ho_Dz(m)	EE_Dz(m)	SM1_Dz(m)	SM2_Dz(m)	SM3_Dz(m)	SM4_Dz(m)	SM5_Dz(m)	SM6_Dz(m)	VE1_Dz(m)	VE2_Dz(m)	VE3_Dz(m)	VE1sign_Dz(m)	VE2sign_Dz(m)	VE3sign_Dz(m)	VR1_Dz(m)	VR2_Dz(m)	VR3_Dz(m)	Wi_Dz(v)	WiA_Dz(v)	AVS_Dz(v)	H_Dz(v)	Chi_Dz(v)	ChiA_Dz(v)	J_Dz(v)	HyWi_Dz(v)	SpAbs_Dz(v)	SpPos_Dz(v)	SpPosA_Dz(v)	SpPosLog_Dz(v)	SpMax_Dz(v)	SpMaxA_Dz(v)	SpDiam_Dz(v)	SpAD_Dz(v)	SpMAD_Dz(v)	Ho_Dz(v)	EE_Dz(v)	SM1_Dz(v)	SM2_Dz(v)	SM3_Dz(v)	SM4_Dz(v)	SM5_Dz(v)	SM6_Dz(v)	VE1_Dz(v)	VE2_Dz(v)	VE3_Dz(v)	VE1sign_Dz(v)	VE2sign_Dz(v)	VE3sign_Dz(v)	VR1_Dz(v)	VR2_Dz(v)	VR3_Dz(v)	Wi_Dz(e)	WiA_Dz(e)	AVS_Dz(e)	H_Dz(e)	Chi_Dz(e)	ChiA_Dz(e)	J_Dz(e)	HyWi_Dz(e)	SpAbs_Dz(e)	SpPos_Dz(e)	SpPosA_Dz(e)	SpPosLog_Dz(e)	SpMax_Dz(e)	SpMaxA_Dz(e)	SpDiam_Dz(e)	SpAD_Dz(e)	SpMAD_Dz(e)	Ho_Dz(e)	EE_Dz(e)	SM1_Dz(e)	SM2_Dz(e)	SM3_Dz(e)	SM4_Dz(e)	SM5_Dz(e)	SM6_Dz(e)	VE1_Dz(e)	VE2_Dz(e)	VE3_Dz(e)	VE1sign_Dz(e)	VE2sign_Dz(e)	VE3sign_Dz(e)	VR1_Dz(e)	VR2_Dz(e)	VR3_Dz(e)	Wi_Dz(p)	WiA_Dz(p)	AVS_Dz(p)	H_Dz(p)	Chi_Dz(p)	ChiA_Dz(p)	J_Dz(p)	HyWi_Dz(p)	SpAbs_Dz(p)	SpPos_Dz(p)	SpPosA_Dz(p)	SpPosLog_Dz(p)	SpMax_Dz(p)	SpMaxA_Dz(p)	SpDiam_Dz(p)	SpAD_Dz(p)	SpMAD_Dz(p)	Ho_Dz(p)	EE_Dz(p)	SM1_Dz(p)	SM2_Dz(p)	SM3_Dz(p)	SM4_Dz(p)	SM5_Dz(p)	SM6_Dz(p)	VE1_Dz(p)	VE2_Dz(p)	VE3_Dz(p)	VE1sign_Dz(p)	VE2sign_Dz(p)	VE3sign_Dz(p)	VR1_Dz(p)	VR2_Dz(p)	VR3_Dz(p)	Wi_Dz(i)	WiA_Dz(i)	AVS_Dz(i)	H_Dz(i)	Chi_Dz(i)	ChiA_Dz(i)	J_Dz(i)	HyWi_Dz(i)	SpAbs_Dz(i)	SpPos_Dz(i)	SpPosA_Dz(i)	SpPosLog_Dz(i)	SpMax_Dz(i)	SpMaxA_Dz(i)	SpDiam_Dz(i)	SpAD_Dz(i)	SpMAD_Dz(i)	Ho_Dz(i)	EE_Dz(i)	SM1_Dz(i)	SM2_Dz(i)	SM3_Dz(i)	SM4_Dz(i)	SM5_Dz(i)	SM6_Dz(i)	VE1_Dz(i)	VE2_Dz(i)	VE3_Dz(i)	VE1sign_Dz(i)	VE2sign_Dz(i)	VE3sign_Dz(i)	VR1_Dz(i)	VR2_Dz(i)	VR3_Dz(i)	Wi_B(m)	WiA_B(m)	AVS_B(m)	Chi_B(m)	ChiA_B(m)	J_B(m)	HyWi_B(m)	SpAbs_B(m)	SpPos_B(m)	SpPosA_B(m)	SpPosLog_B(m)	SpMax_B(m)	SpMaxA_B(m)	SpDiam_B(m)	SpAD_B(m)	SpMAD_B(m)	Ho_B(m)	EE_B(m)	SM1_B(m)	SM2_B(m)	SM3_B(m)	SM4_B(m)	SM5_B(m)	SM6_B(m)	VE1_B(m)	VE2_B(m)	VE3_B(m)	VE1sign_B(m)	VE2sign_B(m)	VE3sign_B(m)	VR1_B(m)	VR2_B(m)	VR3_B(m)	Wi_B(v)	WiA_B(v)	AVS_B(v)	Chi_B(v)	ChiA_B(v)	J_B(v)	HyWi_B(v)	SpAbs_B(v)	SpPos_B(v)	SpPosA_B(v)	SpPosLog_B(v)	SpMax_B(v)	SpMaxA_B(v)	SpDiam_B(v)	SpAD_B(v)	SpMAD_B(v)	Ho_B(v)	EE_B(v)	SM1_B(v)	SM2_B(v)	SM3_B(v)	SM4_B(v)	SM5_B(v)	SM6_B(v)	VE1_B(v)	VE2_B(v)	VE3_B(v)	VE1sign_B(v)	VE2sign_B(v)	VE3sign_B(v)	VR1_B(v)	VR2_B(v)	VR3_B(v)	Wi_B(e)	WiA_B(e)	AVS_B(e)	Chi_B(e)	ChiA_B(e)	J_B(e)	HyWi_B(e)	SpAbs_B(e)	SpPos_B(e)	SpPosA_B(e)	SpPosLog_B(e)	SpMax_B(e)	SpMaxA_B(e)	SpDiam_B(e)	SpAD_B(e)	SpMAD_B(e)	Ho_B(e)	EE_B(e)	SM1_B(e)	SM2_B(e)	SM3_B(e)	SM4_B(e)	SM5_B(e)	SM6_B(e)	VE1_B(e)	VE2_B(e)	VE3_B(e)	VE1sign_B(e)	VE2sign_B(e)	VE3sign_B(e)	VR1_B(e)	VR2_B(e)	VR3_B(e)	Wi_B(p)	WiA_B(p)	AVS_B(p)	Chi_B(p)	ChiA_B(p)	J_B(p)	HyWi_B(p)	SpAbs_B(p)	SpPos_B(p)	SpPosA_B(p)	SpPosLog_B(p)	SpMax_B(p)	SpMaxA_B(p)	SpDiam_B(p)	SpAD_B(p)	SpMAD_B(p)	Ho_B(p)	EE_B(p)	SM1_B(p)	SM2_B(p)	SM3_B(p)	SM4_B(p)	SM5_B(p)	SM6_B(p)	VE1_B(p)	VE2_B(p)	VE3_B(p)	VE1sign_B(p)	VE2sign_B(p)	VE3sign_B(p)	VR1_B(p)	VR2_B(p)	VR3_B(p)	Wi_B(i)	WiA_B(i)	AVS_B(i)	Chi_B(i)	ChiA_B(i)	J_B(i)	HyWi_B(i)	SpAbs_B(i)	SpPos_B(i)	SpPosA_B(i)	SpPosLog_B(i)	SpMax_B(i)	SpMaxA_B(i)	SpDiam_B(i)	SpAD_B(i)	SpMAD_B(i)	Ho_B(i)	EE_B(i)	SM1_B(i)	SM2_B(i)	SM3_B(i)	SM4_B(i)	SM5_B(i)	SM6_B(i)	VE1_B(i)	VE2_B(i)	VE3_B(i)	VE1sign_B(i)	VE2sign_B(i)	VE3sign_B(i)	VR1_B(i)	VR2_B(i)	VR3_B(i)	Wi_B(s)	WiA_B(s)	AVS_B(s)	Chi_B(s)	ChiA_B(s)	J_B(s)	HyWi_B(s)	SpAbs_B(s)	SpPos_B(s)	SpPosA_B(s)	SpPosLog_B(s)	SpMax_B(s)	SpMaxA_B(s)	SpDiam_B(s)	SpAD_B(s)	SpMAD_B(s)	Ho_B(s)	EE_B(s)	SM1_B(s)	SM2_B(s)	SM3_B(s)	SM4_B(s)	SM5_B(s)	SM6_B(s)	VE1_B(s)	VE2_B(s)	VE3_B(s)	VE1sign_B(s)	VE2sign_B(s)	VE3sign_B(s)	VR1_B(s)	VR2_B(s)	VR3_B(s)	ATS1m	ATS2m	ATS3m	ATS4m	ATS5m	ATS6m	ATS7m	ATS8m	ATS1v	ATS2v	ATS3v	ATS4v	ATS5v	ATS6v	ATS7v	ATS8v	ATS1e	ATS2e	ATS3e	ATS4e	ATS5e	ATS6e	ATS7e	ATS8e	ATS1p	ATS2p	ATS3p	ATS4p	ATS5p	ATS6p	ATS7p	ATS8p	ATS1i	ATS2i	ATS3i	ATS4i	ATS5i	ATS6i	ATS7i	ATS8i	ATS1s	ATS2s	ATS3s	ATS4s	ATS5s	ATS6s	ATS7s	ATS8s	ATSC1m	ATSC2m	ATSC3m	ATSC4m	ATSC5m	ATSC6m	ATSC7m	ATSC8m	ATSC1v	ATSC2v	ATSC3v	ATSC4v	ATSC5v	ATSC6v	ATSC7v	ATSC8v	ATSC1e	ATSC2e	ATSC3e	ATSC4e	ATSC5e	ATSC6e	ATSC7e	ATSC8e	ATSC1p	ATSC2p	ATSC3p	ATSC4p	ATSC5p	ATSC6p	ATSC7p	ATSC8p	ATSC1i	ATSC2i	ATSC3i	ATSC4i	ATSC5i	ATSC6i	ATSC7i	ATSC8i	ATSC1s	ATSC2s	ATSC3s	ATSC4s	ATSC5s	ATSC6s	ATSC7s	ATSC8s	MATS1m	MATS2m	MATS3m	MATS4m	MATS5m	MATS6m	MATS7m	MATS8m	MATS1v	MATS2v	MATS3v	MATS4v	MATS5v	MATS6v	MATS7v	MATS8v	MATS1e	MATS2e	MATS3e	MATS4e	MATS5e	MATS6e	MATS7e	MATS8e	MATS1p	MATS2p	MATS3p	MATS4p	MATS5p	MATS6p	MATS7p	MATS8p	MATS1i	MATS2i	MATS3i	MATS4i	MATS5i	MATS6i	MATS7i	MATS8i	MATS1s	MATS2s	MATS3s	MATS4s	MATS5s	MATS6s	MATS7s	MATS8s	GATS1m	GATS2m	GATS3m	GATS4m	GATS5m	GATS6m	GATS7m	GATS8m	GATS1v	GATS2v	GATS3v	GATS4v	GATS5v	GATS6v	GATS7v	GATS8v	GATS1e	GATS2e	GATS3e	GATS4e	GATS5e	GATS6e	GATS7e	GATS8e	GATS1p	GATS2p	GATS3p	GATS4p	GATS5p	GATS6p	GATS7p	GATS8p	GATS1i	GATS2i	GATS3i	GATS4i	GATS5i	GATS6i	GATS7i	GATS8i	GATS1s	GATS2s	GATS3s	GATS4s	GATS5s	GATS6s	GATS7s	GATS8s	GGI1	GGI2	GGI3	GGI4	GGI5	GGI6	GGI7	GGI8	GGI9	GGI10	JGI1	JGI2	JGI3	JGI4	JGI5	JGI6	JGI7	JGI8	JGI9	JGI10	JGT	SpMax1_Bh(m)	SpMax2_Bh(m)	SpMax3_Bh(m)	SpMax4_Bh(m)	SpMax5_Bh(m)	SpMax6_Bh(m)	SpMax7_Bh(m)	SpMax8_Bh(m)	SpMax1_Bh(v)	SpMax2_Bh(v)	SpMax3_Bh(v)	SpMax4_Bh(v)	SpMax5_Bh(v)	SpMax6_Bh(v)	SpMax7_Bh(v)	SpMax8_Bh(v)	SpMax1_Bh(e)	SpMax2_Bh(e)	SpMax3_Bh(e)	SpMax4_Bh(e)	SpMax5_Bh(e)	SpMax6_Bh(e)	SpMax7_Bh(e)	SpMax8_Bh(e)	SpMax1_Bh(p)	SpMax2_Bh(p)	SpMax3_Bh(p)	SpMax4_Bh(p)	SpMax5_Bh(p)	SpMax6_Bh(p)	SpMax7_Bh(p)	SpMax8_Bh(p)	SpMax1_Bh(i)	SpMax2_Bh(i)	SpMax3_Bh(i)	SpMax4_Bh(i)	SpMax5_Bh(i)	SpMax6_Bh(i)	SpMax7_Bh(i)	SpMax8_Bh(i)	SpMax1_Bh(s)	SpMax2_Bh(s)	SpMax3_Bh(s)	SpMax4_Bh(s)	SpMax5_Bh(s)	SpMax6_Bh(s)	SpMax7_Bh(s)	SpMax8_Bh(s)	SpMin1_Bh(m)	SpMin2_Bh(m)	SpMin3_Bh(m)	SpMin4_Bh(m)	SpMin5_Bh(m)	SpMin6_Bh(m)	SpMin7_Bh(m)	SpMin8_Bh(m)	SpMin1_Bh(v)	SpMin2_Bh(v)	SpMin3_Bh(v)	SpMin4_Bh(v)	SpMin5_Bh(v)	SpMin6_Bh(v)	SpMin7_Bh(v)	SpMin8_Bh(v)	SpMin1_Bh(e)	SpMin2_Bh(e)	SpMin3_Bh(e)	SpMin4_Bh(e)	SpMin5_Bh(e)	SpMin6_Bh(e)	SpMin7_Bh(e)	SpMin8_Bh(e)	SpMin1_Bh(p)	SpMin2_Bh(p)	SpMin3_Bh(p)	SpMin4_Bh(p)	SpMin5_Bh(p)	SpMin6_Bh(p)	SpMin7_Bh(p)	SpMin8_Bh(p)	SpMin1_Bh(i)	SpMin2_Bh(i)	SpMin3_Bh(i)	SpMin4_Bh(i)	SpMin5_Bh(i)	SpMin6_Bh(i)	SpMin7_Bh(i)	SpMin8_Bh(i)	SpMin1_Bh(s)	SpMin2_Bh(s)	SpMin3_Bh(s)	SpMin4_Bh(s)	SpMin5_Bh(s)	SpMin6_Bh(s)	SpMin7_Bh(s)	SpMin8_Bh(s)	P_VSA_LogP_1	P_VSA_LogP_2	P_VSA_LogP_3	P_VSA_LogP_4	P_VSA_LogP_5	P_VSA_LogP_6	P_VSA_LogP_7	P_VSA_LogP_8	P_VSA_MR_1	P_VSA_MR_2	P_VSA_MR_3	P_VSA_MR_4	P_VSA_MR_5	P_VSA_MR_6	P_VSA_MR_7	P_VSA_MR_8	P_VSA_m_1	P_VSA_m_2	P_VSA_m_3	P_VSA_m_4	P_VSA_m_5	P_VSA_v_1	P_VSA_v_2	P_VSA_v_3	P_VSA_v_4	P_VSA_e_1	P_VSA_e_2	P_VSA_e_3	P_VSA_e_4	P_VSA_e_5	P_VSA_e_6	P_VSA_p_1	P_VSA_p_2	P_VSA_p_3	P_VSA_p_4	P_VSA_i_1	P_VSA_i_2	P_VSA_i_3	P_VSA_i_4	P_VSA_s_1	P_VSA_s_2	P_VSA_s_3	P_VSA_s_4	P_VSA_s_5	P_VSA_s_6	P_VSA_ppp_L	P_VSA_ppp_P	P_VSA_ppp_N	P_VSA_ppp_D	P_VSA_ppp_A	P_VSA_ppp_ar	P_VSA_ppp_con	P_VSA_ppp_hal	P_VSA_ppp_cyc	P_VSA_ppp_ter	Eta_alpha	Eta_alpha_A	Eta_epsi	Eta_epsi_A	Eta_betaS	Eta_betaS_A	Eta_betaP	Eta_betaP_A	Eta_beta	Eta_beta_A	Eta_C	Eta_C_A	Eta_L	Eta_L_A	Eta_F	Eta_F_A	Eta_FL	Eta_FL_A	Eta_B	Eta_B_A	Eta_sh_p	Eta_sh_y	Eta_sh_x	Eta_D_AlphaA	Eta_D_AlphaB	Eta_epsi_2	Eta_epsi_3	Eta_epsi_4	Eta_epsi_5	Eta_D_epsiA	Eta_D_epsiB	Eta_D_epsiC	Eta_D_epsiD	Eta_psi1	Eta_D_psiA	Eta_D_psiB	Eta_D_beta	Eta_D_beta_A	SpMax_EA	SpMaxA_EA	SpDiam_EA	SpAD_EA	SpMAD_EA	SpMax_EA(ed)	SpMaxA_EA(ed)	SpDiam_EA(ed)	SpAD_EA(ed)	SpMAD_EA(ed)	SpMax_EA(bo)	SpMaxA_EA(bo)	SpDiam_EA(bo)	SpAD_EA(bo)	SpMAD_EA(bo)	SpMax_EA(dm)	SpMaxA_EA(dm)	SpDiam_EA(dm)	SpAD_EA(dm)	SpMAD_EA(dm)	SpMax_EA(ri)	SpMaxA_EA(ri)	SpDiam_EA(ri)	SpAD_EA(ri)	SpMAD_EA(ri)	SpMax_AEA(ed)	SpMaxA_AEA(ed)	SpDiam_AEA(ed)	SpAD_AEA(ed)	SpMAD_AEA(ed)	SpMax_AEA(bo)	SpMaxA_AEA(bo)	SpDiam_AEA(bo)	SpAD_AEA(bo)	SpMAD_AEA(bo)	SpMax_AEA(dm)	SpMaxA_AEA(dm)	SpDiam_AEA(dm)	SpAD_AEA(dm)	SpMAD_AEA(dm)	SpMax_AEA(ri)	SpMaxA_AEA(ri)	SpDiam_AEA(ri)	SpAD_AEA(ri)	SpMAD_AEA(ri)	Chi0_EA	Chi1_EA	Chi0_EA(ed)	Chi1_EA(ed)	Chi0_EA(bo)	Chi1_EA(bo)	Chi0_EA(dm)	Chi1_EA(dm)	Chi0_EA(ri)	Chi1_EA(ri)	Chi0_AEA(ed)	Chi1_AEA(ed)	Chi0_AEA(bo)	Chi1_AEA(bo)	Chi0_AEA(dm)	Chi1_AEA(dm)	Chi0_AEA(ri)	Chi1_AEA(ri)	SM02_EA	SM03_EA	SM04_EA	SM05_EA	SM06_EA	SM07_EA	SM08_EA	SM09_EA	SM10_EA	SM11_EA	SM12_EA	SM13_EA	SM14_EA	SM15_EA	SM02_EA(ed)	SM03_EA(ed)	SM04_EA(ed)	SM05_EA(ed)	SM06_EA(ed)	SM07_EA(ed)	SM08_EA(ed)	SM09_EA(ed)	SM10_EA(ed)	SM11_EA(ed)	SM12_EA(ed)	SM13_EA(ed)	SM14_EA(ed)	SM15_EA(ed)	SM02_EA(bo)	SM03_EA(bo)	SM04_EA(bo)	SM05_EA(bo)	SM06_EA(bo)	SM07_EA(bo)	SM08_EA(bo)	SM09_EA(bo)	SM10_EA(bo)	SM11_EA(bo)	SM12_EA(bo)	SM13_EA(bo)	SM14_EA(bo)	SM15_EA(bo)	SM02_EA(dm)	SM03_EA(dm)	SM04_EA(dm)	SM05_EA(dm)	SM06_EA(dm)	SM07_EA(dm)	SM08_EA(dm)	SM09_EA(dm)	SM10_EA(dm)	SM11_EA(dm)	SM12_EA(dm)	SM13_EA(dm)	SM14_EA(dm)	SM15_EA(dm)	SM02_EA(ri)	SM03_EA(ri)	SM04_EA(ri)	SM05_EA(ri)	SM06_EA(ri)	SM07_EA(ri)	SM08_EA(ri)	SM09_EA(ri)	SM10_EA(ri)	SM11_EA(ri)	SM12_EA(ri)	SM13_EA(ri)	SM14_EA(ri)	SM15_EA(ri)	SM02_AEA(ed)	SM03_AEA(ed)	SM04_AEA(ed)	SM05_AEA(ed)	SM06_AEA(ed)	SM07_AEA(ed)	SM08_AEA(ed)	SM09_AEA(ed)	SM10_AEA(ed)	SM11_AEA(ed)	SM12_AEA(ed)	SM13_AEA(ed)	SM14_AEA(ed)	SM15_AEA(ed)	SM02_AEA(bo)	SM03_AEA(bo)	SM04_AEA(bo)	SM05_AEA(bo)	SM06_AEA(bo)	SM07_AEA(bo)	SM08_AEA(bo)	SM09_AEA(bo)	SM10_AEA(bo)	SM11_AEA(bo)	SM12_AEA(bo)	SM13_AEA(bo)	SM14_AEA(bo)	SM15_AEA(bo)	SM02_AEA(dm)	SM03_AEA(dm)	SM04_AEA(dm)	SM05_AEA(dm)	SM06_AEA(dm)	SM07_AEA(dm)	SM08_AEA(dm)	SM09_AEA(dm)	SM10_AEA(dm)	SM11_AEA(dm)	SM12_AEA(dm)	SM13_AEA(dm)	SM14_AEA(dm)	SM15_AEA(dm)	SM02_AEA(ri)	SM03_AEA(ri)	SM04_AEA(ri)	SM05_AEA(ri)	SM06_AEA(ri)	SM07_AEA(ri)	SM08_AEA(ri)	SM09_AEA(ri)	SM10_AEA(ri)	SM11_AEA(ri)	SM12_AEA(ri)	SM13_AEA(ri)	SM14_AEA(ri)	SM15_AEA(ri)	Eig01_EA	Eig02_EA	Eig03_EA	Eig04_EA	Eig05_EA	Eig06_EA	Eig07_EA	Eig08_EA	Eig09_EA	Eig10_EA	Eig11_EA	Eig12_EA	Eig13_EA	Eig14_EA	Eig15_EA	Eig01_EA(ed)	Eig02_EA(ed)	Eig03_EA(ed)	Eig04_EA(ed)	Eig05_EA(ed)	Eig06_EA(ed)	Eig07_EA(ed)	Eig08_EA(ed)	Eig09_EA(ed)	Eig10_EA(ed)	Eig11_EA(ed)	Eig12_EA(ed)	Eig13_EA(ed)	Eig14_EA(ed)	Eig15_EA(ed)	Eig01_EA(bo)	Eig02_EA(bo)	Eig03_EA(bo)	Eig04_EA(bo)	Eig05_EA(bo)	Eig06_EA(bo)	Eig07_EA(bo)	Eig08_EA(bo)	Eig09_EA(bo)	Eig10_EA(bo)	Eig11_EA(bo)	Eig12_EA(bo)	Eig13_EA(bo)	Eig14_EA(bo)	Eig15_EA(bo)	Eig01_EA(dm)	Eig02_EA(dm)	Eig03_EA(dm)	Eig04_EA(dm)	Eig05_EA(dm)	Eig06_EA(dm)	Eig07_EA(dm)	Eig08_EA(dm)	Eig09_EA(dm)	Eig10_EA(dm)	Eig11_EA(dm)	Eig12_EA(dm)	Eig13_EA(dm)	Eig14_EA(dm)	Eig15_EA(dm)	Eig01_EA(ri)	Eig02_EA(ri)	Eig03_EA(ri)	Eig04_EA(ri)	Eig05_EA(ri)	Eig06_EA(ri)	Eig07_EA(ri)	Eig08_EA(ri)	Eig09_EA(ri)	Eig10_EA(ri)	Eig11_EA(ri)	Eig12_EA(ri)	Eig13_EA(ri)	Eig14_EA(ri)	Eig15_EA(ri)	Eig01_AEA(ed)	Eig02_AEA(ed)	Eig03_AEA(ed)	Eig04_AEA(ed)	Eig05_AEA(ed)	Eig06_AEA(ed)	Eig07_AEA(ed)	Eig08_AEA(ed)	Eig09_AEA(ed)	Eig10_AEA(ed)	Eig11_AEA(ed)	Eig12_AEA(ed)	Eig13_AEA(ed)	Eig14_AEA(ed)	Eig15_AEA(ed)	Eig01_AEA(bo)	Eig02_AEA(bo)	Eig03_AEA(bo)	Eig04_AEA(bo)	Eig05_AEA(bo)	Eig06_AEA(bo)	Eig07_AEA(bo)	Eig08_AEA(bo)	Eig09_AEA(bo)	Eig10_AEA(bo)	Eig11_AEA(bo)	Eig12_AEA(bo)	Eig13_AEA(bo)	Eig14_AEA(bo)	Eig15_AEA(bo)	Eig01_AEA(dm)	Eig02_AEA(dm)	Eig03_AEA(dm)	Eig04_AEA(dm)	Eig05_AEA(dm)	Eig06_AEA(dm)	Eig07_AEA(dm)	Eig08_AEA(dm)	Eig09_AEA(dm)	Eig10_AEA(dm)	Eig11_AEA(dm)	Eig12_AEA(dm)	Eig13_AEA(dm)	Eig14_AEA(dm)	Eig15_AEA(dm)	Eig01_AEA(ri)	Eig02_AEA(ri)	Eig03_AEA(ri)	Eig04_AEA(ri)	Eig05_AEA(ri)	Eig06_AEA(ri)	Eig07_AEA(ri)	Eig08_AEA(ri)	Eig09_AEA(ri)	Eig10_AEA(ri)	Eig11_AEA(ri)	Eig12_AEA(ri)	Eig13_AEA(ri)	Eig14_AEA(ri)	Eig15_AEA(ri)	nCp	nCs	nCt	nCq	nCrs	nCrt	nCrq	nCar	nCbH	nCb-	nCconj	nR=Cp	nR=Cs	nR=Ct	n=C=	nR#CH/X	nR#C-	nROCN	nArOCN	nRNCO	nArNCO	nRSCN	nArSCN	nRNCS	nArNCS	nRCOOH	nArCOOH	nRCOOR	nArCOOR	nRCONH2	nArCONH2	nRCONHR	nArCONHR	nRCONR2	nArCONR2	nROCON	nArOCON	nRCOX	nArCOX	nRCSOH	nArCSOH	nRCSSH	nArCSSH	nRCOSR	nArCOSR	nRCSSR	nArCSSR	nRCHO	nArCHO	nRCO	nArCO	nCONN	nC=O(O)2	nN=C-N<	nC(=N)N2	nRC=N	nArC=N	nRCNO	nArCNO	nRNH2	nArNH2	nRNHR	nArNHR	nRNR2	nArNR2	nN-N	nN=N	nRCN	nArCN	nN+	nNq	nRNHO	nArNHO	nRNNOx	nArNNOx	nRNO	nArNO	nRNO2	nArNO2	nN(CO)2	nC=N-N<	nROH	nArOH	nOHp	nOHs	nOHt	nROR	nArOR	nROX	nArOX	nO(C=O)2	nH2O	nSH	nC=S	nRSR	nRSSR	nSO	nS(=O)2	nSOH	nSOOH	nSO2OH	nSO3OH	nSO2	nSO3	nSO4	nSO2N	nPO3	nPO4	nPR3	nP(=O)O2R	nP(=O)R3/nPR5	nCH2RX	nCHR2X	nCR3X	nR=CHX	nR=CRX	nR#CX	nCHRX2	nCR2X2	nR=CX2	nCRX3	nArX	nCXr	nCXr=	nCconjX	nAziridines	nOxiranes	nThiranes	nAzetidines	nOxetanes	nThioethanes	nBeta-Lactams	nPyrrolidines	nOxolanes	ntH-Thiophenes	nPyrroles	nPyrazoles	nImidazoles	nFuranes	nThiophenes	nOxazoles	nIsoxazoles	nThiazoles	nIsothiazoles	nTriazoles	nPyridines	nPyridazines	nPyrimidines	nPyrazines	n135-Triazines	n124-Triazines	nHDon	nHAcc	C-001	C-002	C-003	C-004	C-005	C-006	C-007	C-008	C-009	C-010	C-011	C-012	C-013	C-014	C-015	C-016	C-017	C-018	C-019	C-020	C-021	C-022	C-023	C-024	C-025	C-026	C-027	C-028	C-029	C-030	C-031	C-032	C-033	C-034	C-035	C-036	C-037	C-038	C-039	C-040	C-041	C-042	C-043	C-044	H-046	H-047	H-048	H-049	H-050	H-051	H-052	H-053	H-054	H-055	O-056	O-057	O-058	O-059	O-060	O-061	O-062	O-063	Se-064	Se-065	N-066	N-067	N-068	N-069	N-070	N-071	N-072	N-073	N-074	N-075	N-076	N-077	N-078	N-079	F-081	F-082	F-083	F-084	F-085	Cl-086	Cl-087	Cl-088	Cl-089	Cl-090	Br-091	Br-092	Br-093	Br-094	Br-095	I-096	I-097	I-098	I-099	I-100	F-101	Cl-102	Br-103	I-104	S-106	S-107	S-108	S-109	S-110	Si-111	B-112	P-115	P-116	P-117	P-118	P-119	P-120	SsCH3	SdCH2	SssCH2	StCH	SdsCH	SaaCH	SsssCH	SddC	StsC	SdssC	SaasC	SaaaC	SssssC	SsNH2	SssNH	SdNH	SsssN	SdsN	SaaN	StN	SsNH3+	SssNH2+	SdNH2+	SsssNH+	SssssN+	SddsN	SaadN	SaasN	SaaNH	SsOH	SdO	SssO	SaaO	SsPH2	SssPH	SsssP	SdsssP	SddsP	SsssssP	SsSH	SdS	SssS	SaaS	SdssS	SddssS	SssssssS	SsF	SsCl	SsBr	SsI	SsLi	SssBe	SssssBe-	SsBH2	SssBH	SsssB	SssssB-	SsGeH3	SssGeH2	SsssGeH	SssssGe	SsAsH2	SssAsH	SsssAs	SsssssAs	SdsssAs	SddsAs	SsSeH	SdSe	SssSe	SaaSe	SdssSe	SssssssSe	SddssSe	SsSnH3	SssSnH2	SsssSnH	SssssSn	SsPbH3	SssPbH2	SsssPbH	SssssPb	SsSiH3	SssSiH2	SsssSiH	SssssSi	NsCH3	NdCH2	NssCH2	NtCH	NdsCH	NaaCH	NsssCH	NddC	NtsC	NdssC	NaasC	NaaaC	NssssC	NsNH2	NssNH	NdNH	NsssN	NdsN	NaaN	NtN	NsNH3+	NssNH2+	NdNH2+	NsssNH+	NssssN+	NddsN	NaadN	NaasN	NaaNH	NsOH	NdO	NssO	NaaO	NsPH2	NssPH	NsssP	NdsssP	NddsP	NsssssP	NsSH	NdS	NssS	NaaS	NdssS	NddssS	NssssssS	NsF	NsCl	NsBr	NsI	NsLi	NssBe	NssssBe-	NsBH2	NssBH	NsssB	NssssB-	NsGeH3	NssGeH2	NsssGeH	NssssGe	NsAsH2	NssAsH	NsssAs	NsssssAs	NdsssAs	NddsAs	NsSeH	NdSe	NssSe	NaaSe	NdssSe	NssssssSe	NddssSe	NsSnH3	NssSnH2	NsssSnH	NssssSn	NsPbH3	NssPbH2	NsssPbH	NssssPb	NsSiH3	NssSiH2	NsssSiH	NssssSi	CATS2D_00_DD	CATS2D_01_DD	CATS2D_02_DD	CATS2D_03_DD	CATS2D_04_DD	CATS2D_05_DD	CATS2D_06_DD	CATS2D_07_DD	CATS2D_08_DD	CATS2D_09_DD	CATS2D_00_DA	CATS2D_01_DA	CATS2D_02_DA	CATS2D_03_DA	CATS2D_04_DA	CATS2D_05_DA	CATS2D_06_DA	CATS2D_07_DA	CATS2D_08_DA	CATS2D_09_DA	CATS2D_00_DP	CATS2D_01_DP	CATS2D_02_DP	CATS2D_03_DP	CATS2D_04_DP	CATS2D_05_DP	CATS2D_06_DP	CATS2D_07_DP	CATS2D_08_DP	CATS2D_09_DP	CATS2D_00_DN	CATS2D_01_DN	CATS2D_02_DN	CATS2D_03_DN	CATS2D_04_DN	CATS2D_05_DN	CATS2D_06_DN	CATS2D_07_DN	CATS2D_08_DN	CATS2D_09_DN	CATS2D_00_DL	CATS2D_01_DL	CATS2D_02_DL	CATS2D_03_DL	CATS2D_04_DL	CATS2D_05_DL	CATS2D_06_DL	CATS2D_07_DL	CATS2D_08_DL	CATS2D_09_DL	CATS2D_00_AA	CATS2D_01_AA	CATS2D_02_AA	CATS2D_03_AA	CATS2D_04_AA	CATS2D_05_AA	CATS2D_06_AA	CATS2D_07_AA	CATS2D_08_AA	CATS2D_09_AA	CATS2D_00_AP	CATS2D_01_AP	CATS2D_02_AP	CATS2D_03_AP	CATS2D_04_AP	CATS2D_05_AP	CATS2D_06_AP	CATS2D_07_AP	CATS2D_08_AP	CATS2D_09_AP	CATS2D_00_AN	CATS2D_01_AN	CATS2D_02_AN	CATS2D_03_AN	CATS2D_04_AN	CATS2D_05_AN	CATS2D_06_AN	CATS2D_07_AN	CATS2D_08_AN	CATS2D_09_AN	CATS2D_00_AL	CATS2D_01_AL	CATS2D_02_AL	CATS2D_03_AL	CATS2D_04_AL	CATS2D_05_AL	CATS2D_06_AL	CATS2D_07_AL	CATS2D_08_AL	CATS2D_09_AL	CATS2D_00_PP	CATS2D_01_PP	CATS2D_02_PP	CATS2D_03_PP	CATS2D_04_PP	CATS2D_05_PP	CATS2D_06_PP	CATS2D_07_PP	CATS2D_08_PP	CATS2D_09_PP	CATS2D_00_PN	CATS2D_01_PN	CATS2D_02_PN	CATS2D_03_PN	CATS2D_04_PN	CATS2D_05_PN	CATS2D_06_PN	CATS2D_07_PN	CATS2D_08_PN	CATS2D_09_PN	CATS2D_00_PL	CATS2D_01_PL	CATS2D_02_PL	CATS2D_03_PL	CATS2D_04_PL	CATS2D_05_PL	CATS2D_06_PL	CATS2D_07_PL	CATS2D_08_PL	CATS2D_09_PL	CATS2D_00_NN	CATS2D_01_NN	CATS2D_02_NN	CATS2D_03_NN	CATS2D_04_NN	CATS2D_05_NN	CATS2D_06_NN	CATS2D_07_NN	CATS2D_08_NN	CATS2D_09_NN	CATS2D_00_NL	CATS2D_01_NL	CATS2D_02_NL	CATS2D_03_NL	CATS2D_04_NL	CATS2D_05_NL	CATS2D_06_NL	CATS2D_07_NL	CATS2D_08_NL	CATS2D_09_NL	CATS2D_00_LL	CATS2D_01_LL	CATS2D_02_LL	CATS2D_03_LL	CATS2D_04_LL	CATS2D_05_LL	CATS2D_06_LL	CATS2D_07_LL	CATS2D_08_LL	CATS2D_09_LL	SHED_DD	SHED_DA	SHED_DP	SHED_DN	SHED_DL	SHED_AA	SHED_AP	SHED_AN	SHED_AL	SHED_PP	SHED_PN	SHED_PL	SHED_NN	SHED_NL	SHED_LL	T(N..N)	T(N..O)	T(N..S)	T(N..P)	T(N..F)	T(N..Cl)	T(N..Br)	T(N..I)	T(O..O)	T(O..S)	T(O..P)	T(O..F)	T(O..Cl)	T(O..Br)	T(O..I)	T(S..S)	T(S..P)	T(S..F)	T(S..Cl)	T(S..Br)	T(S..I)	T(P..P)	T(P..F)	T(P..Cl)	T(P..Br)	T(P..I)	T(F..F)	T(F..Cl)	T(F..Br)	T(F..I)	T(Cl..Cl)	T(Cl..Br)	T(Cl..I)	T(Br..Br)	T(Br..I)	T(I..I)	B01[C-C]	B01[C-N]	B01[C-O]	B01[C-S]	B01[C-P]	B01[C-F]	B01[C-Cl]	B01[C-Br]	B01[C-I]	B01[C-B]	B01[C-Si]	B01[C-X]	B01[N-N]	B01[N-O]	B01[N-S]	B01[N-P]	B01[N-F]	B01[N-Cl]	B01[N-Br]	B01[N-I]	B01[N-B]	B01[N-Si]	B01[N-X]	B01[O-O]	B01[O-S]	B01[O-P]	B01[O-F]	B01[O-Cl]	B01[O-Br]	B01[O-I]	B01[O-B]	B01[O-Si]	B01[O-X]	B01[S-S]	B01[S-P]	B01[S-F]	B01[S-Cl]	B01[S-Br]	B01[S-I]	B01[S-B]	B01[S-Si]	B01[S-X]	B01[P-P]	B01[P-F]	B01[P-Cl]	B01[P-Br]	B01[P-I]	B01[P-B]	B01[P-Si]	B01[P-X]	B01[F-F]	B01[F-Cl]	B01[F-Br]	B01[F-I]	B01[F-B]	B01[F-Si]	B01[F-X]	B01[Cl-Cl]	B01[Cl-Br]	B01[Cl-I]	B01[Cl-B]	B01[Cl-Si]	B01[Cl-X]	B01[Br-Br]	B01[Br-I]	B01[Br-B]	B01[Br-Si]	B01[Br-X]	B01[I-I]	B01[I-B]	B01[I-Si]	B01[I-X]	B01[B-B]	B01[B-Si]	B01[B-X]	B01[Si-Si]	B01[Si-X]	B01[X-X]	B02[C-C]	B02[C-N]	B02[C-O]	B02[C-S]	B02[C-P]	B02[C-F]	B02[C-Cl]	B02[C-Br]	B02[C-I]	B02[C-B]	B02[C-Si]	B02[C-X]	B02[N-N]	B02[N-O]	B02[N-S]	B02[N-P]	B02[N-F]	B02[N-Cl]	B02[N-Br]	B02[N-I]	B02[N-B]	B02[N-Si]	B02[N-X]	B02[O-O]	B02[O-S]	B02[O-P]	B02[O-F]	B02[O-Cl]	B02[O-Br]	B02[O-I]	B02[O-B]	B02[O-Si]	B02[O-X]	B02[S-S]	B02[S-P]	B02[S-F]	B02[S-Cl]	B02[S-Br]	B02[S-I]	B02[S-B]	B02[S-Si]	B02[S-X]	B02[P-P]	B02[P-F]	B02[P-Cl]	B02[P-Br]	B02[P-I]	B02[P-B]	B02[P-Si]	B02[P-X]	B02[F-F]	B02[F-Cl]	B02[F-Br]	B02[F-I]	B02[F-B]	B02[F-Si]	B02[F-X]	B02[Cl-Cl]	B02[Cl-Br]	B02[Cl-I]	B02[Cl-B]	B02[Cl-Si]	B02[Cl-X]	B02[Br-Br]	B02[Br-I]	B02[Br-B]	B02[Br-Si]	B02[Br-X]	B02[I-I]	B02[I-B]	B02[I-Si]	B02[I-X]	B02[B-B]	B02[B-Si]	B02[B-X]	B02[Si-Si]	B02[Si-X]	B02[X-X]	B03[C-C]	B03[C-N]	B03[C-O]	B03[C-S]	B03[C-P]	B03[C-F]	B03[C-Cl]	B03[C-Br]	B03[C-I]	B03[C-B]	B03[C-Si]	B03[C-X]	B03[N-N]	B03[N-O]	B03[N-S]	B03[N-P]	B03[N-F]	B03[N-Cl]	B03[N-Br]	B03[N-I]	B03[N-B]	B03[N-Si]	B03[N-X]	B03[O-O]	B03[O-S]	B03[O-P]	B03[O-F]	B03[O-Cl]	B03[O-Br]	B03[O-I]	B03[O-B]	B03[O-Si]	B03[O-X]	B03[S-S]	B03[S-P]	B03[S-F]	B03[S-Cl]	B03[S-Br]	B03[S-I]	B03[S-B]	B03[S-Si]	B03[S-X]	B03[P-P]	B03[P-F]	B03[P-Cl]	B03[P-Br]	B03[P-I]	B03[P-B]	B03[P-Si]	B03[P-X]	B03[F-F]	B03[F-Cl]	B03[F-Br]	B03[F-I]	B03[F-B]	B03[F-Si]	B03[F-X]	B03[Cl-Cl]	B03[Cl-Br]	B03[Cl-I]	B03[Cl-B]	B03[Cl-Si]	B03[Cl-X]	B03[Br-Br]	B03[Br-I]	B03[Br-B]	B03[Br-Si]	B03[Br-X]	B03[I-I]	B03[I-B]	B03[I-Si]	B03[I-X]	B03[B-B]	B03[B-Si]	B03[B-X]	B03[Si-Si]	B03[Si-X]	B03[X-X]	B04[C-C]	B04[C-N]	B04[C-O]	B04[C-S]	B04[C-P]	B04[C-F]	B04[C-Cl]	B04[C-Br]	B04[C-I]	B04[C-B]	B04[C-Si]	B04[C-X]	B04[N-N]	B04[N-O]	B04[N-S]	B04[N-P]	B04[N-F]	B04[N-Cl]	B04[N-Br]	B04[N-I]	B04[N-B]	B04[N-Si]	B04[N-X]	B04[O-O]	B04[O-S]	B04[O-P]	B04[O-F]	B04[O-Cl]	B04[O-Br]	B04[O-I]	B04[O-B]	B04[O-Si]	B04[O-X]	B04[S-S]	B04[S-P]	B04[S-F]	B04[S-Cl]	B04[S-Br]	B04[S-I]	B04[S-B]	B04[S-Si]	B04[S-X]	B04[P-P]	B04[P-F]	B04[P-Cl]	B04[P-Br]	B04[P-I]	B04[P-B]	B04[P-Si]	B04[P-X]	B04[F-F]	B04[F-Cl]	B04[F-Br]	B04[F-I]	B04[F-B]	B04[F-Si]	B04[F-X]	B04[Cl-Cl]	B04[Cl-Br]	B04[Cl-I]	B04[Cl-B]	B04[Cl-Si]	B04[Cl-X]	B04[Br-Br]	B04[Br-I]	B04[Br-B]	B04[Br-Si]	B04[Br-X]	B04[I-I]	B04[I-B]	B04[I-Si]	B04[I-X]	B04[B-B]	B04[B-Si]	B04[B-X]	B04[Si-Si]	B04[Si-X]	B04[X-X]	B05[C-C]	B05[C-N]	B05[C-O]	B05[C-S]	B05[C-P]	B05[C-F]	B05[C-Cl]	B05[C-Br]	B05[C-I]	B05[C-B]	B05[C-Si]	B05[C-X]	B05[N-N]	B05[N-O]	B05[N-S]	B05[N-P]	B05[N-F]	B05[N-Cl]	B05[N-Br]	B05[N-I]	B05[N-B]	B05[N-Si]	B05[N-X]	B05[O-O]	B05[O-S]	B05[O-P]	B05[O-F]	B05[O-Cl]	B05[O-Br]	B05[O-I]	B05[O-B]	B05[O-Si]	B05[O-X]	B05[S-S]	B05[S-P]	B05[S-F]	B05[S-Cl]	B05[S-Br]	B05[S-I]	B05[S-B]	B05[S-Si]	B05[S-X]	B05[P-P]	B05[P-F]	B05[P-Cl]	B05[P-Br]	B05[P-I]	B05[P-B]	B05[P-Si]	B05[P-X]	B05[F-F]	B05[F-Cl]	B05[F-Br]	B05[F-I]	B05[F-B]	B05[F-Si]	B05[F-X]	B05[Cl-Cl]	B05[Cl-Br]	B05[Cl-I]	B05[Cl-B]	B05[Cl-Si]	B05[Cl-X]	B05[Br-Br]	B05[Br-I]	B05[Br-B]	B05[Br-Si]	B05[Br-X]	B05[I-I]	B05[I-B]	B05[I-Si]	B05[I-X]	B05[B-B]	B05[B-Si]	B05[B-X]	B05[Si-Si]	B05[Si-X]	B05[X-X]	B06[C-C]	B06[C-N]	B06[C-O]	B06[C-S]	B06[C-P]	B06[C-F]	B06[C-Cl]	B06[C-Br]	B06[C-I]	B06[C-B]	B06[C-Si]	B06[C-X]	B06[N-N]	B06[N-O]	B06[N-S]	B06[N-P]	B06[N-F]	B06[N-Cl]	B06[N-Br]	B06[N-I]	B06[N-B]	B06[N-Si]	B06[N-X]	B06[O-O]	B06[O-S]	B06[O-P]	B06[O-F]	B06[O-Cl]	B06[O-Br]	B06[O-I]	B06[O-B]	B06[O-Si]	B06[O-X]	B06[S-S]	B06[S-P]	B06[S-F]	B06[S-Cl]	B06[S-Br]	B06[S-I]	B06[S-B]	B06[S-Si]	B06[S-X]	B06[P-P]	B06[P-F]	B06[P-Cl]	B06[P-Br]	B06[P-I]	B06[P-B]	B06[P-Si]	B06[P-X]	B06[F-F]	B06[F-Cl]	B06[F-Br]	B06[F-I]	B06[F-B]	B06[F-Si]	B06[F-X]	B06[Cl-Cl]	B06[Cl-Br]	B06[Cl-I]	B06[Cl-B]	B06[Cl-Si]	B06[Cl-X]	B06[Br-Br]	B06[Br-I]	B06[Br-B]	B06[Br-Si]	B06[Br-X]	B06[I-I]	B06[I-B]	B06[I-Si]	B06[I-X]	B06[B-B]	B06[B-Si]	B06[B-X]	B06[Si-Si]	B06[Si-X]	B06[X-X]	B07[C-C]	B07[C-N]	B07[C-O]	B07[C-S]	B07[C-P]	B07[C-F]	B07[C-Cl]	B07[C-Br]	B07[C-I]	B07[C-B]	B07[C-Si]	B07[C-X]	B07[N-N]	B07[N-O]	B07[N-S]	B07[N-P]	B07[N-F]	B07[N-Cl]	B07[N-Br]	B07[N-I]	B07[N-B]	B07[N-Si]	B07[N-X]	B07[O-O]	B07[O-S]	B07[O-P]	B07[O-F]	B07[O-Cl]	B07[O-Br]	B07[O-I]	B07[O-B]	B07[O-Si]	B07[O-X]	B07[S-S]	B07[S-P]	B07[S-F]	B07[S-Cl]	B07[S-Br]	B07[S-I]	B07[S-B]	B07[S-Si]	B07[S-X]	B07[P-P]	B07[P-F]	B07[P-Cl]	B07[P-Br]	B07[P-I]	B07[P-B]	B07[P-Si]	B07[P-X]	B07[F-F]	B07[F-Cl]	B07[F-Br]	B07[F-I]	B07[F-B]	B07[F-Si]	B07[F-X]	B07[Cl-Cl]	B07[Cl-Br]	B07[Cl-I]	B07[Cl-B]	B07[Cl-Si]	B07[Cl-X]	B07[Br-Br]	B07[Br-I]	B07[Br-B]	B07[Br-Si]	B07[Br-X]	B07[I-I]	B07[I-B]	B07[I-Si]	B07[I-X]	B07[B-B]	B07[B-Si]	B07[B-X]	B07[Si-Si]	B07[Si-X]	B07[X-X]	B08[C-C]	B08[C-N]	B08[C-O]	B08[C-S]	B08[C-P]	B08[C-F]	B08[C-Cl]	B08[C-Br]	B08[C-I]	B08[C-B]	B08[C-Si]	B08[C-X]	B08[N-N]	B08[N-O]	B08[N-S]	B08[N-P]	B08[N-F]	B08[N-Cl]	B08[N-Br]	B08[N-I]	B08[N-B]	B08[N-Si]	B08[N-X]	B08[O-O]	B08[O-S]	B08[O-P]	B08[O-F]	B08[O-Cl]	B08[O-Br]	B08[O-I]	B08[O-B]	B08[O-Si]	B08[O-X]	B08[S-S]	B08[S-P]	B08[S-F]	B08[S-Cl]	B08[S-Br]	B08[S-I]	B08[S-B]	B08[S-Si]	B08[S-X]	B08[P-P]	B08[P-F]	B08[P-Cl]	B08[P-Br]	B08[P-I]	B08[P-B]	B08[P-Si]	B08[P-X]	B08[F-F]	B08[F-Cl]	B08[F-Br]	B08[F-I]	B08[F-B]	B08[F-Si]	B08[F-X]	B08[Cl-Cl]	B08[Cl-Br]	B08[Cl-I]	B08[Cl-B]	B08[Cl-Si]	B08[Cl-X]	B08[Br-Br]	B08[Br-I]	B08[Br-B]	B08[Br-Si]	B08[Br-X]	B08[I-I]	B08[I-B]	B08[I-Si]	B08[I-X]	B08[B-B]	B08[B-Si]	B08[B-X]	B08[Si-Si]	B08[Si-X]	B08[X-X]	B09[C-C]	B09[C-N]	B09[C-O]	B09[C-S]	B09[C-P]	B09[C-F]	B09[C-Cl]	B09[C-Br]	B09[C-I]	B09[C-B]	B09[C-Si]	B09[C-X]	B09[N-N]	B09[N-O]	B09[N-S]	B09[N-P]	B09[N-F]	B09[N-Cl]	B09[N-Br]	B09[N-I]	B09[N-B]	B09[N-Si]	B09[N-X]	B09[O-O]	B09[O-S]	B09[O-P]	B09[O-F]	B09[O-Cl]	B09[O-Br]	B09[O-I]	B09[O-B]	B09[O-Si]	B09[O-X]	B09[S-S]	B09[S-P]	B09[S-F]	B09[S-Cl]	B09[S-Br]	B09[S-I]	B09[S-B]	B09[S-Si]	B09[S-X]	B09[P-P]	B09[P-F]	B09[P-Cl]	B09[P-Br]	B09[P-I]	B09[P-B]	B09[P-Si]	B09[P-X]	B09[F-F]	B09[F-Cl]	B09[F-Br]	B09[F-I]	B09[F-B]	B09[F-Si]	B09[F-X]	B09[Cl-Cl]	B09[Cl-Br]	B09[Cl-I]	B09[Cl-B]	B09[Cl-Si]	B09[Cl-X]	B09[Br-Br]	B09[Br-I]	B09[Br-B]	B09[Br-Si]	B09[Br-X]	B09[I-I]	B09[I-B]	B09[I-Si]	B09[I-X]	B09[B-B]	B09[B-Si]	B09[B-X]	B09[Si-Si]	B09[Si-X]	B09[X-X]	B10[C-C]	B10[C-N]	B10[C-O]	B10[C-S]	B10[C-P]	B10[C-F]	B10[C-Cl]	B10[C-Br]	B10[C-I]	B10[C-B]	B10[C-Si]	B10[C-X]	B10[N-N]	B10[N-O]	B10[N-S]	B10[N-P]	B10[N-F]	B10[N-Cl]	B10[N-Br]	B10[N-I]	B10[N-B]	B10[N-Si]	B10[N-X]	B10[O-O]	B10[O-S]	B10[O-P]	B10[O-F]	B10[O-Cl]	B10[O-Br]	B10[O-I]	B10[O-B]	B10[O-Si]	B10[O-X]	B10[S-S]	B10[S-P]	B10[S-F]	B10[S-Cl]	B10[S-Br]	B10[S-I]	B10[S-B]	B10[S-Si]	B10[S-X]	B10[P-P]	B10[P-F]	B10[P-Cl]	B10[P-Br]	B10[P-I]	B10[P-B]	B10[P-Si]	B10[P-X]	B10[F-F]	B10[F-Cl]	B10[F-Br]	B10[F-I]	B10[F-B]	B10[F-Si]	B10[F-X]	B10[Cl-Cl]	B10[Cl-Br]	B10[Cl-I]	B10[Cl-B]	B10[Cl-Si]	B10[Cl-X]	B10[Br-Br]	B10[Br-I]	B10[Br-B]	B10[Br-Si]	B10[Br-X]	B10[I-I]	B10[I-B]	B10[I-Si]	B10[I-X]	B10[B-B]	B10[B-Si]	B10[B-X]	B10[Si-Si]	B10[Si-X]	B10[X-X]	F01[C-C]	F01[C-N]	F01[C-O]	F01[C-S]	F01[C-P]	F01[C-F]	F01[C-Cl]	F01[C-Br]	F01[C-I]	F01[C-B]	F01[C-Si]	F01[C-X]	F01[N-N]	F01[N-O]	F01[N-S]	F01[N-P]	F01[N-F]	F01[N-Cl]	F01[N-Br]	F01[N-I]	F01[N-B]	F01[N-Si]	F01[N-X]	F01[O-O]	F01[O-S]	F01[O-P]	F01[O-F]	F01[O-Cl]	F01[O-Br]	F01[O-I]	F01[O-B]	F01[O-Si]	F01[O-X]	F01[S-S]	F01[S-P]	F01[S-F]	F01[S-Cl]	F01[S-Br]	F01[S-I]	F01[S-B]	F01[S-Si]	F01[S-X]	F01[P-P]	F01[P-F]	F01[P-Cl]	F01[P-Br]	F01[P-I]	F01[P-B]	F01[P-Si]	F01[P-X]	F01[F-F]	F01[F-Cl]	F01[F-Br]	F01[F-I]	F01[F-B]	F01[F-Si]	F01[F-X]	F01[Cl-Cl]	F01[Cl-Br]	F01[Cl-I]	F01[Cl-B]	F01[Cl-Si]	F01[Cl-X]	F01[Br-Br]	F01[Br-I]	F01[Br-B]	F01[Br-Si]	F01[Br-X]	F01[I-I]	F01[I-B]	F01[I-Si]	F01[I-X]	F01[B-B]	F01[B-Si]	F01[B-X]	F01[Si-Si]	F01[Si-X]	F01[X-X]	F02[C-C]	F02[C-N]	F02[C-O]	F02[C-S]	F02[C-P]	F02[C-F]	F02[C-Cl]	F02[C-Br]	F02[C-I]	F02[C-B]	F02[C-Si]	F02[C-X]	F02[N-N]	F02[N-O]	F02[N-S]	F02[N-P]	F02[N-F]	F02[N-Cl]	F02[N-Br]	F02[N-I]	F02[N-B]	F02[N-Si]	F02[N-X]	F02[O-O]	F02[O-S]	F02[O-P]	F02[O-F]	F02[O-Cl]	F02[O-Br]	F02[O-I]	F02[O-B]	F02[O-Si]	F02[O-X]	F02[S-S]	F02[S-P]	F02[S-F]	F02[S-Cl]	F02[S-Br]	F02[S-I]	F02[S-B]	F02[S-Si]	F02[S-X]	F02[P-P]	F02[P-F]	F02[P-Cl]	F02[P-Br]	F02[P-I]	F02[P-B]	F02[P-Si]	F02[P-X]	F02[F-F]	F02[F-Cl]	F02[F-Br]	F02[F-I]	F02[F-B]	F02[F-Si]	F02[F-X]	F02[Cl-Cl]	F02[Cl-Br]	F02[Cl-I]	F02[Cl-B]	F02[Cl-Si]	F02[Cl-X]	F02[Br-Br]	F02[Br-I]	F02[Br-B]	F02[Br-Si]	F02[Br-X]	F02[I-I]	F02[I-B]	F02[I-Si]	F02[I-X]	F02[B-B]	F02[B-Si]	F02[B-X]	F02[Si-Si]	F02[Si-X]	F02[X-X]	F03[C-C]	F03[C-N]	F03[C-O]	F03[C-S]	F03[C-P]	F03[C-F]	F03[C-Cl]	F03[C-Br]	F03[C-I]	F03[C-B]	F03[C-Si]	F03[C-X]	F03[N-N]	F03[N-O]	F03[N-S]	F03[N-P]	F03[N-F]	F03[N-Cl]	F03[N-Br]	F03[N-I]	F03[N-B]	F03[N-Si]	F03[N-X]	F03[O-O]	F03[O-S]	F03[O-P]	F03[O-F]	F03[O-Cl]	F03[O-Br]	F03[O-I]	F03[O-B]	F03[O-Si]	F03[O-X]	F03[S-S]	F03[S-P]	F03[S-F]	F03[S-Cl]	F03[S-Br]	F03[S-I]	F03[S-B]	F03[S-Si]	F03[S-X]	F03[P-P]	F03[P-F]	F03[P-Cl]	F03[P-Br]	F03[P-I]	F03[P-B]	F03[P-Si]	F03[P-X]	F03[F-F]	F03[F-Cl]	F03[F-Br]	F03[F-I]	F03[F-B]	F03[F-Si]	F03[F-X]	F03[Cl-Cl]	F03[Cl-Br]	F03[Cl-I]	F03[Cl-B]	F03[Cl-Si]	F03[Cl-X]	F03[Br-Br]	F03[Br-I]	F03[Br-B]	F03[Br-Si]	F03[Br-X]	F03[I-I]	F03[I-B]	F03[I-Si]	F03[I-X]	F03[B-B]	F03[B-Si]	F03[B-X]	F03[Si-Si]	F03[Si-X]	F03[X-X]	F04[C-C]	F04[C-N]	F04[C-O]	F04[C-S]	F04[C-P]	F04[C-F]	F04[C-Cl]	F04[C-Br]	F04[C-I]	F04[C-B]	F04[C-Si]	F04[C-X]	F04[N-N]	F04[N-O]	F04[N-S]	F04[N-P]	F04[N-F]	F04[N-Cl]	F04[N-Br]	F04[N-I]	F04[N-B]	F04[N-Si]	F04[N-X]	F04[O-O]	F04[O-S]	F04[O-P]	F04[O-F]	F04[O-Cl]	F04[O-Br]	F04[O-I]	F04[O-B]	F04[O-Si]	F04[O-X]	F04[S-S]	F04[S-P]	F04[S-F]	F04[S-Cl]	F04[S-Br]	F04[S-I]	F04[S-B]	F04[S-Si]	F04[S-X]	F04[P-P]	F04[P-F]	F04[P-Cl]	F04[P-Br]	F04[P-I]	F04[P-B]	F04[P-Si]	F04[P-X]	F04[F-F]	F04[F-Cl]	F04[F-Br]	F04[F-I]	F04[F-B]	F04[F-Si]	F04[F-X]	F04[Cl-Cl]	F04[Cl-Br]	F04[Cl-I]	F04[Cl-B]	F04[Cl-Si]	F04[Cl-X]	F04[Br-Br]	F04[Br-I]	F04[Br-B]	F04[Br-Si]	F04[Br-X]	F04[I-I]	F04[I-B]	F04[I-Si]	F04[I-X]	F04[B-B]	F04[B-Si]	F04[B-X]	F04[Si-Si]	F04[Si-X]	F04[X-X]	F05[C-C]	F05[C-N]	F05[C-O]	F05[C-S]	F05[C-P]	F05[C-F]	F05[C-Cl]	F05[C-Br]	F05[C-I]	F05[C-B]	F05[C-Si]	F05[C-X]	F05[N-N]	F05[N-O]	F05[N-S]	F05[N-P]	F05[N-F]	F05[N-Cl]	F05[N-Br]	F05[N-I]	F05[N-B]	F05[N-Si]	F05[N-X]	F05[O-O]	F05[O-S]	F05[O-P]	F05[O-F]	F05[O-Cl]	F05[O-Br]	F05[O-I]	F05[O-B]	F05[O-Si]	F05[O-X]	F05[S-S]	F05[S-P]	F05[S-F]	F05[S-Cl]	F05[S-Br]	F05[S-I]	F05[S-B]	F05[S-Si]	F05[S-X]	F05[P-P]	F05[P-F]	F05[P-Cl]	F05[P-Br]	F05[P-I]	F05[P-B]	F05[P-Si]	F05[P-X]	F05[F-F]	F05[F-Cl]	F05[F-Br]	F05[F-I]	F05[F-B]	F05[F-Si]	F05[F-X]	F05[Cl-Cl]	F05[Cl-Br]	F05[Cl-I]	F05[Cl-B]	F05[Cl-Si]	F05[Cl-X]	F05[Br-Br]	F05[Br-I]	F05[Br-B]	F05[Br-Si]	F05[Br-X]	F05[I-I]	F05[I-B]	F05[I-Si]	F05[I-X]	F05[B-B]	F05[B-Si]	F05[B-X]	F05[Si-Si]	F05[Si-X]	F05[X-X]	F06[C-C]	F06[C-N]	F06[C-O]	F06[C-S]	F06[C-P]	F06[C-F]	F06[C-Cl]	F06[C-Br]	F06[C-I]	F06[C-B]	F06[C-Si]	F06[C-X]	F06[N-N]	F06[N-O]	F06[N-S]	F06[N-P]	F06[N-F]	F06[N-Cl]	F06[N-Br]	F06[N-I]	F06[N-B]	F06[N-Si]	F06[N-X]	F06[O-O]	F06[O-S]	F06[O-P]	F06[O-F]	F06[O-Cl]	F06[O-Br]	F06[O-I]	F06[O-B]	F06[O-Si]	F06[O-X]	F06[S-S]	F06[S-P]	F06[S-F]	F06[S-Cl]	F06[S-Br]	F06[S-I]	F06[S-B]	F06[S-Si]	F06[S-X]	F06[P-P]	F06[P-F]	F06[P-Cl]	F06[P-Br]	F06[P-I]	F06[P-B]	F06[P-Si]	F06[P-X]	F06[F-F]	F06[F-Cl]	F06[F-Br]	F06[F-I]	F06[F-B]	F06[F-Si]	F06[F-X]	F06[Cl-Cl]	F06[Cl-Br]	F06[Cl-I]	F06[Cl-B]	F06[Cl-Si]	F06[Cl-X]	F06[Br-Br]	F06[Br-I]	F06[Br-B]	F06[Br-Si]	F06[Br-X]	F06[I-I]	F06[I-B]	F06[I-Si]	F06[I-X]	F06[B-B]	F06[B-Si]	F06[B-X]	F06[Si-Si]	F06[Si-X]	F06[X-X]	F07[C-C]	F07[C-N]	F07[C-O]	F07[C-S]	F07[C-P]	F07[C-F]	F07[C-Cl]	F07[C-Br]	F07[C-I]	F07[C-B]	F07[C-Si]	F07[C-X]	F07[N-N]	F07[N-O]	F07[N-S]	F07[N-P]	F07[N-F]	F07[N-Cl]	F07[N-Br]	F07[N-I]	F07[N-B]	F07[N-Si]	F07[N-X]	F07[O-O]	F07[O-S]	F07[O-P]	F07[O-F]	F07[O-Cl]	F07[O-Br]	F07[O-I]	F07[O-B]	F07[O-Si]	F07[O-X]	F07[S-S]	F07[S-P]	F07[S-F]	F07[S-Cl]	F07[S-Br]	F07[S-I]	F07[S-B]	F07[S-Si]	F07[S-X]	F07[P-P]	F07[P-F]	F07[P-Cl]	F07[P-Br]	F07[P-I]	F07[P-B]	F07[P-Si]	F07[P-X]	F07[F-F]	F07[F-Cl]	F07[F-Br]	F07[F-I]	F07[F-B]	F07[F-Si]	F07[F-X]	F07[Cl-Cl]	F07[Cl-Br]	F07[Cl-I]	F07[Cl-B]	F07[Cl-Si]	F07[Cl-X]	F07[Br-Br]	F07[Br-I]	F07[Br-B]	F07[Br-Si]	F07[Br-X]	F07[I-I]	F07[I-B]	F07[I-Si]	F07[I-X]	F07[B-B]	F07[B-Si]	F07[B-X]	F07[Si-Si]	F07[Si-X]	F07[X-X]	F08[C-C]	F08[C-N]	F08[C-O]	F08[C-S]	F08[C-P]	F08[C-F]	F08[C-Cl]	F08[C-Br]	F08[C-I]	F08[C-B]	F08[C-Si]	F08[C-X]	F08[N-N]	F08[N-O]	F08[N-S]	F08[N-P]	F08[N-F]	F08[N-Cl]	F08[N-Br]	F08[N-I]	F08[N-B]	F08[N-Si]	F08[N-X]	F08[O-O]	F08[O-S]	F08[O-P]	F08[O-F]	F08[O-Cl]	F08[O-Br]	F08[O-I]	F08[O-B]	F08[O-Si]	F08[O-X]	F08[S-S]	F08[S-P]	F08[S-F]	F08[S-Cl]	F08[S-Br]	F08[S-I]	F08[S-B]	F08[S-Si]	F08[S-X]	F08[P-P]	F08[P-F]	F08[P-Cl]	F08[P-Br]	F08[P-I]	F08[P-B]	F08[P-Si]	F08[P-X]	F08[F-F]	F08[F-Cl]	F08[F-Br]	F08[F-I]	F08[F-B]	F08[F-Si]	F08[F-X]	F08[Cl-Cl]	F08[Cl-Br]	F08[Cl-I]	F08[Cl-B]	F08[Cl-Si]	F08[Cl-X]	F08[Br-Br]	F08[Br-I]	F08[Br-B]	F08[Br-Si]	F08[Br-X]	F08[I-I]	F08[I-B]	F08[I-Si]	F08[I-X]	F08[B-B]	F08[B-Si]	F08[B-X]	F08[Si-Si]	F08[Si-X]	F08[X-X]	F09[C-C]	F09[C-N]	F09[C-O]	F09[C-S]	F09[C-P]	F09[C-F]	F09[C-Cl]	F09[C-Br]	F09[C-I]	F09[C-B]	F09[C-Si]	F09[C-X]	F09[N-N]	F09[N-O]	F09[N-S]	F09[N-P]	F09[N-F]	F09[N-Cl]	F09[N-Br]	F09[N-I]	F09[N-B]	F09[N-Si]	F09[N-X]	F09[O-O]	F09[O-S]	F09[O-P]	F09[O-F]	F09[O-Cl]	F09[O-Br]	F09[O-I]	F09[O-B]	F09[O-Si]	F09[O-X]	F09[S-S]	F09[S-P]	F09[S-F]	F09[S-Cl]	F09[S-Br]	F09[S-I]	F09[S-B]	F09[S-Si]	F09[S-X]	F09[P-P]	F09[P-F]	F09[P-Cl]	F09[P-Br]	F09[P-I]	F09[P-B]	F09[P-Si]	F09[P-X]	F09[F-F]	F09[F-Cl]	F09[F-Br]	F09[F-I]	F09[F-B]	F09[F-Si]	F09[F-X]	F09[Cl-Cl]	F09[Cl-Br]	F09[Cl-I]	F09[Cl-B]	F09[Cl-Si]	F09[Cl-X]	F09[Br-Br]	F09[Br-I]	F09[Br-B]	F09[Br-Si]	F09[Br-X]	F09[I-I]	F09[I-B]	F09[I-Si]	F09[I-X]	F09[B-B]	F09[B-Si]	F09[B-X]	F09[Si-Si]	F09[Si-X]	F09[X-X]	F10[C-C]	F10[C-N]	F10[C-O]	F10[C-S]	F10[C-P]	F10[C-F]	F10[C-Cl]	F10[C-Br]	F10[C-I]	F10[C-B]	F10[C-Si]	F10[C-X]	F10[N-N]	F10[N-O]	F10[N-S]	F10[N-P]	F10[N-F]	F10[N-Cl]	F10[N-Br]	F10[N-I]	F10[N-B]	F10[N-Si]	F10[N-X]	F10[O-O]	F10[O-S]	F10[O-P]	F10[O-F]	F10[O-Cl]	F10[O-Br]	F10[O-I]	F10[O-B]	F10[O-Si]	F10[O-X]	F10[S-S]	F10[S-P]	F10[S-F]	F10[S-Cl]	F10[S-Br]	F10[S-I]	F10[S-B]	F10[S-Si]	F10[S-X]	F10[P-P]	F10[P-F]	F10[P-Cl]	F10[P-Br]	F10[P-I]	F10[P-B]	F10[P-Si]	F10[P-X]	F10[F-F]	F10[F-Cl]	F10[F-Br]	F10[F-I]	F10[F-B]	F10[F-Si]	F10[F-X]	F10[Cl-Cl]	F10[Cl-Br]	F10[Cl-I]	F10[Cl-B]	F10[Cl-Si]	F10[Cl-X]	F10[Br-Br]	F10[Br-I]	F10[Br-B]	F10[Br-Si]	F10[Br-X]	F10[I-I]	F10[I-B]	F10[I-Si]	F10[I-X]	F10[B-B]	F10[B-Si]	F10[B-X]	F10[Si-Si]	F10[Si-X]	F10[X-X]	Uc	Ui	Hy	AMR	TPSA(NO)	TPSA(Tot)	MLOGP	MLOGP2	ALOGP	ALOGP2	SAtot	SAacc	SAdon	Vx	VvdwMG	VvdwZAZ	PDI	BLTF96	BLTD48	BLTA96	Ro5	cRo5	DLS_01	DLS_02	DLS_03	DLS_04	DLS_05	DLS_06	DLS_07	DLS_cons	LLS_01	LLS_02	CMC-80	CMC-50	Inflammat-80	Inflammat-50	Depressant-80	Depressant-50	Psychotic-80	Psychotic-50	Hypertens-80	Hypertens-50	Hypnotic-80	Hypnotic-50	Neoplastic-80	Neoplastic-50	Infective-80	Infective-50
1	Molecule1	414.789999999999	5.18487499999999	42.8847999999999	77.4173	48.4894999999999	90.5894	0.536059999999999	0.96771625	0.606118749999999	1.1323675	0.0758620689655172	80	30	7	83	33	1	34	6	0.072289156626506	1	0	0	50	29	0	1	0	0	0	0	0	0	0	0	1	0	62.5	36.25	0	1.25	0	27	2	0	0	1	0	4	10	23	17	3	0.566666666666667	0.352941176470588	1.35294117647059	1	0.25	0	0	1	3	0	0	1	2	0	0	0	0	0	0	48.3392416106425	167.371479195899	0	0	80.3822187100825	185.569820530347	0	0	168	204	212.149678604224	170.103711103916	309.51	216.119026	208	234	236.272727272727	209.661115736886	368.05	247.3618416	16.5	15.45	6.44444444444445	5.94861111111111	27	51	4.58257569495584	20.9778654869721	1.81818181818182	2.01226747426847	0.218332984721963	61	13	1.23441212969397	59	152.304815361881	6.60076623904594	18.9191595622084	0.875	340	11.3333333333333	2.02222222222222	31.1733333333333	118	1386	117	2.97774716291094	15	5.66206896551724	23	14.864367816092	10551	11823	10778	13391	27.9339873643788	725	40984	22.8796056774091	8.56768797102626	3.87657604541218	6.53417741147206	0.606640211640212	0.375670687652785	0.191930964831888	0.0962788998526315	1.41275205034697	4.24630668924615	15.872314246523	64.1359134603112	51.3333333333333	1.71111111111111	23.8311124304915	22.2982919044441	0.000760436569122158	1.3376097946474E-8	-4.25508280060409E-9	1.15631621309658E-8	7.21111111111111	11.3231145746503	4.91178293204905	0	5.46551308193482E-8	-1.00177033103316E-8	na	58	1.56816612947053	3.52636052461616	5.12989871492307	6.0330862217988	6.97073007814353	7.89766815072691	8.84404789894249	9.78273135140033	10.7354179357922	11.6813424665938	12.6384425516875	4.20469261939097	0	5.6021188208797	2.39789527279837	7.21303165983487	4.84418708645859	8.92943528380343	7.06561336359772	10.7045245473796	3.52636052461616	3.95124371858143	4.30406509320417	4.59511985013459	4.85203026391962	5.06259503302697	5.28320372873799	5.4971682252932	5.63121178182137	5.6937321388027	3.55534806148941	4.00733318523247	4.39444915467244	4.71849887129509	5.01063529409626	5.26269018890489	5.52942908751142	5.78996017089725	5.98141421125448	6.06378520868761	13.1254266806962	8.20821938349683	8.61721950548336	1.04982811775339	0.409000121986528	4.12797891265028	3.44111645691751	21.6814337969452	14.2023797059467	13.731798304864	12.1481688782099	10.1347933353478	7.89123865127179	0.722714459898173	0.430375142604445	0.269250947154197	0.166413272304246	0.103416258523957	0.0621357374115889	20.9215406112586	13.5785334266336	12.8513114157486	11.2981266314428	9.30399976882787	6.87902744758876	0.697384687041954	0.411470709897988	0.251986498348012	0.15476885796497	0.0949387731513048	0.0541655704534548	21.6814337969452	14.2023797059467	13.731798304864	12.1481688782099	10.1347933353478	7.89123865127179	85.7916285048697	3.87161706954476	287.152200082755	13.5609477884794	14.1310723406314	10.8060324143769	12.9462882543905	505.754247590989	82.6799892435531	1.03349986554441	3.62211984947621	8.50516505899143	4.5483943455364	4.8712353881467	1575.62213452215	20948.2215402959	1.80021194640725	4.78993976300283	28	0.933333333333333	143.206717868256	3.42070443569255	1.72880718638811	47.1074930375255	0.202014016423333	0.312884807435681	0.567540837068895	1.03349986554441	2.14981828855828	3.87026168885078	5.14676223903305	5.54031153222511	5.59031153222511	82.6799892435532	171.985463084663	309.620935108062	411.740979122644	443.224922578008	447.224922578009	0.163478585968135	0.340057377479012	0.612196410772327	0.814112745634566	0.876364211846326	0.884273191393315	5.28842822934295	4.17210980632908	2.45166640603658	1.17516585585431	0.781616562662256	0.731616562662255	0.161678433217597	0.336312818399395	0.605455178908866	0.805148101796819	0.866714082827369	0.874535972244473	93.7357060592481	19.0117548683612	0.633725162278708	3.8370666180036	2.62006907724657	0.0873356359082191	5.1954203255839	38.0235097367225	1.26745032455742	14.4154179140545	4.34957143103487	4.22902191737746	0.140967397245915	1.87871980779688	0.176545636614313	0.00588485455381045	-2.25942903511393	32.3894353888949	1.0796478462965	4.53121013242591	2463	5.66206896551724	164.2	123.842127317127	0.219306487244443	0.00664565112861948	1.44742281581332	9.27883978840087	171.290244964946	5.70967483216485	6.70119789137413	171.290244964946	5.70967483216485	257.649074376357	342.580489929891	11.4193496643297	35.9795223355598	171.290244964946	10.5428910705861	15.2871421245971	20.6367905682251	25.6835462977837	30.8764673499156	4.79078229154452	0.159692743051484	2.04121930673275	0.235311033868475	0.00784370112894918	-1.8850731240923	32.5216409771337	1.08405469923779	4.53651735332457	1821.54314720815	150.797123989019	4.07952809884248	6.89264164117206	66	2.2	5.45863180662561	5.69411337640931	0.189803779213644	5.66142985760449	44.8527853851229	1.49509284617076	30.1587208225044	7.03646877638607	5.45958551414416	6.88653164253051	8.39818440483404	9.96114306502429	11.559494115786	5.47722557505166	0.182574185835055	2.21568188207949	5.47722557505166	0.182574185835055	2.21568188207949	32.4633788713057	1.08211262904352	4.53418116096175	0.946825313729779	80.800064673307	32.8477830827299	0.995387366143332	216.795368346018	2.42687244742741	8.65799134644306	0.288599711548102	2.81225144221592	1	0.0333333333333333	1.98868762558627	17.3159826928861	0.577199423096204	4.96858959671952	3.63292820651132	2.63108915996608	0	2.28695430700952	0.067139302837631	2.0751093080093	5.06917082717901	0.168972360905967	2.11481078058545	0.265454169767366	0.00884847232557887	-1.72803134504945	32.4494796145212	1.08164932048404	4.53362320950894	60.4120107301787	0.138878185586618	4.02746738201191	7.82152650955393	0.237015954834968	51.622074963056	3.90864288052357	18.9516340907604	0.63172113635868	3.83293998792604	4.48982879710476	0.149660959903492	6.43026816854927	37.9032681815208	1.26344227271736	14.2802722039521	5.0974488000141	4.32414715677183	4.77418180012611	6.48049919405123	7.71060646558047	9.19979820731448	4.2169726992603	0.14056575664201	1.87500236818641	0.1333736345791	0.00444578781930333	-2.62479004098466	32.3903385367754	1.07967795122585	4.53124646155617	6466	14.864367816092	431.066666666667	50.766072888726	0.0780109257827629	0.00236396744796251	0.514872110166235	10.9659198337495	436.673661859168	14.5557887286389	7.92047099421482	434.626672873572	14.4875557624524	590.113711920086	873.347323718336	29.1115774572779	63.5720103688722	434.626672873572	12.2947106155664	18.1749963841933	24.3142840209981	30.3665545501936	36.4490191630048	5.11621456757445	0.170540485585815	2.12684624985115	0.283484319541987	0.00944947731806624	-1.64241287512513	32.5154809553883	1.08384936517961	4.53627054688103	190.615019084504	0.438195446171274	12.7076679389669	1565.25044122544	3.0161700568136	0.0913990926307151	19.9067223749697	5.03485365428866	17.7673034891705	0.592243449639016	3.74886456220564	14.2938677454199	0.476462258180663	16.738196805386	35.534606978341	1.18448689927803	12.9813535197365	14.2938844383132	5.44015700014361	7.97212822863502	10.6409062440478	13.2990213747798	15.9590167131273	4.55830376347885	0.151943458782628	1.97640978904049	0.136855077252203	0.00456183590840678	-2.59121725756657	32.5373954106569	1.0845798470219	4.53714835532444	2412.5	5.18817204301075	160.825	127.585989868538	0.223669481379822	0.00677786307211582	1.47621857710683	9.23860586252243	334.864375736776	167.557187868388	5.58523959561293	6.67248918880788	167.557187868388	5.58523959561293	252.543277730713	335.097709070109	11.1699236356703	35.8505219943346	167.557187868388	0.223143551314301	10.5000876949477	15.2187411566685	20.5500555049286	25.5723606748468	30.744849059527	4.79991142617127	0.159997047539042	2.04369966995178	0.291214599399183	0.00970715331330611	-1.60736056926275	32.5212723809074	1.08404241269691	4.53650258652227	2412.5168	5.18820817204301	160.82614	127.583427282005	0.223668357834373	0.00677782902528402	1.47621116170686	9.23861927835472	334.867851621952	167.558625810976	5.58528752703253	6.67250036984749	167.558625810976	5.58528752703253	252.544737321264	335.100624955285	11.1700208318428	35.8512033104192	167.558625810976	0.222663436077419	10.5001019773343	15.2187705435708	20.5500877872461	25.5724050252356	30.7448997146157	4.7999087337096	0.15999695779032	2.04369893911231	0.291195386038589	0.00970651286795297	-1.60744653196974	32.521273104181	1.08404243680603	4.53650261549841	2430.672	5.22725161290322	162.0581	125.538362063288	0.222471218102863	0.00674155206372311	1.46831003947889	9.25361779889343	338.717860844947	169.159430422474	5.63864768074912	6.6848886424869	169.159430422474	5.63864768074912	254.173284057923	338.451860844947	11.2817286948316	36.4127840537586	169.159430422474	-0.335757695683416	10.5160914525881	15.2512203318448	20.5859094757824	25.6214981593625	30.8010532698753	4.79680795310042	0.159893598436681	2.04285699368515	0.270116617413259	0.00900388724710864	-1.70534609235928	32.5221009038497	1.08407003012832	4.5365357787991	2412.5952	5.18837677419355	160.83146	127.571496554515	0.223663115027531	0.00677767015234943	1.47617655918171	9.23868189707333	334.884074585124	167.565337292562	5.58551124308539	6.67255255518318	167.565337292562	5.58551124308539	252.551549922432	335.114234585124	11.1704744861708	35.8543770549822	167.565337292562	0.220419845392659	10.5001686412388	15.2189076988742	20.5502384598795	25.5726120210722	30.7451361380696	4.79989616480501	0.159996538826834	2.04369552741428	0.291105716991224	0.00970352389970746	-1.60784779625628	32.5212764804531	1.08404254934844	4.5365027507603	2453.1	5.27548387096774	163.58	123.835788210628	0.221034657294746	0.00669801991802262	1.45882873814533	9.27347712985254	343.720490133076	171.260245066538	5.70867483555127	6.70096968343255	171.260245066538	5.70867483555127	256.321156493843	342.920490133076	11.4306830044359	36.8563315672752	171.260245066538	-0.788457360364297	10.537316164271	15.2930146206795	20.6325658489086	25.6850948999597	30.8740277993686	4.79285692667621	0.159761897555874	2.04178339470594	0.243077098233654	0.00810256994112181	-1.84276787023194	32.523229482186	1.0841076494062	4.53658099053137	2414.6532	5.19280258064516	160.97111	127.273471573552	0.22352572860044	0.00677350692728605	1.4752698087629	9.24033240115265	335.311199941072	167.742149970536	5.59140499901787	6.67392661535915	167.742149970536	5.59140499901787	252.731073571885	335.472759941072	11.1824253313691	35.9344906313619	167.742149970536	0.159649817529578	10.5019260747986	15.2225176475854	20.5542064225947	25.5780617058752	30.7513616396769	4.79956380950277	0.159985460316759	2.04360530979314	0.288747928804233	0.00962493096014109	-1.61844336687985	32.5213656972391	1.0840455232413	4.53650632500236	64.8484135381697	0.139458953845526	3.31215423587799	9.39685147390622	0.284753074966855	62.019219727781	4.19790525148653	45.9533380385559	38.142769019278	1.27142563397593	4.74423665392288	3.70438630297027	0.123479543432342	5.36490981628157	39.5653475338207	1.31884491779402	17.9945081424444	5.4079303055498	3.44464632273497	4.63196362155337	5.5082552830381	6.65078692801698	7.75035486661716	8.92582740806124	4.08459683963666	0.136153227987889	1.83344759095651	0.144952342436846	0.00483174474789486	-2.5163242860975	32.4000064833781	1.0800002161126	4.53163529133234	64.2310135381697	0.138131211910042	3.29157423587799	9.4456383890106	0.286231466333654	62.3412133674699	4.18366985698713	45.5694339247696	37.6421169623848	1.25473723207949	4.72702211944331	3.70242679170047	0.123414226390016	5.36544777768101	39.5428999883583	1.31809666627861	17.8091783546112	5.3939345559916	3.42474462311821	4.61958324604624	5.49091910307273	6.63514245311014	7.73317928602466	8.90870075725539	4.09871721894461	0.136623907298154	1.83794386876628	0.128188900374579	0.00427296334581931	-2.67644873368946	32.3999829196167	1.07999943065389	4.53163434377556	64.8435135381697	0.139448416211118	3.31199090254466	9.39716451055467	0.284762560925899	62.0212857696608	4.19777051351425	45.9498299599619	38.1385649799809	1.2712854993327	4.74409304413203	3.70436527341478	0.123478842447159	5.36490346638131	39.5634192735976	1.31878064245325	17.992862827722	5.40778923194979	3.44448992186966	4.63183674324361	5.50807781737219	6.6506149887454	7.75016618566158	8.9256359958732	4.08468664814639	0.13615622160488	1.8334762372927	0.144853799109264	0.00482845997030881	-2.5172103299505	32.4000054248536	1.08000018082845	4.53163524876648	63.9707135381697	0.137571426963806	3.28289756921132	9.47432957342019	0.287100896164248	62.5305751845732	4.17935709766168	45.4552806466638	37.4548903233319	1.24849634411106	4.7205255890796	3.70187873438131	0.12339595781271	5.36657082445215	39.6618080759707	1.32206026919902	17.7431554494497	5.38981856282949	3.41623376648827	4.61657860295138	5.48589062831534	6.6312523086718	7.72865482125669	8.90432920039029	4.1068701965092	0.136895673216973	1.84053292972191	0.116983527457266	0.0038994509152422	-2.79562586189137	32.4001433568635	1.08000477856212	4.53164079533808	64.7256135381697	0.139194867824021	3.30806090254466	9.40499084009387	0.284999722427087	62.0729395446196	4.19463221134528	45.8672626412647	38.0383313206323	1.26794437735441	4.74066437068439	3.70389269654766	0.123463089884922	5.36480346360162	39.5234627001725	1.31744875667242	17.95243567987	5.40456046594647	3.4407193314904	4.62892042515321	5.50402627714839	6.64674764970953	7.74593467195218	8.92136212516518	4.08693899384473	0.136231299794824	1.83419446500583	0.14235268559732	0.00474508951991066	-2.53990300538049	32.3999821950527	1.07999940650176	4.53163431463905	85.8493135381699	0.184622179651978	4.01218423587799	8.05471123851221	0.244082158742794	53.1610941741806	4.75442654591809	58.8391395110813	55.0861197555406	1.83620399185135	5.22312654575817	6.26963238169516	0.208987746056505	7.4821236743205	43.4716518746592	1.44905506248864	23.5602286533085	6.79356642016334	3.95762905807153	5.19747553664092	6.51051487177652	7.99601905170368	9.58916991144912	11.2692265394561	4.13868115281731	0.137956038427244	1.85058590792473	0.170681157920051	0.00568937193066837	-2.30344325850129	32.3918707729506	1.07972902576502	4.53130809345076	3.65234870827234	4.10069683557861	4.29890354448989	4.27416276922119	4.10514941318247	3.97442873791306	3.88446258333023	3.81569622950504	3.84608998325248	4.34132293471905	4.62494897613743	4.71412264062229	4.62343974265336	4.45208421555657	4.34606767868232	4.27763875585146	4.40336669642357	5.09071296177407	5.52523494724579	5.7891458915719	5.89208685213339	5.76378364770609	5.52759199402455	5.51608840476435	3.95664885658381	4.48623653017215	4.80842226350579	4.94931628031635	4.90400452029836	4.72680882103704	4.59927618493921	4.53945821171695	4.55221521114237	5.31043715667915	5.77399163826658	6.07483560456737	6.22214364736167	6.11026361718209	5.83953054706308	5.84536639239966	5.11465294187047	5.67560254050563	6.11139938326909	6.3207763078156	6.36488971736857	6.23159704335744	6.04279283012217	6.0095255033547	20.838760254175	38.049086352475	55.8967982995749	68.2086982828248	70.2901063567247	60.4809564845998	50.3841988349498	48.5109719196998	13.2177463788001	24.0491346436	35.0084181211998	43.0146712731998	43.9589804115994	37.1257743975996	31.2940577071999	30.0291065831999	0.095276483760937	0.176711468498438	0.277994913285938	0.322981395145313	0.347383150045313	0.338133103818751	0.261501334903127	0.256776506325003	9.40907827527347	17.0425548373828	24.7303352898048	30.2667333217579	30.7947551584767	25.9791940676563	21.9655029414063	21.0476243644531	1.06462746804375	1.92519682588125	2.79323711836876	3.40785500158126	3.46465447295628	2.93034487972503	2.47655419672502	2.37273734441252	8.09742647551094	12.2916375495578	24.940506727411	32.5929196030267	35.9168368735925	33.5906984415159	25.7898109472595	25.3600094704658	0.0507160345963633	0.0775003196345217	-0.0656478699732743	-0.132139473961339	-0.0334409863614711	0.0944492052730625	-0.052557141365191	0.0295355792040073	0.0697955390909138	0.0799783377055129	-0.0551930009082347	-0.138646897198294	-0.0501570607512114	0.10326134589799	-0.0564025672107042	0.026946663864977	-0.0267316084678604	0.0265204350519322	-0.0591006574078455	-0.0444730686813179	0.0239858663422891	0.0167033434968655	-0.0184696083487697	0.0157308330936986	0.0802976227634718	0.0788831236903275	-0.0464943826212468	-0.138547841591018	-0.0599848559819436	0.105589303756501	-0.0574087655609084	0.024060462346868	0.0826150874263291	0.0782435224554867	-0.0440985386469153	-0.137930364253379	-0.0622549225789136	0.10569483021772	-0.0574511158242859	0.0231871422399483	-0.15678962095678	0.0220769373996569	-0.0247247691865756	-0.0140643802936348	0.0137457371128391	0.00966905969407598	-0.0400530194955628	0.0242152382528533	1.25512109287764	1.08949732838431	1.17840692063738	1.15978495448503	0.972979703781424	0.826830769125471	1.03553557633543	0.920427832563604	1.27996467201059	1.1255476635655	1.18920115648921	1.19959269159253	1.01368549939928	0.812585830136693	1.05195120353907	0.930832021655837	1.03928063689363	0.799964480660157	1.00831941654147	0.686864153589186	0.57307869257403	0.918729616490771	0.839888044508662	0.804527471470236	1.28672872500339	1.13678551143213	1.18755425711911	1.20279440073276	1.02198883352298	0.806792700726523	1.05323376873706	0.932131726663482	1.28710309645216	1.13787286284191	1.18596295593548	1.20047345943662	1.0215391581513	0.805845705232317	1.05226224392264	0.931702172839538	1.18250980970053	0.706639811537652	0.934464352502683	0.614128493569245	0.54604322355936	0.901654093792629	0.85472202569281	0.773937276093319	8.5	6.44444444444444	3.69444444444444	2.64555555555555	1.33694444444444	0.965759637188209	0.65890731292517	0.452270723104056	0.227191358024691	0.198041016222834	0.257575757575758	0.12636165577342	0.0626177024482109	0.049916142557652	0.0318320105820106	0.0247630676202105	0.0188259232264334	0.0137051734273956	0.00987788513150832	0.0110022786790464	0.606477597021646	4.03067999968643	3.80085823408427	3.68216216656102	3.44094527546921	3.27169031900193	3.2199659019795	3.12744702820661	3.0486313714644	4.045809170543	3.81502115447496	3.70610098329938	3.45650142796706	3.28613974283232	3.25045862827426	3.17056923066876	3.07607933997017	4.12487447847096	3.90704166137714	3.82312902645935	3.59598630052319	3.44394901688618	3.39723180179696	3.36943901719592	3.25646824087351	4.05703905366345	3.82690464813827	3.72330666322329	3.47340309389938	3.30375184602557	3.27232360005131	3.20091778453209	3.09932179067111	4.16327815035187	3.9506586900106	3.87835626249662	3.65751896850609	3.51170904999749	3.46942483089588	3.46058247073676	3.33791472901747	6.44899068069906	4.5499502260955	4.35498084634627	4.28197452208784	4.03676195331998	3.9533661239638	3.89599375441966	3.75960376195933	2.20493027718855	2.10074246997141	2.00488312748794	1.9341796695555	1.77632740398047	1.74425396401106	1.69288285859829	1.64570329382293	2.16938333056201	2.04887576627659	1.95689447400193	1.88064254980811	1.6989960794514	1.66877361123079	1.63703708877948	1.57606704519834	2.05626940794117	1.88983535065149	1.79720058483073	1.69740397902814	1.46575735968345	1.42090185188029	1.40934465467683	1.34611866489747	2.14828973417369	2.01761284125651	1.92872958394111	1.84812995384606	1.65234209517533	1.62135202510314	1.60573043044863	1.53355971848603	2.02343129074672	1.8420115777901	1.75007863688234	1.64230605735516	1.39580721873155	1.35733804373992	1.32612527587398	1.27504704453333	1.66305953603825	1.49676705946857	1.39034412965319	1.31449665625402	1.06741416035174	1.01019688584576	0.941548751425943	0.913653506832848	52.9512255713405	27.8798491312001	52.1595906343513	0	3.18557495074005	0	576.783997832926	0	529.699589846565	47.0844079863613	42.6833431609212	0	80.8310747025406	3.18557495074005	9.47624747343013	0	576.783997832926	93.4928971267108	42.6833431609212	0	0	576.783997832926	42.6833431609212	93.4928971267108	0	576.783997832926	93.4928971267108	0	0	42.6833431609212	0	576.783997832926	42.6833431609212	93.4928971267108	0	0	93.4928971267108	619.467340993848	0	0	576.783997832926	31.0654240819401	62.4274730447706	0	42.6833431609212	93.4928971267108	0	0	42.6833431609212	42.6833431609212	0	0	0	32.9380763377702	95.6345687322617	14.8333333333333	0.494444444444444	36.7666666666666	0.459583333333333	16.75	0.558333333333333	1	0.0333333333333333	17.75	0.591666666666667	56.7480298633649	1.8916009954455	13.4326331609852	0.447754438699507	3.47841674282247	0.115947224760749	0.769746544961469	0.0256582181653823	1.05562029405332	0.0351873431351107	0.224719101123595	0.303370786516854	0.0674157303370787	0	0.00555555569007993	0.725555555555555	0.442857142857142	0.455691056910569	0.711827956989247	0.0167261904761905	0.0038922764227643	-0.0128339140534262	0.0137275985663082	0.681470137825422	0.0325298607349396	0	-15.75	-0.525	3.71933393823226	0.112707089037341	5.71933393823227	50.7274767724749	1.53719626583257	15.062341923839	0.456434603752696	23.819499461374	163.924427275571	4.96740688713852	3.83757151227326	0.116290045826462	6.3168441367998	52.0467680704481	1.57717479001358	0.68	0.0206060606060606	1.36	1.36	0.0412121212121212	3.71894578756585	0.112695326895935	5.71894578756585	50.4768640971226	1.52960194233705	7.96322134394794	0.241309737695392	7.50732585119519	54.7618332924038	1.65944949370921	4.74676419788766	0.143841339329929	5.74676419788766	50.8822883261478	1.54188752503478	3.85310172167507	0.116760658232578	5.85310172167507	51.3462657294344	1.5559474463465	4.71923051544375	0.143006985316477	5.71923051544375	50.7350833002181	1.53742676667328	19.6583689121439	16.0949706885142	10.8560376884177	4.90631092217954	19.4122968259213	15.7198479068746	9.86035948916376	13.8383518045485	19.698896983099	16.1734661693628	19.6583689121439	16.0949706885142	19.6583689121439	16.0949706885142	19.6583689121439	16.0949706885142	19.6583689121439	16.0949706885142	4.63472898822964	4.63472898822963	6.4723462945009	7.28000825288419	8.70466811345099	9.82070359105721	11.1367327103141	12.3649762977815	13.6570691862699	14.9261097161935	16.2161187837392	17.5010659183954	18.7934645004654	20.0854557861394	7.10742547411071	8.6557370008643	11.7948887160911	14.1456132664278	16.9503500813682	19.5431536471639	22.2681294415759	24.9321073391365	27.6362314782162	30.3221336948507	33.0208750209169	35.7141927812053	38.4119137978528	41.1081775058106	4.69134788222914	4.69134788222914	6.59167373200865	7.39079852173567	8.87780039388257	9.99410492011973	11.3625792058153	12.6034887807246	13.938815210288	15.2292379197204	16.5565074083012	17.8677166518557	19.1941018193062	20.5148509826308	0.654822066238278	0	0.356013989556501	0	0.180432244206381	0	0.0874911891311573	0	0.0414091402634713	0	0.019360920190128	0	0.00899910207408637	0	4.6269316777696	4.62301010411643	6.46290464413968	7.27086944654977	8.69717735196003	9.81448539525775	11.1315410437275	12.3606522550682	13.6532917099317	14.9227440435419	16.2129827503415	17.4980688473974	18.7905184908967	20.0825108821881	6.11589212548303	7.80832305039106	9.62331057957012	11.5143544434939	13.4553051033864	15.4304367820255	17.4297169225835	19.4464180174987	21.4758596719092	23.5147056678168	25.5605415598436	27.6116030900323	29.6665925485549	31.7245505215686	4.93447393313069	6.12686918411419	7.47929963778284	8.86502918668777	10.2927555257417	11.7470880827669	13.2225543539906	3.71933393823226	3.52720970718883	2.72479836430661	2.58322698411831	2.3165529239496	2.15776758745942	1.86357176022629	1.60271591000406	1.38199273784354	1.17220834744426	0.995878660123139	0.675100647737312	0.528916742850594	0.114464074753225	-0.151752933983464	15.062341923839	14.437431905368	9.19938261862434	8.0616178153791	7.18700452517298	6.44442755697618	5.32584490535126	4.51494188351384	3.48604119906261	2.81237798210947	2.56499791521346	1.56607792529137	1.02796816921364	0.271757312670423	-0.279444027684926	3.83757151227326	3.60964386176835	2.72845762142215	2.63066913850786	2.38705132798495	3.71933393823226	3.52720970718883	2.72479836430661	2.58322698411831	2.3165529239496	2.15776758745942	1.86357176022629	1.60271591000406	1.38199273784354	1.17220834744426	0.995878660123139	0.675100647737312	0.528916742850594	0.114464074753225	-0.151752933983464	15.062341923839	14.437431905368	9.19938261862434	8.0616178153791	7.18700452517298	6.44442755697618	5.32584490535126	4.51494188351384	3.48604119906261	2.81237798210947	2.56499791521346	1.56607792529137	1.02796816921364	0.271757312670423	-0.279444027684926	3.83757151227326	3.60964386176835	2.72845762142215	2.63066913850786	2.38705132798495	2.19466973999362	2.12418425618407	1.62603047030205	1.38285001347387	1.17384047528123	0.995880913540722	0.685421080548684	0.532174434350717	0.114939189592505	-0.153334614039581	0.68	0	0	0	0	0	0	0	0	0	0	0	0	0	0	3.71894578756585	3.52603495475321	2.72454354068719	2.57538505007776	2.26325618256843	2.13147065480936	1.83566729564658	1.6026051701798	1.38177519954871	1.17189688774521	0.995797930598225	0.673315696430867	0.527373391374074	0.110364306576038	-0.151751030705205	7.96322134394794	7.8255457235362	6.34169720825856	5.90502432614259	5.76314700991818	5.37132382178526	4.94771821426645	4.7388785331724	4.2724704924751	3.98526396900612	3.74116692907421	3.53118067721099	3.17609657922609	3.01101798929556	2.95263497108241	4.74676419788766	4.56683240101793	3.72628828484931	3.60736057119397	3.3611679377086	3.18317149469231	3.11596059214561	2.62887609504561	2.3831160504338	2.17483331498892	1.9958831931064	1.7077981196382	1.5405381633512	1.12679617125683	0.913879051584863	3.85310172167507	3.61520203212977	2.73611714100767	2.68024921764321	2.50218253829319	2.21519568594136	2.13193084216716	1.64035584365806	1.38659720023838	1.25180874738127	1.13889135409272	0.755295382442376	0.557858319499005	0.438649868851009	-0.135068940958585	4.71923051544375	4.52688026453216	3.7246980502057	3.57994199590349	3.29284463980843	3.14869639002945	2.85176775126507	2.60266240440977	2.38186571759868	2.17199215109918	1.9958129232014	1.67301197167561	1.52664964376549	1.08663874632242	0.848237531983611	6	12	7	2	9	4	2	0	0	0	0	0	1	1	0	0	0	0	0	0	0	0	0	0	0	0	0	0	0	0	0	0	0	0	0	0	0	0	0	0	0	0	0	0	0	0	0	0	0	0	0	0	0	0	0	0	0	0	0	0	0	0	0	0	0	0	0	0	0	0	0	0	0	0	0	0	0	0	0	0	0	1	0	0	1	0	0	0	0	0	0	0	0	0	0	0	0	0	0	0	0	0	0	0	0	0	0	0	0	0	0	0	0	0	0	0	0	0	0	0	0	0	0	0	0	0	0	0	0	0	0	0	0	0	0	0	0	0	0	0	0	0	0	0	0	0	0	0	0	0	0	1	1	6	11	7	2	0	0	0	1	0	0	0	0	0	0	0	1	1	0	0	0	0	0	0	0	0	0	0	0	0	0	0	0	0	0	0	0	0	0	0	0	0	0	0	0	43	2	0	0	1	0	4	0	0	0	1	0	0	0	0	0	0	0	0	0	0	0	0	0	0	0	0	0	0	0	0	0	0	0	0	0	0	0	0	0	0	0	0	0	0	0	0	0	0	0	0	0	0	0	0	0	0	0	0	0	0	0	0	0	0	0	0	0	0	0	0	15.0921085197948	0	14.5833632725075	0	2.59774191422054	0	6.22794259837749	0	0	1.61880640854882	0	0	0.967063930638065	0	0	0	0	0	0	0	0	0	0	0	0	0	0	0	0	10.2463066892461	0	0	0	0	0	0	0	0	0	0	0	0	0	0	0	0	0	0	0	0	0	0	0	0	0	0	0	0	0	0	0	0	0	0	0	0	0	0	0	0	0	0	0	0	0	0	0	0	0	0	0	0	0	0	0	0	6	0	11	0	1	0	8	0	0	1	0	0	2	0	0	0	0	0	0	0	0	0	0	0	0	0	0	0	0	1	0	0	0	0	0	0	0	0	0	0	0	0	0	0	0	0	0	0	0	0	0	0	0	0	0	0	0	0	0	0	0	0	0	0	0	0	0	0	0	0	0	0	0	0	0	0	0	0	0	0	0	0	0	0	0	0	1	0	0	0	0	0	0	0	0	0	1	0	0	0	0	0	0	0	0	0	0	0	0	0	0	0	0	0	0	0	0	0	0	0	0	0	0	0	0	0	0	0	2	2	2	3	2	2	2	3	1	0	0	0	0	0	0	0	0	0	0	0	0	0	0	0	0	0	0	0	0	0	0	0	0	0	0	0	0	0	0	0	2	2	2	3	2	2	2	3	0	0	0	0	0	0	0	0	0	0	0	0	0	0	0	0	0	0	0	0	0	0	0	0	0	0	0	0	0	0	0	0	0	0	0	0	0	0	0	0	0	0	0	0	0	0	0	0	0	0	28	30	47	55	48	37	35	31	28	19	0	0	0	0	13.2367232141263	0	0	0	13.2367232141263	0	0	0	0	0	11.365882998586	0	0	0	0	0	0	0	0	0	0	0	0	0	0	0	0	0	0	0	0	0	0	0	0	0	0	0	0	0	0	0	0	0	0	0	0	1	0	1	0	0	0	0	0	0	0	0	0	0	0	0	0	0	0	0	0	0	0	0	0	0	0	0	0	0	0	0	0	0	0	0	0	0	0	0	0	0	0	0	0	0	0	0	0	0	0	0	0	0	0	0	0	0	0	0	0	0	0	0	0	0	0	0	0	0	0	0	0	0	0	0	0	0	0	1	0	1	0	0	0	0	0	0	0	0	0	0	0	0	0	0	0	0	0	0	0	0	0	0	0	0	0	0	0	0	0	0	0	0	0	0	0	0	0	0	0	0	0	0	0	0	0	0	0	0	0	0	0	0	0	0	0	0	0	0	0	0	0	0	0	0	0	0	0	0	0	0	0	0	0	0	0	1	0	1	0	0	0	0	0	0	0	0	0	0	0	0	0	0	0	0	0	0	0	0	0	0	0	0	0	0	0	0	0	0	0	0	0	0	0	0	0	0	0	0	0	0	0	0	0	0	0	0	0	0	0	0	0	0	0	0	0	0	0	0	0	0	0	0	0	0	0	0	0	0	0	0	0	0	0	1	0	1	0	0	0	0	0	0	0	0	0	0	0	0	0	0	0	0	0	0	0	0	0	0	0	0	0	0	0	0	0	0	0	0	0	0	0	0	0	0	0	0	0	0	0	0	0	0	0	0	0	0	0	0	0	0	0	0	0	0	0	0	0	0	0	0	0	0	0	0	0	0	0	0	0	0	0	1	0	1	0	0	0	0	0	0	0	0	0	0	0	0	0	0	0	0	0	0	0	0	0	0	0	0	0	0	0	0	0	0	0	0	0	0	0	0	0	0	0	0	0	0	0	0	0	0	0	0	0	0	0	0	0	0	0	0	0	0	0	0	0	0	0	0	0	0	0	0	0	0	0	0	0	0	0	1	0	1	0	0	0	0	0	0	0	0	0	0	0	0	0	0	0	0	0	0	0	0	0	0	0	0	0	0	0	0	0	0	0	0	0	0	0	0	0	0	0	0	0	0	0	0	0	0	0	0	0	0	0	0	0	0	0	0	0	0	0	0	0	0	0	0	0	0	0	0	0	0	0	0	0	0	0	1	0	1	0	0	0	0	0	0	0	0	0	0	0	0	0	0	0	0	0	0	0	0	0	0	0	0	0	0	0	0	0	0	0	0	0	0	0	0	0	0	0	0	0	0	0	0	0	0	0	0	0	0	0	0	0	0	0	0	0	0	0	0	0	0	0	0	0	0	0	0	0	0	0	0	0	0	0	1	0	1	0	0	0	0	0	0	0	0	0	0	0	0	0	0	0	0	0	0	0	0	0	0	0	0	0	0	0	0	0	0	0	0	0	0	0	0	0	0	0	0	0	0	0	0	0	0	0	0	0	0	0	0	0	0	0	0	0	0	0	0	0	0	0	0	0	0	0	0	0	0	0	0	0	0	0	1	0	1	0	0	0	0	0	0	0	0	0	0	0	0	0	0	0	0	0	0	0	0	0	0	0	0	0	0	0	0	0	0	0	0	0	0	0	0	0	0	0	0	0	0	0	0	0	0	0	0	0	0	0	0	0	0	0	0	0	0	0	0	0	0	0	0	0	0	0	0	0	0	0	0	0	0	0	1	0	1	0	0	0	0	0	0	0	0	0	0	0	0	0	0	0	0	0	0	0	0	0	0	0	0	0	0	0	0	0	0	0	0	0	0	0	0	0	0	0	0	0	0	0	0	0	0	0	0	0	0	0	0	0	0	0	0	0	0	0	0	0	0	0	0	0	0	0	0	0	0	0	0	0	0	0	32	0	1	0	0	0	0	0	0	0	0	0	0	0	0	0	0	0	0	0	0	0	0	0	0	0	0	0	0	0	0	0	0	0	0	0	0	0	0	0	0	0	0	0	0	0	0	0	0	0	0	0	0	0	0	0	0	0	0	0	0	0	0	0	0	0	0	0	0	0	0	0	0	0	0	0	0	0	49	0	2	0	0	0	0	0	0	0	0	0	0	0	0	0	0	0	0	0	0	0	0	0	0	0	0	0	0	0	0	0	0	0	0	0	0	0	0	0	0	0	0	0	0	0	0	0	0	0	0	0	0	0	0	0	0	0	0	0	0	0	0	0	0	0	0	0	0	0	0	0	0	0	0	0	0	0	57	0	2	0	0	0	0	0	0	0	0	0	0	0	0	0	0	0	0	0	0	0	0	0	0	0	0	0	0	0	0	0	0	0	0	0	0	0	0	0	0	0	0	0	0	0	0	0	0	0	0	0	0	0	0	0	0	0	0	0	0	0	0	0	0	0	0	0	0	0	0	0	0	0	0	0	0	0	51	0	2	0	0	0	0	0	0	0	0	0	0	0	0	0	0	0	0	0	0	0	0	0	0	0	0	0	0	0	0	0	0	0	0	0	0	0	0	0	0	0	0	0	0	0	0	0	0	0	0	0	0	0	0	0	0	0	0	0	0	0	0	0	0	0	0	0	0	0	0	0	0	0	0	0	0	0	39	0	3	0	0	0	0	0	0	0	0	0	0	0	0	0	0	0	0	0	0	0	0	0	0	0	0	0	0	0	0	0	0	0	0	0	0	0	0	0	0	0	0	0	0	0	0	0	0	0	0	0	0	0	0	0	0	0	0	0	0	0	0	0	0	0	0	0	0	0	0	0	0	0	0	0	0	0	37	0	2	0	0	0	0	0	0	0	0	0	0	0	0	0	0	0	0	0	0	0	0	0	0	0	0	0	0	0	0	0	0	0	0	0	0	0	0	0	0	0	0	0	0	0	0	0	0	0	0	0	0	0	0	0	0	0	0	0	0	0	0	0	0	0	0	0	0	0	0	0	0	0	0	0	0	0	33	0	2	0	0	0	0	0	0	0	0	0	0	0	0	0	0	0	0	0	0	0	0	0	0	0	0	0	0	0	0	0	0	0	0	0	0	0	0	0	0	0	0	0	0	0	0	0	0	0	0	0	0	0	0	0	0	0	0	0	0	0	0	0	0	0	0	0	0	0	0	0	0	0	0	0	0	0	31	0	2	0	0	0	0	0	0	0	0	0	0	0	0	0	0	0	0	0	0	0	0	0	0	0	0	0	0	0	0	0	0	0	0	0	0	0	0	0	0	0	0	0	0	0	0	0	0	0	0	0	0	0	0	0	0	0	0	0	0	0	0	0	0	0	0	0	0	0	0	0	0	0	0	0	0	0	20	0	3	0	0	0	0	0	0	0	0	0	0	0	0	0	0	0	0	0	0	0	0	0	0	0	0	0	0	0	0	0	0	0	0	0	0	0	0	0	0	0	0	0	0	0	0	0	0	0	0	0	0	0	0	0	0	0	0	0	0	0	0	0	0	0	0	0	0	0	0	0	0	0	0	0	0	0	17	0	1	0	0	0	0	0	0	0	0	0	0	0	0	0	0	0	0	0	0	0	0	0	0	0	0	0	0	0	0	0	0	0	0	0	0	0	0	0	0	0	0	0	0	0	0	0	0	0	0	0	0	0	0	0	0	0	0	0	0	0	0	0	0	0	0	0	0	0	0	0	0	0	0	0	0	0	1	1	-0.547009862475543	129.7653	20.23	20.23	6.78621693968179	46.052740352424	8.0841	65.35267281	712.960238120559	42.6833431609212	42.6833431609212	627.242524916947	260.443657752847	466.97	0.879772098610193	-7.15828439872952	-7.7669060926977	-8.01621693968178	0	1	0.75	0.833333333333333	0.833333333333333	0.4	0.5	0.833333333333333	1	0.735714285714286	0.5	0.875	0	0	0	0	0	0	0	0	0	0	0	0	0	0	0	0
2	Molecule2	166.19	7.55409090909091	13.7784	22.3999	14.1705	24.7042	0.626290909090909	1.01817727272727	0.644113636363636	1.12291818181818	0.181818181818182	22	12	4	22	12	7	16	2	0.0909090909090909	1	0	6	10	9	0	3	0	0	0	0	0	0	0	0	3	0	45.4545454545455	40.9090909090909	0	13.6363636363636	0	2	7	0	8	1	0	1	1	6	6	0	0.5	0	1	1	1	0	0	0	1	0	0	0	0	0	0	1	0.5	0	0	0	38.5714285714286	0	0	0	0	0	0	56	190	221.620752984389	63.0859518261565	264.85	206.122656	63	167	178.212121212121	69.7548351671969	256.34	180.958464	7.33333333333333	4.53333333333333	2.80555555555556	1.11944444444444	7	16	2.34520787991171	7.16703787691222	1.63636363636364	1.81712059283214	0.373534010014901	27	4	0.882034312597573	16	41.5409156257475	3.29140294302192	7.26748452030514	1	59	4.91666666666667	0.777777777777778	5.75	25	90	18	1.85538854220753	6	2.95454545454545	8	4.89393939393939	789	1579	666	2532	11.9223595334862	112	504	8.91061879297173	3.4769570825877	1.91486028548711	2.58181992687185	0.575793650793651	0.339254495504496	0.154743666421298	0.0825820273802126	1.71453703703704	3.88763416477702	16.8032728647014	21.1359962224304	33.1666666666667	2.76388888888889	7.95465583019661	5.83961438404187	0.00523517909674714	0.00256335413459065	0.00435400315246903	0.000134090119930984	8.26388888888889	4.38583572567859	1.74398594239816	4.7775450641673E-6	0.00598221745093861	0.00780471412002697	na	21	1.25789479208734	2.56494935746154	4.04305126783455	4.84418708645859	5.68017260901707	6.50876913697168	7.34665516317654	8.18060094759445	9.01881660441743	9.85392959368778	10.6921948816556	3.2188758248682	0	4.48863636973214	0	5.96870755998537	0	7.53955882930103	0	9.15429898109256	2.56494935746154	2.83321334405622	2.99573227355399	3.04452243772342	3.17805383034795	2.99573227355399	2.39789527279837	1.38629436111989	0	0	2.83321334405622	3.38439026334577	3.87639582778499	4.29558327814826	4.78488417937497	4.78017336197437	4.49528556308364	3.16889745506196	0	0	11.2591551663641	4.90527477843843	6.26399332360293	1.27699132190043	1.35871854516451	3.18858522598321	2.5972592604651	9.13782820150469	5.64706570774141	4.9627609508697	3.87022243083274	2.62623217963803	1.93356508169564	0.761485683458725	0.470588808978451	0.310172559429356	0.20369591741225	0.131311608981901	0.0840680470302451	6.99576098399656	3.52813725039029	2.44281424612916	1.58624874477861	0.89661571798522	0.546066111465524	0.582980081999713	0.294011437532524	0.152675890383072	0.0834867760409795	0.044830785899261	0.0237420048463271	9.13782820150469	5.64706570774141	4.9627609508697	3.87022243083274	2.62623217963803	1.93356508169564	36.1524498564781	2.27608189418276	64.0599626308819	3.45729697033189	5.35103442288488	2.78995434607542	3.29141267741633	98.1074956100205	31.6040021460026	1.43654555209103	2.45765499408471	5.8668955272215	2.62581458369391	3.55666880673288	162.20522960959	1144.04462780819	1.58496250072116	3.45914791702725	12	1	43.0195500086539	2.42754381669061	1.46099050609378	21.8047961290651	0.513703788379846	0.738108974386981	1.58510331738558	1.43654555209103	3.23127025460758	3.81103786834228	4.02716911844062	4.02716911844062	4.02716911844062	31.6040021460026	71.0879456013667	83.8428331035302	88.5977206056936	88.5977206056936	88.5977206056936	0.322136468263641	0.724592398973702	0.85460170583507	0.903067803890046	0.903067803890046	0.903067803890046	3.02288606654627	1.22816136402972	0.648393750295018	0.432262500196678	0.432262500196678	0.432262500196678	0.305619396957004	0.687439994632133	0.810783266432242	0.856764336940218	0.856764336940218	0.856764336940218	33.8823942464484	7.20745064624659	0.600620887187216	1.0293380126336	2.30932277334571	0.192443564445476	4.61864554669141	14.4149012924932	1.20124177437443	5.46806014113513	3.37614176742106	3.19239481059815	0.266032900883179	0.604939915402801	0.0803934252169345	0.00669945210141121	-1.31373536103563	11.4688949595824	0.955741246631866	1.27142589020951	195	2.95454545454545	32.5	30.15	0.406361160786614	0.0338634300655511	2.43816696471968	6.12249280951439	33.6597049574831	2.80497541312359	1.83253236584304	33.6597049574831	2.80497541312359	48.3508144942899	67.3194099149662	5.60995082624718	14.6825929782576	33.6597049574831	7.26612877955645	10.4483957115993	14.1032628779486	17.5650043044295	21.1048112587297	3.09682203564258	0.258068502970215	0.589099498287698	0.039417952254328	0.00328482935452733	-1.68516712905862	11.6448679809809	0.97040566508174	1.27936148311098	157.666666666667	0	1.76788973739622	1.79175946922805	24	2	1.65625349005393	4.92192972188963	0.410160810157469	4.73338100966945	17.3791574521812	1.4482631210151	11.2524564034705	5.75603956090748	4.39444915467244	5.74620319054015	7.1770187659099	8.65084957622891	10.1519479118341	3.46410161513775	0.288675134594813	0.647508747628575	3.46410161513775	0.288675134594813	0.647508747628575	11.5292270739663	0.960768922830523	1.27416023150162	0.941177617956901	26.8578146989956	11.9466712755915	0.995555939632628	71.6800276535492	1.65370560498915	3.58023405791261	0.298352838159384	0.664693703504649	1	0.0833333333333333	2	7.16046811582522	0.596705676318768	2.23985563410464	2.77141208556521	1.88875173521536	0	1.62930105593351	0	1.47935930184629	3.38541068168007	0.282117556806673	0.635533632193386	0.239146311738101	0.0199288593115084	-0.745603575237232	11.478290997884	0.95652424982367	1.27185267695244	18.8563888888889	0.285702861952862	3.14273148148148	3.59244982786367	0.299370818988639	21.554698967182	2.83647786039142	7.3196928419992	0.609974403499933	1.03739142844652	3.40764593976867	0.283970494980723	5.21067028003748	14.6393856839984	1.21994880699987	5.62949652904524	3.843297663548	3.31453401930482	3.53118762485951	5.14323060729994	6.10456672552682	7.41802386451743	3.16699987845731	0.263916656538109	0.600777656045542	0.0565904993368625	0.00471587494473855	-1.49670776876294	11.4703430346857	0.95586191955714	1.27149168744596	323	4.89393939393939	53.8333333333333	18.7535714285714	0.235075641604085	0.0195896368003404	1.41045384962451	6.97541392745595	54.5322682683509	4.54435568902924	2.08398427503692	54.5322682683509	4.54435568902924	74.5458279986893	109.064536536702	9.08871137805848	19.3222977534222	54.5322682683509	8.19726337141434	11.9285059068195	16.016513211596	19.986514338542	23.995369513477	3.12358391133306	0.260298659277755	0.593583812686555	0.0958888537124357	0.00799073780936964	-1.22187824765199	11.6207997393074	0.968399978275613	1.27828322048961	43.6095238095238	0.660750360750361	7.26825396825397	127.7	1.71422076643902	0.142851730536585	10.2853245986341	3.68234097625394	9.170343097529	0.764195258127416	1.15486270150537	7.43729135065644	0.61977427922137	9.00364640448251	18.340686195058	1.52839051625483	7.279054051921	7.44301981968466	4.23030521080833	5.99673597449373	8.03251736232255	10.0318500803796	12.0392416391696	3.26165567938209	0.271804639948508	0.616125734763531	0.0246163411241742	0.00205136176034785	-1.93053179811142	11.5640841184936	0.963673676541136	1.27573349054245	143.708335399628	1.84241455640548	23.8888892332713	43.5159612959009	0.557476587855795	0.0464563823213163	3.34485952713477	5.59160546464033	49.0519218333292	24.9009609166646	2.07508007638872	1.67545932797285	24.9009609166646	2.07508007638872	35.8261866952912	49.6769218333292	4.13974348611076	12.2871130203894	24.9009609167563	0.559615787935418	6.66193024825967	9.54412796431698	12.8980811539472	16.0577035199913	19.2966337542229	3.0606512683589	0.255054272363241	0.582976618507199	0.122543869843821	0.0102119891536518	-1.09405009091083	11.6471965540125	0.970599712834374	1.27946568544171	143.735035399628	1.84275686409779	23.8934892332713	43.5039344415928	0.557385863876606	0.0464488219897172	3.34431518325964	5.59193934966636	49.064006506802	24.906103253401	2.07550860445008	1.67556694106817	24.906103253401	2.07550860445008	35.8321857990105	49.687506506802	4.1406255422335	12.2898532880833	24.9061032534922	0.558586687164252	6.66232106934901	9.54477730925252	12.8988902084592	16.0587461861611	19.2978673460143	3.06061864490409	0.255051553742008	0.582971063508343	0.122307202734094	0.0101922668945078	-1.09505755966215	11.6472179870006	0.970601498916715	1.27946664445909	172.588835399628	2.2126773769183	28.864555899938	34.7725134539314	0.475505745857256	0.039625478821438	2.85303447514354	5.94382175005806	62.4999722201916	30.6514861100958	2.55429050917465	1.78374184289682	30.6514861100958	2.55429050917465	42.9212147710239	61.9014722201916	5.1584560183493	14.5977856639573	30.651486110096	-0.787092793402485	7.0706422197517	10.1824669013668	13.7199819212642	17.1021153525726	20.540421337509	2.97121541306604	0.24760128442217	0.567520967145028	0.164409465957482	0.0137007888297902	-0.940887817624131	11.6792551388894	0.973271261574113	1.28089817509343	143.859635399628	1.84435429999523	23.9149558999379	43.4479759538623	0.556962936698942	0.0464135780582452	3.34177762019366	5.59349738494933	49.1204125136777	24.9301062568389	2.07750885473657	1.67606895546376	24.9301062568389	2.07750885473657	35.8601946532092	49.7369125136778	4.14474270947315	12.3026203969306	24.9301062569278	0.55377016409132	6.6641447365136	9.5478060288986	12.9026646871472	16.0636100589705	19.3036221317382	3.06046487580653	0.255038739650544	0.582944879488988	0.121202119959395	0.0101001766632829	-1.09978774057383	11.6473183364408	0.970609861370068	1.27947113456346	208.233335399628	2.66965814614907	35.005555899938	28.6272356584431	0.404207346869244	0.033683945572437	2.42524408121547	6.33909357599777	79.7335308315832	38.0667654157916	3.17223045131597	1.8966551709557	38.0667654157916	3.17223045131597	53.4527263434206	77.9335308315832	6.49446090263193	16.4644664198167	38.0667654157916	-1.52605630349505	7.51825127654145	10.8258615557921	14.588711253425	18.1845769647435	21.8407199098763	2.80207376951713	0.233506147459761	0.53697547759902	0.499060240557792	0.041588353379816	-0.362216434078908	11.7155415046577	0.976295125388145	1.28251484033389	147.130385399628	1.88628699230292	24.4784558999379	42.0692601162109	0.546119532921989	0.0455099610768324	3.27671719753194	5.63433028211475	50.6072686832469	25.5632843416235	2.13027369513529	1.68913998087709	25.5632843416235	2.13027369513529	36.60312259525	51.0400186832469	4.25333489027058	12.6260935377484	25.5632843416692	0.418249702467587	6.71190463572619	9.62639908818948	13.0010797072324	16.1901629567682	19.4535092586409	3.05546832135055	0.254622360112546	0.582093342452887	0.0918038462802869	0.00765032052335724	-1.24456694748254	11.6501529300096	0.970846077500802	1.2795979515905	27.2132830339432	0.348888244024913	3.45249717232386	3.26886789659499	0.272405658049582	19.6132073795699	3.40884226572969	19.9665141825655	16.4815570912828	1.37346309094023	1.46039788700375	3.77135189380911	0.314279324484092	5.48105236300272	17.3808376861759	1.44840314051466	7.91264562315785	4.71110047632443	2.63881444297783	3.89528500557301	4.82395456548014	6.04356290412353	7.19962134971933	8.44044095104538	3.12653957065754	0.260544964221462	0.5940767155744	0.0746980110254391	0.00622483425211992	-1.35202915432235	11.4734148534314	0.956117904452618	1.27163123640164	25.3610830339432	0.325142090178759	3.29814717232386	3.4166241044189	0.284718675368242	20.4997446265134	3.31084948920238	19.1024168495094	15.1234084247547	1.26028403539622	1.41557961711602	3.7204879497345	0.310040662477875	5.47874836856588	17.3493866898786	1.44578222415655	7.48184010609787	4.59551984037817	2.49686815818724	3.81504088629796	4.68099700161157	5.91266515090947	7.04209991291313	8.27977931996025	3.20433958073602	0.267028298394669	0.606886241188658	0.112666168368578	0.00938884736404819	-1.13784777027396	11.4702101372987	0.955850844774892	1.2714856492374	27.1985830339432	0.348699782486451	3.45127217232386	3.26985188308601	0.272487656923834	19.6191112985161	3.40795212026552	19.9579308061487	16.4699154030743	1.3724929502562	1.4600296421314	3.77084265625243	0.314236888021036	5.48084721412396	17.3771048926306	1.44809207438588	7.91001665334305	4.71000809146062	2.63776363601158	3.89448959885454	4.82265238991011	6.042260673116	7.19808285789788	8.43882824921571	3.12709970137191	0.260591641780992	0.594170073698256	0.0749504417799824	0.00624587014833186	-1.35027096353826	11.4733791803473	0.956114931695605	1.27162961603164	24.5801830339432	0.31513055171722	3.23307217232386	3.49843711457197	0.291536426214331	20.9906226874318	3.27945886611518	18.8950696281106	14.6292848140553	1.21910706783794	1.39826771420193	3.70505771215946	0.308754809346622	5.49222629542743	17.5686607663546	1.46405506386289	7.36456584871041	4.55821941531827	2.43040646443193	3.79471372764607	4.63086125101341	5.87524437688916	6.99297658485617	8.23266242849666	3.24006073950121	0.270005061625101	0.612663782093473	0.133032501985156	0.0110860418320963	-1.05125068911003	11.4705370723986	0.955878089366548	1.27150050344683	26.8448830339432	0.344165167101836	3.42179717232386	3.29429969698725	0.274524974748937	19.7657981819235	3.38702619990832	19.7587032297135	16.1934516148567	1.34945430123806	1.45120731356404	3.75918875801668	0.313265729834723	5.47683874334308	17.2945290373854	1.44121075311545	7.83945242865849	4.68463934707946	2.61214117535878	3.87605876929716	4.79219280153784	6.01227853896043	7.16262001855156	8.40185304601613	3.14087383538216	0.261739486281846	0.596460590078283	0.0812365996345661	0.00676971663621384	-1.30829791607032	11.4725486709565	0.956045722579706	1.27159189057746	47.3834830339432	0.60748055171722	5.13334717232386	2.43004415257052	0.202503679380877	14.5802649154231	4.5781480335524	34.9199326912016	34.0433663456008	2.83694719546673	1.83843899799469	7.42919324810303	0.619099437341919	8.25092176515199	23.9595455947324	1.99662879956103	12.8579762260743	7.80947590827028	3.53125441234176	5.09502147919021	6.80986524287968	8.62946101822377	10.5067765476696	12.4203551194616	2.93332014770963	0.244443345642469	0.560831358275317	0.0235849143810357	0.00196540953175297	-1.95283883521177	11.4904387560337	0.957536563002805	1.27240393475871	2.72114660230457	3.00631363892636	3.07642798720348	2.80006244809338	2.46487575254022	2.04950103856228	0.873042701072906	0.081463593122145	2.6684828580664	2.93936890170204	2.99697700854986	2.838413273898	2.53715790951353	2.08283453396574	1.47473713234249	0.605711015178682	3.17952987129667	3.62311022556659	3.73603896162803	3.76156938053017	3.73065766019816	3.35022557489017	2.94464525788952	2.45477787567668	2.66843082689417	2.94036117040463	2.9974729322283	2.8931309411799	2.65785110645621	2.21120934525123	1.6697602805765	1.00766221244912	3.2644788752007	3.77192382643511	3.84591105125378	3.91791410199343	3.97432863576949	3.6019901384018	3.18019293084028	2.91774765722346	4.45112499136374	4.85809961193572	5.17928902458202	5.03876095914276	4.9052807043468	4.71998794065225	4.15888308335967	2.56494935746154	4.34748320975207	7.8944854938843	8.74617380685951	9.39191233537191	10.4033848193388	7.19933360785124	4.98801162818182	3.56275434942149	2.50223431471074	3.83769737983471	3.92535577421487	4.20077509157025	4.43676284165289	2.98698333719008	1.56921286909091	1.58027774280992	0.0612242639256208	0.156732265599175	0.27834115871901	0.217847736446283	0.323670020578514	0.245728168326448	0.192488432913224	0.0700018534710751	2.17681916880165	3.17505061055785	3.39978068070248	3.4452671014876	3.20066151719008	2.1030899297314	1.21400520192149	0.832640925867766	0.264395640495868	0.383955647355372	0.417571307107438	0.416195808099174	0.373908580661158	0.244856052148761	0.145639640082645	0.0860521239669424	7.63862070958678	16.055546718595	32.2595189395041	27.9289303032232	41.9183138884297	35.5929583323967	34.0752767672727	11.1082666671074	-0.0101482063992129	0.171432934594102	-0.158147847209335	-0.357257633030868	0.00990750292162418	0.0648206074670175	-0.729128574770644	1.14764671648376	-0.00118789300435689	0.225712761773379	-0.163951909006116	-0.398209975572276	-0.0474606758722118	-0.0593781524427553	-0.388173600920872	1.11544557630407	-0.088935501395654	-0.0945723096575087	-0.0419037350962088	-0.21005530969641	0.0851230667872528	0.191053733801443	-0.513404506949126	0.368805777019633	-0.0259802563220862	0.158750996167149	-0.122204993957449	-0.368760499966405	-0.057807716537517	-0.0961981750462497	-0.0656044263383301	0.786202098147997	-0.0347924535976075	0.131693947988914	-0.108371486571225	-0.355011922134839	-0.0548703127856491	-0.0943999095478357	-0.000480536104372403	0.685543196468948	-0.133615019333954	0.00681593915649989	-0.0943626803538619	-0.209078909810447	-0.00110557914667785	0.401216527307023	-0.687808221512305	0.379502291251735	0.800768655971904	0.723414120686604	1.06192161156362	1.2741259729564	0.993555823293198	0.96491618145745	1.82062149151968	0	0.994545708775128	0.753673074596693	1.08385991171086	1.32444052939124	1.005005209214	1.00950774379261	1.24236597202587	0	0.833352366603785	0.967691424296073	1.14344316551316	1.21115187883244	0.843839358868224	0.779322935535147	1.888519942787	0	1.142412330223	0.870985457680767	1.13126067647007	1.33469455682083	0.954006587939737	0.96747108813044	0.866162755321161	0	1.16820769494466	0.90481752659415	1.14387936331784	1.33249131411698	0.936635494122056	0.949347030667203	0.809762312751066	0	0.777222105357073	0.665417322066316	1.24723145304061	1.20714931166209	0.935799271869379	0.491784869363062	2.60121043413051	0	3	1.77777777777778	0.8125	0.693333333333334	0.409722222222222	0	0	0	0	0	0.25	0.111111111111111	0.05078125	0.0630303030303031	0.058531746031746	0	0	0	0	0	0.53345441017316	3.89504362126613	3.35410932619929	3.02671127778011	2.67301452831197	2.56413837272748	2.15829718234924	1.79728997811135	1.23607930762874	3.86245354691393	3.26067670664291	2.95543935987042	2.63835389368967	2.57037735036264	1.97427389132832	1.56472358251876	1.15263615064616	3.93980144103125	3.44763461269397	3.22072271436941	2.84086465176944	2.76145380600769	2.38292974358283	2.03805357184542	1.61563468017531	3.85612919487426	3.24317835179542	2.95094093083135	2.65504471710316	2.57749629313362	1.91584732373698	1.50021209374483	1.17048223724141	3.95097924225264	3.47811365019483	3.29112876003866	2.89420739404474	2.82873417484371	2.4145897837995	2.10708432618192	1.74886600041877	7.42808779372519	6.46975116871395	4.75506415296509	4.3266413416068	3.74170318971989	3.5235598770557	3.17689965476887	2.63841424148529	1.98741996952888	1.65660203019184	1.55867497735224	1.10850113119344	0.977324111933962	0.546532861485944	0.372424264215159	0.143110899056279	1.99562907111407	1.63385994405788	1.50848055781207	1.06975633327289	1.00593390947109	0.626568713355158	0.385570763560937	0.096217712195182	1.89597608915229	1.38428287997721	1.18077899694197	0.821161940245916	0.7434924914505	0.173353189459863	0	0	2.00247956319877	1.63123891950172	1.48293208298072	1.0783565122155	0.981515883773719	0.681649240533723	0.379224822771405	0.065562926337359	1.88336540770683	1.34505081043275	1.1039611199214	0.756178155906387	0.69129065817404	0.13657556010761	0	0	1.08180133948959	0.681770011878144	0.568731133943556	0.167160374379189	0	0	0	0	19.7082616676244	0	28.4287424202904	72.9617475256213	19.4288909329307	0	105.939917969313	0	105.939917969313	78.8281580809454	0	0	8.82520426189009	52.8742802036313	0	0	105.939917969313	61.6994844655213	78.8281580809454	0	0	105.939917969313	78.8281580809454	61.6994844655213	0	105.939917969313	61.6994844655213	0	0	78.8281580809454	0	105.939917969313	78.8281580809454	61.6994844655213	0	0	61.6994844655213	184.768076050258	0	0	105.939917969313	13.5624803776066	48.1370040879147	0	78.8281580809454	40.4395216329205	0	0	42.6833431609212	78.8281580809454	36.8577454656147	67.1361498303147	0	36.8577454656147	87.5365318609633	5.5	0.458333333333333	13.7	0.622727272727273	7	0.583333333333333	8.5	0.708333333333333	15.5	1.29166666666667	6.39384637473194	0.532820531227662	2.26916784190176	0.18909732015848	9.61976767594473	0.801647306328728	3.37789786583965	0.281491488819971	0.352934292258592	0.0294111910215494	0.303030303030303	0.363636363636364	0	0	0.0416666679084301	0.891666666666667	0.433333333333334	0.553571428571429	0.846153846153846	0.189393939393939	0.0691558441558441	-0.120238095238095	0.0455128205128205	0.514018691588785	0.199981302022934	0	1.5	0.125	2.92192972188964	0.243494143490803	4.92192972188964	17.3791574521812	1.4482631210151	8.99542100213554	0.749618416844628	15.2164821330231	48.2907990265862	4.02423325221552	3.95006609065566	0.329172174221305	6.95006609065566	23.0122748084365	1.91768956736971	1.27749755381371	0.106458129484475	2.55499510762741	4.27499510762741	0.356249592302284	2.87938615910545	0.239948846592121	4.87938615910545	16.8908166136988	1.40756805114157	6.14948078737367	0.512456732281139	5.67165786807858	18.8441606889264	1.5703467240772	4.29905417464661	0.358254514553884	4.90075320671418	17.6212977704641	1.46844148087201	3.55257832131757	0.296048193443131	5.55257832131757	18.2143158664399	1.51785965553666	3.90279739593301	0.325233116327751	4.90279739593301	17.3566885305227	1.44639071087689	7.71517847069432	5.8061309853351	4.4706943707386	1.98817011468002	6.79461947471925	4.38591866269959	7.50378201164832	6.63380699147272	7.87609396032262	5.98882989048671	7.71517847069432	5.8061309853351	7.71517847069432	5.8061309853351	7.71517847069432	5.8061309853351	7.71517847069432	5.8061309853351	3.49650756146648	3.21887582486821	5.05624580534831	5.52545293913179	6.90073066404518	7.6893711075297	8.88030735898388	9.81241338813674	10.9265318293521	11.9256772936627	13.0084082559272	14.0402360573386	15.1110584845343	16.1596142028262	5.60947179518496	6.51174532964474	9.48288342558516	11.1112680982049	13.612107131993	15.5344299432363	17.8536363999902	19.9109143314268	22.1536201287289	24.2764055111427	26.4870596758778	28.6428792713319	30.84083318527	33.0139327397375	4.06044301054642	3.97968165390196	6.23097345250846	6.88410275031691	8.67976899429669	9.66189159477966	11.2585639212663	12.4089392839676	13.9047903149861	15.1481190253001	16.5896618242379	17.8864886993832	19.2980071283655	20.6262034211081	1.74801654628014	0	2.00429553557062	0	2.35161812350449	0	2.75912921444501	0	3.20261862191187	0	3.66650831616447	0	4.14173215178577	0	3.4493524235492	3.16968558067743	4.97697647158016	5.43511840804018	6.79565258360227	7.56689568853794	8.74873760788358	9.66175033095461	10.7671528317954	11.748138893387	12.8208990908096	13.8360449169904	14.8955488731153	15.9285832512923	4.84418708645859	6.40191719672718	8.05927622330565	9.76841211133904	11.5073600064973	13.2647982660128	15.034307440682	16.812004291534	18.5954384921322	20.3830197725865	22.1736952424274	23.9667567606497	25.7617212428642	27.5582542512866	4.01638302075239	5.23244462239733	6.54012771635327	7.8841293097133	9.25405517827883	10.6418310214279	12.0427844404364	2.92192972188964	2.47551599343927	1.53256686547427	1.2340029501401	0.525563195147321	-0.184207310759006	-0.827348540918344	-0.999999999999999	-1.23580658400111	-1.63076500263232	-1.81145128777981	-2	0	0	0	8.99542100213554	7.53422397458404	3.84011174068321	2.89956464901493	0.876078146875424	-0.336061254787678	-2	-2.18322024737173	-3.18601334440231	-4.63500727564034	-5.58403626020345	-6.22106113088761	0	0	0	3.95006609065566	3.17003177503812	2.02746571829738	1.75099039712869	0.607583423098396	2.92192972188964	2.47551599343927	1.53256686547427	1.2340029501401	0.525563195147321	-0.184207310759006	-0.827348540918344	-0.999999999999999	-1.23580658400111	-1.63076500263232	-1.81145128777981	-2	0	0	0	8.99542100213554	7.53422397458404	3.84011174068321	2.89956464901493	0.876078146875424	-0.336061254787678	-2	-2.18322024737173	-3.18601334440231	-4.63500727564034	-5.58403626020345	-6.22106113088761	0	0	0	3.95006609065566	3.17003177503812	2.02746571829738	1.75099039712869	0.607583423098396	-0.217036974164327	-1.07659098835561	-1.3011260576785	-1.60839500763578	-1.98081467506821	-2.32217370131582	-3	0	0	0	1.27749755381371	0.86	0	0	0	0	0	0	0	0	-0.86	-1.27749755381371	0	0	0	2.87938615910545	2.41652602288684	1.42348226672829	1.26695215631741	0.459061701811408	-0.165432896188235	-0.783428512907999	-1.08439317078848	-1.16564487699575	-1.44767611091267	-1.79883273905625	-2	0	0	0	6.14948078737367	5.74781123921865	4.2112194005195	3.78637184431463	2.8605304063701	2.31151330431588	2	1.51827795665979	1.233467414	1	0.703504727932673	0.477822919295081	0	0	0	4.29905417464661	3.81578144078388	2.88935998159514	2.75434788577189	1.71877206910122	1.09148604754987	0.585241090000477	0.446913030197432	-0.0274979003757263	-0.471758787203221	-0.5	-0.601699032067572	0	0	0	3.55257832131757	3.08233393086604	1.98732450494941	1.90244195828024	0.940812551140014	0.443823534035694	0.198671135078456	-0.546967790702907	-0.959114487600726	-1.26746966449848	-1.67443399286532	-2	0	0	0	3.90279739593301	3.46359245573857	2.46615692152042	2.27071875678809	1.4084120686146	0.732985373285335	0.136664552346735	0.0969118655896022	-0.300325125946606	-0.719880951197168	-0.8580333126726	-1	0	0	0	1	0	0	0	0	0	0	6	3	3	1	0	0	0	0	0	0	0	0	0	0	0	0	0	0	0	0	0	0	0	0	0	0	0	0	0	0	0	0	0	0	0	0	0	0	0	0	0	0	0	1	0	0	0	0	0	0	0	0	0	0	0	0	0	0	0	0	0	0	0	0	0	0	0	0	0	0	0	0	0	0	0	1	0	0	0	0	1	0	0	0	0	0	0	0	0	0	0	0	0	0	0	0	0	0	0	0	0	0	0	0	0	0	0	0	0	0	0	0	0	0	0	0	0	0	0	0	0	0	0	0	0	0	0	0	0	0	0	0	0	0	0	0	0	0	0	0	0	0	0	0	1	3	1	0	0	0	1	0	0	0	0	0	0	0	0	0	0	0	0	0	0	0	0	0	0	3	1	2	0	0	0	0	0	0	0	0	0	0	0	0	1	0	0	0	0	0	0	6	0	0	1	3	0	0	0	0	0	1	1	0	1	0	0	0	0	0	0	0	0	0	0	0	0	0	0	0	0	0	0	0	0	0	0	0	0	0	0	0	0	0	0	0	0	0	0	0	0	0	0	0	0	0	0	0	0	0	0	0	0	0	0	0	0	0	0	0	0	2.90753023431595	0	0	0	0	4.50736111111111	0	0	0	-0.04787037037037	0.89800925925926	0	0	0	0	0	0	0	0	0	0	0	0	0	0	0	0	0	0	9.18043745275888	10.887634164777	4.83356481481481	0	0	0	0	0	0	0	0	0	0	0	0	0	0	0	0	0	0	0	0	0	0	0	0	0	0	0	0	0	0	0	0	0	0	0	0	0	0	0	0	0	0	0	0	0	0	0	0	0	0	0	0	0	0	2	0	0	0	0	3	0	0	0	1	3	0	0	0	0	0	0	0	0	0	0	0	0	0	0	0	0	0	0	1	1	1	0	0	0	0	0	0	0	0	0	0	0	0	0	0	0	0	0	0	0	0	0	0	0	0	0	0	0	0	0	0	0	0	0	0	0	0	0	0	0	0	0	0	0	0	0	0	0	0	0	0	0	0	0	0	1	0	0	0	0	0	0	0	0	0	1	0	0	1	0	0	1	0	0	0	0	0	0	0	0	0	0	0	0	0	0	0	0	0	0	0	0	0	0	0	0	0	1	2	1	0	1	0	0	0	3	0	0	1	0	1	1	0	0	0	0	0	0	0	0	0	0	0	0	0	0	0	0	0	0	0	0	0	0	0	0	0	4	6	3	1	1	0	0	0	0	0	0	0	0	0	0	0	0	0	0	0	0	0	0	0	0	0	0	0	0	0	0	0	0	0	0	0	0	0	0	0	0	0	0	0	0	0	0	0	0	0	0	0	0	0	0	0	0	0	5	3	3	3	1	0	0	0	0	0	0	2	0	0	3.789291416276	3	0	0	4.0630968727169	0	0	0	0	0	3.72041058011301	0	0	0	0	0	0	0	0	14	0	0	0	0	0	0	0	0	0	0	0	0	0	0	0	0	0	0	0	0	0	0	0	0	0	0	0	1	0	1	0	0	0	0	0	0	0	0	0	0	0	0	0	0	0	0	0	0	0	0	0	0	0	0	0	0	0	0	0	0	0	0	0	0	0	0	0	0	0	0	0	0	0	0	0	0	0	0	0	0	0	0	0	0	0	0	0	0	0	0	0	0	0	0	0	0	0	0	0	0	0	0	0	0	0	1	0	1	0	0	0	0	0	0	0	0	0	0	0	0	0	0	0	0	0	0	0	0	0	0	0	0	0	0	0	0	0	0	0	0	0	0	0	0	0	0	0	0	0	0	0	0	0	0	0	0	0	0	0	0	0	0	0	0	0	0	0	0	0	0	0	0	0	0	0	0	0	0	0	0	0	0	0	1	0	1	0	0	0	0	0	0	0	0	0	0	0	0	0	0	0	0	0	0	0	0	1	0	0	0	0	0	0	0	0	0	0	0	0	0	0	0	0	0	0	0	0	0	0	0	0	0	0	0	0	0	0	0	0	0	0	0	0	0	0	0	0	0	0	0	0	0	0	0	0	0	0	0	0	0	0	1	0	1	0	0	0	0	0	0	0	0	0	0	0	0	0	0	0	0	0	0	0	0	0	0	0	0	0	0	0	0	0	0	0	0	0	0	0	0	0	0	0	0	0	0	0	0	0	0	0	0	0	0	0	0	0	0	0	0	0	0	0	0	0	0	0	0	0	0	0	0	0	0	0	0	0	0	0	1	0	1	0	0	0	0	0	0	0	0	0	0	0	0	0	0	0	0	0	0	0	0	1	0	0	0	0	0	0	0	0	0	0	0	0	0	0	0	0	0	0	0	0	0	0	0	0	0	0	0	0	0	0	0	0	0	0	0	0	0	0	0	0	0	0	0	0	0	0	0	0	0	0	0	0	0	0	1	0	1	0	0	0	0	0	0	0	0	0	0	0	0	0	0	0	0	0	0	0	0	1	0	0	0	0	0	0	0	0	0	0	0	0	0	0	0	0	0	0	0	0	0	0	0	0	0	0	0	0	0	0	0	0	0	0	0	0	0	0	0	0	0	0	0	0	0	0	0	0	0	0	0	0	0	0	0	0	0	0	0	0	0	0	0	0	0	0	0	0	0	0	0	0	0	0	0	0	0	0	0	0	0	0	0	0	0	0	0	0	0	0	0	0	0	0	0	0	0	0	0	0	0	0	0	0	0	0	0	0	0	0	0	0	0	0	0	0	0	0	0	0	0	0	0	0	0	0	0	0	0	0	0	0	0	0	0	0	0	0	0	0	0	0	0	0	0	0	0	0	0	0	0	0	0	0	0	0	0	0	0	0	0	0	0	0	0	0	0	0	0	0	0	0	0	0	0	0	0	0	0	0	0	0	0	0	0	0	0	0	0	0	0	0	0	0	0	0	0	0	0	0	0	0	0	0	0	0	0	0	0	0	0	0	0	0	0	0	0	0	0	0	0	0	0	0	0	0	0	0	0	0	0	0	0	0	0	0	0	0	0	0	0	0	0	0	0	0	0	0	0	0	0	0	0	0	0	0	0	0	0	0	0	0	0	0	0	0	0	0	0	0	0	0	0	0	0	0	0	0	0	0	0	0	0	0	0	0	0	0	0	0	0	0	0	0	0	0	0	0	0	0	0	0	0	0	0	0	0	0	0	0	0	0	0	0	0	0	0	0	0	0	0	0	0	0	0	0	0	0	0	0	0	0	0	0	0	0	0	0	0	0	0	0	0	0	0	0	0	0	0	0	0	0	0	0	0	0	0	0	0	0	0	0	0	0	0	0	8	0	4	0	0	0	0	0	0	0	0	0	0	0	0	0	0	0	0	0	0	0	0	0	0	0	0	0	0	0	0	0	0	0	0	0	0	0	0	0	0	0	0	0	0	0	0	0	0	0	0	0	0	0	0	0	0	0	0	0	0	0	0	0	0	0	0	0	0	0	0	0	0	0	0	0	0	0	10	0	6	0	0	0	0	0	0	0	0	0	0	0	0	0	0	0	0	0	0	0	0	0	0	0	0	0	0	0	0	0	0	0	0	0	0	0	0	0	0	0	0	0	0	0	0	0	0	0	0	0	0	0	0	0	0	0	0	0	0	0	0	0	0	0	0	0	0	0	0	0	0	0	0	0	0	0	9	0	6	0	0	0	0	0	0	0	0	0	0	0	0	0	0	0	0	0	0	0	0	1	0	0	0	0	0	0	0	0	0	0	0	0	0	0	0	0	0	0	0	0	0	0	0	0	0	0	0	0	0	0	0	0	0	0	0	0	0	0	0	0	0	0	0	0	0	0	0	0	0	0	0	0	0	0	5	0	6	0	0	0	0	0	0	0	0	0	0	0	0	0	0	0	0	0	0	0	0	0	0	0	0	0	0	0	0	0	0	0	0	0	0	0	0	0	0	0	0	0	0	0	0	0	0	0	0	0	0	0	0	0	0	0	0	0	0	0	0	0	0	0	0	0	0	0	0	0	0	0	0	0	0	0	3	0	3	0	0	0	0	0	0	0	0	0	0	0	0	0	0	0	0	0	0	0	0	1	0	0	0	0	0	0	0	0	0	0	0	0	0	0	0	0	0	0	0	0	0	0	0	0	0	0	0	0	0	0	0	0	0	0	0	0	0	0	0	0	0	0	0	0	0	0	0	0	0	0	0	0	0	0	1	0	2	0	0	0	0	0	0	0	0	0	0	0	0	0	0	0	0	0	0	0	0	1	0	0	0	0	0	0	0	0	0	0	0	0	0	0	0	0	0	0	0	0	0	0	0	0	0	0	0	0	0	0	0	0	0	0	0	0	0	0	0	0	0	0	0	0	0	0	0	0	0	0	0	0	0	0	0	0	0	0	0	0	0	0	0	0	0	0	0	0	0	0	0	0	0	0	0	0	0	0	0	0	0	0	0	0	0	0	0	0	0	0	0	0	0	0	0	0	0	0	0	0	0	0	0	0	0	0	0	0	0	0	0	0	0	0	0	0	0	0	0	0	0	0	0	0	0	0	0	0	0	0	0	0	0	0	0	0	0	0	0	0	0	0	0	0	0	0	0	0	0	0	0	0	0	0	0	0	0	0	0	0	0	0	0	0	0	0	0	0	0	0	0	0	0	0	0	0	0	0	0	0	0	0	0	0	0	0	0	0	0	0	0	0	0	0	0	0	0	0	0	0	0	0	0	0	0	0	0	0	0	0	0	0	0	0	0	0	0	0	0	0	0	0	0	0	0	0	0	0	0	0	0	0	0	0	0	0	0	0	0	0	0	0	0	0	0	0	0	0	0	0	0	0	0	0	0	0	0	0	0	0	0	0	0	0	0	0	0	0	0	0	0	0	0	0	0	0	0	0	0	0	0	0	0	0	0	0	0	0	0	0	0	0	0	0	0	0	0	0	0	0	0	0	0	0	0	0	0	0	0	0	0	0	0	0	0	0	0	0	0	0	0	0	0	0	0	0	0	0	0	0	0	0	0	0	0	0	0	0	0	0	0	0	0	0	0	0	0	0	0	0	0	0	0	0	0	0	0	0	0	0	0	0	0	0	0	0	3	2.32192809488736	-0.163599082357609	44.6181	46.53	46.53	1.23894080138293	1.53497430933138	1.2861	1.65405321	246.46756051578	78.8281580809454	42.6833431609212	211.328903654485	89.9872555961005	156.81	0.857430905763987	-2.44309968117549	-2.49699376131378	-2.46894080138293	0	1	1	0.833333333333333	0.833333333333333	0.8	0.5	1	1	0.852380952380952	1	1	1	0	0	0	0	0	0	0	0	0	1	0	0	0	1	0
3	Molecule3	190.31	5.94718749999999	18.456	31.2797	20.3071	35.9462	0.57675	0.977490625	0.634596875	1.12331875	0.153846153846154	32	14	5	32	14	4	18	2	0.0625	4	0	0	18	13	0	1	0	0	0	0	0	0	0	0	1	0	56.25	40.625	0	3.125	0	6	7	0	8	1	0	1	1	6	6	0	0.428571428571429	0	1	1	1	0	0	0	1	0	0	0	0	0	0	0	0	0	0	0	47.2873015873016	0	0	0	0	0	0	68	144	155.735537190083	70.1037111039163	208.22	156.23752464	78	143	146.636363636364	79.9933388842631	221.29	155.1232432	8.75	7	3.18055555555556	1.99305555555556	9	20	3	8.14786712992395	1.6	1.78959709742595	0.350330566130199	29	5	1.07941993528607	21	51.60063368431	3.46568737929274	8.77242119940937	0.75	78	5.57142857142857	0.775510204081633	6.3265306122449	27	192	34	1.84237099317711	7	3.13186813186813	10	5.28571428571429	1136	1681	968	2020	13.7537560585971	149	729	10.9736466957011	3.95551179161765	2.24121511753362	3.10045635013512	0.582993197278912	0.339898583037681	0.188300053563745	0.0737647144785714	1.51449074074074	4.8455787037037	10.5629166666667	28.0543563608381	30.75	2.19642857142857	10.0695325021537	7.90131609402481	0.00798586518444797	0.000589125818353471	0.00111793684017424	0.000105358831708644	7.69642857142857	5.19189968876174	2.05528674552019	8.36239027207777E-7	0.00170829479111566	0.00225049292436509	na	29	1.61832527314869	2.70805020110221	4.23410650459726	5.05624580534831	5.95842469302978	6.80128303447162	7.71289096149013	8.56159277871292	9.47600687037028	10.3266288456572	11.2420480663874	3.36729582998647	0	4.69134788222914	0	6.23244801655052	0	7.88645727097769	0	9.59689445519259	2.70805020110221	3.04452243772342	3.2188758248682	3.43398720448515	3.25809653802148	3.09104245335832	2.484906649788	2.39789527279837	1.79175946922806	1.38629436111989	2.94443897916644	3.43398720448515	3.87120101090789	4.26267987704132	4.35670882668959	4.31748811353631	3.93182563272433	4.00733318523247	3.49650756146648	3.04452243772342	11.7663654105158	5.18178355029209	6.18826412308259	1.19423439111689	1.0064805727905	3.33228598234507	2.73445327568492	10.7675847135016	6.48719909234828	6.14983604683964	4.35306737217044	3.96205881167019	1.91264891689789	0.769113193821544	0.463371363739163	0.307491802341982	0.181377807173768	0.132068627055673	0.0765059566759155	9.42475614840891	5.03729303133499	4.41264002078065	2.63156790772674	2.01203482872206	0.900058424967478	0.673196867743494	0.359806645095356	0.220632001039032	0.109648662821947	0.0670678276240687	0.0360023369986991	10.7675847135016	6.48719909234828	6.14983604683964	4.35306737217044	3.96205881167019	1.91264891689789	39.5005448232793	2.38992365016168	83.5843859460098	5.02339036366623	6.41972427737042	4.02144615928494	4.65629603695327	160	36.8356336382042	1.15111355119388	2.52474124899032	6.34060920976884	3.03914867190307	3.7774868161029	229.751453658119	1807.07362478412	1.80920003269781	3.6550455468258	13	0.928571428571429	51.3029689088065	2.42958681303876	1.51800712465499	27.5698018410705	0.531568955118801	0.755550440052012	1.71103280013157	1.15111355119388	2.7717822215998	3.78063906222957	4.09313906222957	4.09313906222957	4.09313906222957	36.8356336382042	88.6970310911935	120.980449991346	130.980449991346	130.980449991346	130.980449991346	0.230222710238776	0.55435644431996	0.756127812445913	0.818627812445913	0.818627812445913	0.818627812445913	3.84888644880612	2.2282177784002	1.21936093777043	0.906860937770433	0.906860937770433	0.906860937770433	0.222655754362537	0.536135866734338	0.731275417182036	0.791721168312434	0.791721168312434	0.791721168312434	45.410393646438	7.98077982924197	0.570055702088712	1.26286346174883	2.42095341643383	0.172925244030988	4.84190683286766	15.9615596584839	1.14011140417742	6.19031540585315	3.5344385208765	3.29063187197147	0.235045133712248	0.724191019751951	0.417140443823907	0.0297957459874219	-0.53160478156838	13.4462184096159	0.960444172115424	1.58004022583143	285	3.13186813186813	40.7142857142857	38.9428571428571	0.383774025942867	0.0274124304244905	2.68641818160007	6.5366915975913	42.2093592348166	3.01495423105833	2.27557226306939	42.2093592348166	3.01495423105833	59.0898158908008	84.4187184696331	6.02990846211665	17.3754541864982	42.2093592348166	7.69028602067677	11.1512236216031	14.9974104378186	18.7026430974541	22.4599845319052	3.35157416864224	0.239398154903018	0.73534836837483	0.228544560034809	0.0163246114310578	-0.897440756253034	13.6279453779632	0.973424669854514	1.58820253789091	246.333333333333	0	2.15955803560833	1.79175946922806	28	2	2.02602124387911	5.47643692779129	0.391174066270807	5.3441347247464	20.3208460121446	1.45148900086747	13.0647787551034	6.11233816183296	4.57471097850338	5.97888576490112	7.4759059693674	9.02629733428389	10.6123358233222	3.74165738677394	0.267261241912424	0.802289624974766	3.74165738677394	0.267261241912424	0.802289624974766	13.5252849631101	0.966091783079296	1.58360499358532	0.926742727478325	32.0698234029611	13.9202263995288	0.994301885680631	97.4415847967018	1.76368184344795	3.90178501307088	0.278698929505063	0.827768670750556	1	0.0714285714285714	2	7.80357002614176	0.557397859010125	2.48673753442376	2.91137166694883	1.99621088753011	0	1.74118337481441	0	1.5796398304529	3.64116237115638	0.26008302651117	0.785736064337485	0.506881116072277	0.0362057940051627	-0.413131443448654	13.4619965048377	0.961571178916977	1.58075326284972	23.1304081632653	0.254180309486432	3.30434402332362	3.96073028927034	0.282909306376453	27.7251120248924	3.01399544554772	8.44911635302249	0.603508310930178	1.29753580716829	3.66018898077367	0.261442070055262	5.53299593219123	16.898232706045	1.20701662186036	6.50817852967505	4.07615244632515	3.47239060991314	3.77557317285146	5.41128933315857	6.46776473186698	7.83575523840713	3.19460479750321	0.228186056964515	0.7061839953384	0.284347102007738	0.020310507286267	-0.764611671049111	13.453116480615	0.960936891472502	1.58035206342503	481	5.28571428571429	68.7142857142857	25.234126984127	0.215854299247697	0.0154181642319784	1.51098009473388	7.47760424319759	69.8197198986032	4.98712284990023	2.58156934306248	69.8197198986032	4.98712284990023	101.076428559348	139.639439797206	9.97424569980046	22.0517095010948	69.8197198986032	8.71719093322313	12.6361945932311	17.0240426301991	21.2112665926158	25.4835444145265	3.49369264884321	0.249549474917372	0.76059857450166	0.0730225067124819	0.00521589333660585	-1.59116056777157	13.593174073161	0.970941005225783	1.58664922986753	60.1730158730159	0.661241932670505	8.59614512471655	170.133333333333	1.68917379680803	0.120655271200574	11.8242165776562	3.99270769548622	11.2440033147746	0.803143093912469	1.4712893509539	8.74241505854834	0.624458218467739	10.2401790528082	22.4880066295491	1.60628618782494	8.91113153731926	8.74445454457617	4.53753113797726	6.49190914882673	8.67734401358967	10.8407816038763	13.0092341000864	2.84796843937564	0.20342631709826	0.636349241116008	0.0752625552509052	0.00537589680363609	-1.57278945735138	13.6947958468654	0.978199703347526	1.59117778744087	242.625	2.31071428571429	34.6428571428571	48.5474072753249	0.450697348468193	0.0321926677477281	3.15488143927735	6.2534831989737	71.6666079289112	35.9583039644556	2.5684502831754	2.17811887901236	35.9583039644556	2.5684502831754	50.5581530528184	71.8808936431969	5.13434954594264	15.9559787766549	35.9583039644556	0.223143551314241	7.37209838641013	10.667731080829	14.3577189788979	17.9004472615985	21.4986745169829	3.36939340524053	0.240670957517181	0.738572410105115	0.180512962403638	0.0128937830288313	-1.04088824911461	13.6211945969452	0.972942471210369	1.58790127643383	242.6283	2.31074571428571	34.6433714285714	48.5439203291475	0.450691224123472	0.0321922302945337	3.15483856886431	6.25350419305604	71.668139001499	35.9587695007495	2.56848353576782	2.17812675062802	35.9587695007495	2.56848353576782	50.558673188644	71.8819104300704	5.13442217357646	15.9565785979747	35.9587695007495	0.222663436077317	7.3721218640941	10.6677721377073	14.3577697337279	17.9005125222083	21.4987519462899	3.36940920993478	0.240672086423913	0.738575262080058	0.180520068118412	0.0128942905798865	-1.04086431578199	13.6211941431409	0.972942438795776	1.58790125617727	246.1945	2.34470952380952	35.1991428571429	45.9658319246677	0.44428430425901	0.0317345931613579	3.10999012981307	6.27761867558204	73.3603599959025	36.4806799979512	2.60576285699652	2.18688809494129	36.4806799979512	2.60576285699652	51.1458238963272	73.0753599959025	5.21966857113589	16.4647199029187	36.4806799979512	-0.335757695683351	7.399109361227	10.7132324857956	14.4143293627186	17.9731167284189	21.5849491839669	3.38737014018865	0.241955010013475	0.741807716838334	0.189197292145963	0.0135140922961402	-1.01231911711782	13.6208229142006	0.972915922442898	1.58788468532262	242.6437	2.31089238095238	34.6457714285714	48.5276960808903	0.450662648982747	0.0321901892130534	3.15463854287923	6.25360219852568	71.6752848955087	35.9609424477543	2.56863874626817	2.17816349099907	35.9609424477543	2.56863874626817	50.5611010618885	71.8866563240801	5.13476116600572	15.9593733368112	35.9609424477543	0.22041984539259	7.37223146420413	10.6679637641658	14.3580066306818	17.9008171221536	21.4991133440328	3.36948298509975	0.240677356078554	0.738588574715005	0.18055324893165	0.012896660637975	-1.04075256927048	13.6211920275066	0.972942287679044	1.58790116174122	250.6	2.38666666666667	35.8857142857143	44.0220387751072	0.436873412792894	0.031205243770921	3.05811388955026	6.311117558802	75.5452715670976	37.1726357835488	2.65518827025349	2.19831269911843	37.1726357835488	2.65518827025349	51.9398547584735	74.6881287099547	5.33486633642534	16.8805926906775	37.1726357835488	-0.788457360364265	7.43661726523423	10.7716384127548	14.4883316293073	18.0676817632897	21.6973992422849	3.41184281960071	0.243703058542908	0.746184621583532	0.203254260721283	0.0145181614800916	-0.968744478425061	13.6209144035019	0.97292245739299	1.58788876924851	243.04795	2.31474238095238	34.7087714285714	48.1276811354015	0.449915549597831	0.0321368249712736	3.14940884718482	6.25619427640867	71.863385396493	36.0182426982465	2.57273162130332	2.17913152815952	36.0182426982465	2.57273162130332	50.6251695991727	72.0117568250644	5.14369691607603	16.030249238077	36.0182426982465	0.159649817529534	7.37513053650508	10.6730100562563	14.3642492017288	17.9088423343619	21.5086356712205	3.37143133187058	0.240816523705042	0.738940045963341	0.181436620530122	0.0129597586092944	-1.03778507273839	13.6211377760286	0.972938412573473	1.58789874010072	30.5660541526795	0.291105277644566	3.34285059323992	3.87808158107557	0.277005827219683	27.146571067529	3.50365965787582	22.9582317649325	18.6452158824662	1.33180113446187	1.77879438264912	3.75601443672431	0.268286745480308	5.47609071012125	19.0114036122976	1.3579574008784	8.99425661971441	4.78988195905604	2.7299551920458	3.98973553648815	4.89484883597958	6.1043091642465	7.24476711342561	8.4693707727985	3.33601515621013	0.238286796872152	0.732519221084375	0.374993854098252	0.0267852752927323	-0.596366190019389	13.4501284919562	0.960723463711157	1.58021700657293	29.9486541526795	0.285225277644566	3.29875059323992	3.91405939672014	0.279575671194295	27.398415777041	3.47495131989649	22.8072948614841	18.2610474307421	1.30436053076729	1.76613595829814	3.73073747008101	0.266481247862929	5.47475193441043	18.9819687782995	1.35585491273568	8.85865395120559	4.75121340197965	2.68885379001985	3.96607128161055	4.84696960853732	6.05824887760871	7.18672189892937	8.40796395062608	3.35489757061641	0.239635540758315	0.735950971185341	0.400872729847118	0.0286337664176513	-0.555790881068764	13.4531927854171	0.960942341815508	1.58035551200327	30.5611541526795	0.2910586109779	3.34250059323992	3.87832023344404	0.277022873817431	27.1482416341083	3.50338986755605	22.9564263086537	18.6418631543268	1.33156165388049	1.77868504183077	3.75574080685635	0.26826720048974	5.47595568152173	19.0088982107115	1.35777844362225	8.99296811700206	4.78950450989138	2.72963555212723	3.98949436369351	4.89440189380216	6.10383859506424	7.24417989721692	8.4687292945952	3.33619521695746	0.238299658354104	0.732552037539032	0.375152002116206	0.026796571579729	-0.596109824042671	13.4501345239463	0.960723894567596	1.58021727924864	29.6883541526795	0.282746230025519	3.28015773609706	3.93405875879678	0.281004197056913	27.5384113115775	3.46617086813367	22.7934158040561	18.123957902028	1.29456842157343	1.76155426263273	3.72382147374	0.265987248124286	5.4839917464207	19.1230981970278	1.36593558550199	8.84833690957888	4.73925563239885	2.67100578476283	3.96028749083578	4.8306474055365	6.0455321653316	7.16947378391502	8.39095296002756	3.35504333709443	0.239645952649602	0.735977388052226	0.416706687265542	0.0297647633761101	-0.532237341963823	13.4573859534669	0.961241853819067	1.58054499121807	30.4432541526795	0.289935753835043	3.33407916466849	3.88425443219011	0.277446745156437	27.1897810253308	3.4970955998484	22.9157438211449	18.5625719105725	1.32589799361232	1.77609340874269	3.74959781734649	0.26782841552475	5.47334153329045	18.9513749403272	1.3536696385948	8.96145378059676	4.78080472826766	2.72191365776136	3.98394334926548	4.88401117462338	6.09307537729689	7.23075664977292	8.45415979107524	3.34048963125094	0.23860640223221	0.733334179282235	0.379146129896983	0.0270818664212131	-0.589670721752126	13.4503354676739	0.960738247690996	1.5802263628262	46.9839541526794	0.447466230025518	4.51555773609707	3.07843055242389	0.219887896601706	21.5490138669672	4.38988964165381	33.1767375159563	31.9634187579781	2.28310133985558	2.1065145144321	7.42733835935403	0.530524168525288	8.46361214211139	23.4303481667944	1.67359629762817	13.0059534764294	7.55330014998018	3.45789587494004	4.88591831565801	6.50115744569159	8.28838120578792	10.1709844574958	12.1097315406598	3.10013518422429	0.221438227444592	0.687932884876245	0.270989994444728	0.0193564281746234	-0.793865441531282	13.4586059928594	0.961328999489959	1.58060011078626	2.82411323989317	3.16862394717588	3.28744798829659	3.29311648430429	2.77964039998992	2.25251169002578	1.51090879400123	0.468811650371096	2.96815550578376	3.31973907705946	3.50087785357061	3.49089443000576	3.25062991821823	2.81464314740531	2.35522823253057	1.53053402872099	3.47443854967826	4.02157015903399	4.26180994693083	4.50461898811076	4.40997433712094	4.23480937665525	3.70973628338704	3.62662440067844	3.0590403505055	3.43172407683285	3.63550915107861	3.64996112459812	3.45404010596298	3.12578166799034	2.70299895635216	2.06500053673863	3.6094628004277	4.23929693676549	4.45694340901606	4.77012774469114	4.63672652037692	4.60415944896547	4.02496359543591	4.09079522276251	4.467989316746	4.91102774567608	5.21494390974967	5.48721889443953	5.51912579358047	4.78122296834252	4.31079912538551	3.8286413964891	7.47079590937501	12.6095493589063	16.305131575	20.2712365707812	19.1044979017187	14.1588552234375	8.46988493390624	7.08282694265623	4.77451395	7.8008456425	9.8332863	11.4521539325	9.3901362775	8.55764137500001	5.3017236925	4.16346578250001	0.028921451835937	0.0607087132910153	0.0886887942187495	0.138308133251953	0.249227416669923	0.0891097584960951	0.0403641774316409	0.0503448610253918	3.47150553775391	5.59958608754883	7.08705786292969	8.16860367963868	6.85321278014649	5.87368265679689	3.66201317954102	2.75625290219727	0.395395366640624	0.636752398007812	0.80947860046875	0.936768080742189	0.80391704027344	0.656676402187501	0.408961085976563	0.304397010351564	6.04487921148438	12.4083769595801	17.7811087895703	31.8233449406152	59.4671870931349	20.6776849615234	10.3115032713965	11.1354354007129	0	0.210744404463201	-0.140473258421974	0.0846721899827968	-0.623792702871375	0.189671786441069	-0.376178654824356	0.599874772029218	0	0.195738390296766	-0.179171362831281	-0.00335662922452807	-0.445400371577312	0.193331866516193	-0.432295256126733	0.588401843127363	0	0.0818613780925796	-0.0157173694235965	0.100243381661217	-0.526578430553454	0.0682499337835074	-0.030532836895523	0.225684011994843	0	0.169304455928833	-0.19523087777535	-0.070463355282439	-0.29472818101884	0.182354507574142	-0.436804503603944	0.536768955490171	0	0.16085804209643	-0.197618720179415	-0.0872746275620416	-0.255196549850713	0.177929477491339	-0.43327801444081	0.518616285822597	-0.0694031296110912	0.0940552052382719	-0.0478472189643161	0.145942999046966	-0.498386967991764	0.0643975553577181	-0.0536760013768557	0.193434345884325	1.04422901202793	0.784480726492589	1.15827681353814	0.90455125387885	1.7288569047056	0.66886096620533	1.2429116384333	0.179798824062681	1.15910025827156	0.871213760710995	1.2439091111622	0.972908989654941	1.35692838460102	0.700777401569834	1.37824366840453	0.199375871291488	0.536082311481462	0.529142780637759	0.872604827877367	1.02822437673457	3.1483509002056	0.321730189463972	0.233131305649956	0.0337246295809861	1.19106038492354	0.909974624017762	1.27835076576322	1.04049626118481	1.22771123303655	0.686180964602361	1.36903104828825	0.198043179399141	1.19230116620472	0.916356292841004	1.28322699997328	1.05931085161814	1.21411499461514	0.677788241593489	1.35305041164688	0.195731430448497	0.615853345756822	0.507913945148504	0.898046589896073	0.978511629628527	3.15074925844286	0.318185126036108	0.261466664170323	0.0410050296214229	4	2.44444444444445	2.125	0.764444444444445	0.319444444444444	0.0604081632653061	0.0277777777777778	0	0	0	0.285714285714286	0.122222222222222	0.101190476190476	0.0382222222222222	0.0354938271604938	0.0100680272108844	0.0277777777777778	0	0	0	0.620688838498363	3.9096024098815	3.49105107757251	3.18577179828356	3.03231171037968	2.79612589173054	2.49888584666846	2.20942382891172	2.15927485944988	3.9077352319429	3.48550795280923	3.21793574465245	3.03424676212622	2.76927466248794	2.56952642080203	2.26979166329318	2.20049114690924	3.97772139395055	3.60748426316995	3.3716859441052	3.19336337862865	3.019033548038	2.87364625672646	2.53776677779873	2.46334760333147	3.9127772735199	3.4940537682059	3.24071473499023	3.04936148375385	2.77763723328146	2.61789507919831	2.31168629932563	2.23529926833892	4.00620051691568	3.65535384350191	3.44813816829899	3.2605076006848	3.0930844384983	3.0091518667864	2.6597842959363	2.56374661835657	7.42801039272979	4.59829216439314	4.34090530497516	4.02805097853206	3.8289241487465	3.46709628829486	3.37748765981483	3.02951002114817	2.09945352399896	1.84317839534244	1.71009688849205	1.5267645957284	1.41678584666846	1.3172596043242	1.03766109367309	0.830746138710111	2.0682068969714	1.79270851282781	1.63597882633671	1.45037000257534	1.30812642080203	1.29051316305059	0.935531774253747	0.790675628453896	1.96072435323294	1.61161880407361	1.40536919968131	1.20965645325816	0.994904231421687	0.933846256726457	0.591603177376092	0.486600937780975	2.05146782029354	1.76535465185145	1.59067745157651	1.40768338962961	1.27643643726894	1.23919507919831	0.871313378297919	0.760215457206263	1.93427546018059	1.56501639281743	1.3345260795617	1.14329562353582	0.919537435795644	0.803551866786401	0.475111124284221	0.38880908764583	1.36516584556471	0.884956576312222	0.812417290405038	0.642906773168775	0.46909628829486	0.343886649542856	0.174311650126359	0	35.3008170475603	2.53453173920001	37.9049898937205	30.2784043647001	6.3711499014801	0	211.879835938626	0	211.879835938626	25.1449270324178	0	0	37.8353487867603	11.5046272337624	37.9049898937205	0	211.879835938626	87.2449659142433	25.1449270324178	0	0	211.879835938626	25.1449270324178	87.2449659142433	0	211.879835938626	87.2449659142433	0	0	25.1449270324178	0	211.879835938626	25.1449270324178	87.2449659142433	0	0	87.2449659142433	237.024762971043	0	0	211.879835938626	14.0391589729624	73.2058069412809	0	25.1449270324178	82.111488581961	0	0	0	25.1449270324178	0	74.5545441599007	0	27.8581765875404	60.4457440799781	6.83333333333333	0.488095238095238	15.9666666666667	0.498958333333334	7.25	0.517857142857143	6	0.428571428571429	13.25	0.946428571428571	13.1397128989885	0.93855092135632	3.96511806919336	0.283222719228097	7.95045470129295	0.567889621520925	2.52208102315492	0.180148644511066	0.51280090765172	0.0366286362608371	0.341463414634146	0.219512195121951	0.0731707317073171	0	0.0119047621265054	0.754761904761905	0.433333333333334	0.467543859649123	0.754761904761905	0.0656249999999999	0.0314144736842105	-0.0342105263157894	0	0.646687697160883	0.0673123002052307	0	-1.25	-0.0892857142857143	3.4764369277913	0.248316923413664	5.4764369277913	20.3208460121446	1.45148900086747	13.2564816118327	0.946891543702336	21.0695397888706	61.4460935525468	4.38900668232477	4.02571455136913	0.287551039383509	6.76766232137076	25.0271779324176	1.78765556660126	0	0	0	0	0	3.48935215223345	0.249239439445246	5.48935215223345	20.5509973398347	1.46792838141676	7.49501933922135	0.535358524230097	7.26392407237691	22.1963546405917	1.58545390289941	4.6655407381885	0.333252909870607	5.51531648460713	21.5167257193621	1.53690897995443	3.82345899485169	0.273104213917978	5.70642690960372	21.9876920832472	1.57054943451766	4.48022809830682	0.320016292736201	5.48022809830682	20.3261670324845	1.45186907374889	8.7921485781912	6.82601215927867	5.15052950587797	2.28485287024607	7.84875197343234	5.54846409130747	8.99367658399951	7.69995369455518	8.76176533985079	6.76424772139426	8.7921485781912	6.82601215927867	8.7921485781912	6.82601215927867	8.7921485781912	6.82601215927867	8.7921485781912	6.82601215927867	3.71357206670431	3.76120011569356	5.50125821054473	6.31173480915292	7.68570306123455	8.77909581088053	10.0538453341247	11.2460781667063	12.4962428699629	13.7226351117891	14.9678282129674	16.2063470671148	17.4511400414898	18.6941524228304	6.07534603108868	7.58832367733522	10.634195415314	12.8860104653636	15.6011438001249	18.080972462983	20.7060843275375	23.2570465469876	25.8546872116499	28.4282263934576	31.0170766388841	33.5979318638397	36.1838902164544	38.7671582193095	4.11087386417331	4.11087386417331	6.22455842927536	6.9856418176392	8.66509582133973	9.77400509475789	11.2836758092867	12.5506653928038	13.9918819475717	15.3288949543881	16.7421358642369	18.1099616519927	19.5115325209289	20.8930069668064	0	0	0	0	0	0	0	0	0	0	0	0	0	0	3.73289633953071	3.78872478908366	5.53149045349943	6.34528542206381	7.72042975087746	8.81572143096382	10.0917392909934	11.2861446869595	12.5382840910019	13.7673482414093	15.0151857304391	16.2567683407069	17.5046609266227	18.7509986901885	5.14166355650266	6.80128303447162	8.59100111856096	10.4559636275573	12.3669534840893	14.3077886344915	16.2688837980894	18.2441758177159	20.2296275133574	22.2224527572573	24.2206824327826	26.2229024914264	28.2280861090248	30.2354814230988	4.20469261939097	5.45958551414416	6.81454289725996	8.20767442435528	9.63410370836572	11.0853681103872	12.5564724418488	3.4764369277913	2.40968266096676	2.02357303223706	1.31130976170321	0.939420623373973	0	-0.301147883550961	-0.610510106355173	-1	-1.26362309961705	-1.51845054872383	-1.59899357087017	-1.86769779695511	-2	0	13.2564816118327	7.60574939805246	5.3128467833623	2.94288396314119	1.60508501988477	0	-0.689545813327478	-0.98477756925915	-3	-3.29469807060349	-3.60374119708237	-4.84472098646637	-6.49250496249672	-7.81305817703785	0	4.02571455136913	2.81743684086901	2.5685943256534	1.8145716137008	1.28727163461646	3.4764369277913	2.40968266096676	2.02357303223706	1.31130976170321	0.939420623373973	0	-0.301147883550961	-0.610510106355173	-1	-1.26362309961705	-1.51845054872383	-1.59899357087017	-1.86769779695511	-2	0	13.2564816118327	7.60574939805246	5.3128467833623	2.94288396314119	1.60508501988477	0	-0.689545813327478	-0.98477756925915	-3	-3.29469807060349	-3.60374119708237	-4.84472098646637	-6.49250496249672	-7.81305817703785	0	4.02571455136913	2.81743684086901	2.5685943256534	1.8145716137008	1.28727163461646	0	-0.348775279024039	-0.820502005529888	-1	-1.318883524704	-1.86451563582786	-2.12112392171952	-2.29784082940188	-2.74194777000163	0	0	0	0	0	0	0	0	0	0	0	0	0	0	0	0	3.48935215223345	2.45886221417755	2.05819104848829	1.31177684833577	0.957316406682264	0	-0.301253873790919	-0.64472631042929	-1	-1.26644216750321	-1.58885817355226	-1.60446906030124	-1.86974908434042	-2	0	7.49501933922135	5.78105529148295	4.89768319699791	4.05652021131147	3.15361356699647	2.81949744283369	2.71375172308689	2	2	1.74461400785994	1.32417270706708	1.25350711480746	0.529470131490338	0.23109526684444	0	4.6655407381885	3.67795548365626	3.4396801109086	2.87506908421461	2.5286888712845	1.21625397695408	0.954022387774032	0.706090851511783	0	0	-0.207664794115139	-0.337755121138135	-0.668105842820463	-0.849775746418629	0	3.82345899485169	3.16842554834866	2.37983530495604	1.68263174063434	1.5375313239663	0.596248843152289	0.0828669878699257	-0.0151879207047759	-1	-1.03877691648	-1.12607003986749	-1.35712441497546	-1.7308715369995	-1.88296791475203	0	4.48022809830682	3.43102893676756	3.04365660633169	2.31173372294481	1.96206864452135	1.02008179308432	0.699371506420648	0.452717009614339	0	-0.260600740501875	-0.474543588171514	-0.598742881823423	-0.866999107494725	-1	0	4	1	0	1	1	0	1	0	0	0	7	0	4	2	0	0	0	0	0	0	0	0	0	0	0	0	0	0	0	0	0	0	0	0	0	0	0	0	0	0	0	0	0	0	0	0	0	0	0	1	0	0	0	0	0	0	0	0	0	0	0	0	0	0	0	0	0	0	0	0	0	0	0	0	0	0	0	0	0	0	0	0	0	0	0	0	0	0	0	0	0	0	0	0	0	0	0	0	0	0	0	0	0	0	0	0	0	0	0	0	0	0	0	0	0	0	0	0	0	0	0	0	0	0	0	0	0	0	0	0	0	0	0	0	0	0	0	0	0	0	0	0	0	0	0	0	0	0	0	0	0	0	1	4	1	0	1	0	0	0	0	0	0	0	0	0	0	0	4	2	0	0	0	0	0	0	0	0	0	0	0	0	0	0	0	0	0	0	0	0	1	0	0	0	0	0	0	14	4	0	0	0	0	0	0	0	0	0	0	1	0	0	0	0	0	0	0	0	0	0	0	0	0	0	0	0	0	0	0	0	0	0	0	0	0	0	0	0	0	0	0	0	0	0	0	0	0	0	0	0	0	0	0	0	0	0	0	0	0	0	0	0	0	0	0	0	0	0	8.12606056311413	0	0.947388510959939	0	7.63939814814815	0	0	0	0	2.21	0	0	-0.0184259259259258	0	0	0	0	0	0	0	0	0	0	0	0	0	0	0	0	0	11.8455787037037	0	0	0	0	0	0	0	0	0	0	0	0	0	0	0	0	0	0	0	0	0	0	0	0	0	0	0	0	0	0	0	0	0	0	0	0	0	0	0	0	0	0	0	0	0	0	0	0	0	0	0	0	0	0	0	4	0	1	0	4	0	0	0	0	3	0	0	1	0	0	0	0	0	0	0	0	0	0	0	0	0	0	0	0	0	1	0	0	0	0	0	0	0	0	0	0	0	0	0	0	0	0	0	0	0	0	0	0	0	0	0	0	0	0	0	0	0	0	0	0	0	0	0	0	0	0	0	0	0	0	0	0	0	0	0	0	0	0	0	0	0	0	0	0	0	0	0	0	0	0	0	0	0	0	0	0	0	0	0	0	0	0	0	0	0	0	0	0	0	0	0	0	0	0	0	0	0	0	0	0	0	0	0	0	0	0	0	0	0	0	0	1	0	0	0	0	0	0	0	0	0	0	0	0	0	0	0	0	0	0	0	0	0	0	0	0	0	0	0	0	0	0	0	2	3	6	1	0	0	0	0	0	0	0	0	0	0	0	0	0	0	0	0	0	0	0	0	0	0	0	0	0	0	0	0	0	0	0	0	0	0	0	0	0	0	0	0	0	0	0	0	0	0	0	0	0	0	0	0	0	0	12	11	15	12	13	8	6	1	0	0	0	0	0	0	0	0	0	0	3.31629870427693	0	0	0	0	0	6.06527766986964	0	0	0	0	0	0	0	0	0	0	0	0	0	0	0	0	0	0	0	0	0	0	0	0	0	0	0	0	0	0	0	0	0	0	0	0	1	0	1	0	0	0	0	0	0	0	0	0	0	0	0	0	0	0	0	0	0	0	0	0	0	0	0	0	0	0	0	0	0	0	0	0	0	0	0	0	0	0	0	0	0	0	0	0	0	0	0	0	0	0	0	0	0	0	0	0	0	0	0	0	0	0	0	0	0	0	0	0	0	0	0	0	0	0	1	0	1	0	0	0	0	0	0	0	0	0	0	0	0	0	0	0	0	0	0	0	0	0	0	0	0	0	0	0	0	0	0	0	0	0	0	0	0	0	0	0	0	0	0	0	0	0	0	0	0	0	0	0	0	0	0	0	0	0	0	0	0	0	0	0	0	0	0	0	0	0	0	0	0	0	0	0	1	0	1	0	0	0	0	0	0	0	0	0	0	0	0	0	0	0	0	0	0	0	0	0	0	0	0	0	0	0	0	0	0	0	0	0	0	0	0	0	0	0	0	0	0	0	0	0	0	0	0	0	0	0	0	0	0	0	0	0	0	0	0	0	0	0	0	0	0	0	0	0	0	0	0	0	0	0	1	0	1	0	0	0	0	0	0	0	0	0	0	0	0	0	0	0	0	0	0	0	0	0	0	0	0	0	0	0	0	0	0	0	0	0	0	0	0	0	0	0	0	0	0	0	0	0	0	0	0	0	0	0	0	0	0	0	0	0	0	0	0	0	0	0	0	0	0	0	0	0	0	0	0	0	0	0	1	0	1	0	0	0	0	0	0	0	0	0	0	0	0	0	0	0	0	0	0	0	0	0	0	0	0	0	0	0	0	0	0	0	0	0	0	0	0	0	0	0	0	0	0	0	0	0	0	0	0	0	0	0	0	0	0	0	0	0	0	0	0	0	0	0	0	0	0	0	0	0	0	0	0	0	0	0	1	0	0	0	0	0	0	0	0	0	0	0	0	0	0	0	0	0	0	0	0	0	0	0	0	0	0	0	0	0	0	0	0	0	0	0	0	0	0	0	0	0	0	0	0	0	0	0	0	0	0	0	0	0	0	0	0	0	0	0	0	0	0	0	0	0	0	0	0	0	0	0	0	0	0	0	0	0	1	0	0	0	0	0	0	0	0	0	0	0	0	0	0	0	0	0	0	0	0	0	0	0	0	0	0	0	0	0	0	0	0	0	0	0	0	0	0	0	0	0	0	0	0	0	0	0	0	0	0	0	0	0	0	0	0	0	0	0	0	0	0	0	0	0	0	0	0	0	0	0	0	0	0	0	0	0	0	0	0	0	0	0	0	0	0	0	0	0	0	0	0	0	0	0	0	0	0	0	0	0	0	0	0	0	0	0	0	0	0	0	0	0	0	0	0	0	0	0	0	0	0	0	0	0	0	0	0	0	0	0	0	0	0	0	0	0	0	0	0	0	0	0	0	0	0	0	0	0	0	0	0	0	0	0	0	0	0	0	0	0	0	0	0	0	0	0	0	0	0	0	0	0	0	0	0	0	0	0	0	0	0	0	0	0	0	0	0	0	0	0	0	0	0	0	0	0	0	0	0	0	0	0	0	0	0	0	0	0	0	0	0	0	0	0	0	0	0	0	0	0	0	0	0	0	0	0	0	0	0	0	0	0	0	0	0	0	0	0	0	0	0	0	0	0	0	0	0	0	0	0	0	0	0	0	0	0	0	0	0	0	0	0	0	0	0	0	0	0	0	0	0	0	0	0	0	0	0	0	0	0	0	0	0	0	0	0	0	0	0	0	0	0	0	0	0	0	0	0	0	0	0	0	0	0	0	0	0	0	0	0	13	0	1	0	0	0	0	0	0	0	0	0	0	0	0	0	0	0	0	0	0	0	0	0	0	0	0	0	0	0	0	0	0	0	0	0	0	0	0	0	0	0	0	0	0	0	0	0	0	0	0	0	0	0	0	0	0	0	0	0	0	0	0	0	0	0	0	0	0	0	0	0	0	0	0	0	0	0	18	0	2	0	0	0	0	0	0	0	0	0	0	0	0	0	0	0	0	0	0	0	0	0	0	0	0	0	0	0	0	0	0	0	0	0	0	0	0	0	0	0	0	0	0	0	0	0	0	0	0	0	0	0	0	0	0	0	0	0	0	0	0	0	0	0	0	0	0	0	0	0	0	0	0	0	0	0	18	0	3	0	0	0	0	0	0	0	0	0	0	0	0	0	0	0	0	0	0	0	0	0	0	0	0	0	0	0	0	0	0	0	0	0	0	0	0	0	0	0	0	0	0	0	0	0	0	0	0	0	0	0	0	0	0	0	0	0	0	0	0	0	0	0	0	0	0	0	0	0	0	0	0	0	0	0	14	0	6	0	0	0	0	0	0	0	0	0	0	0	0	0	0	0	0	0	0	0	0	0	0	0	0	0	0	0	0	0	0	0	0	0	0	0	0	0	0	0	0	0	0	0	0	0	0	0	0	0	0	0	0	0	0	0	0	0	0	0	0	0	0	0	0	0	0	0	0	0	0	0	0	0	0	0	8	0	1	0	0	0	0	0	0	0	0	0	0	0	0	0	0	0	0	0	0	0	0	0	0	0	0	0	0	0	0	0	0	0	0	0	0	0	0	0	0	0	0	0	0	0	0	0	0	0	0	0	0	0	0	0	0	0	0	0	0	0	0	0	0	0	0	0	0	0	0	0	0	0	0	0	0	0	6	0	0	0	0	0	0	0	0	0	0	0	0	0	0	0	0	0	0	0	0	0	0	0	0	0	0	0	0	0	0	0	0	0	0	0	0	0	0	0	0	0	0	0	0	0	0	0	0	0	0	0	0	0	0	0	0	0	0	0	0	0	0	0	0	0	0	0	0	0	0	0	0	0	0	0	0	0	1	0	0	0	0	0	0	0	0	0	0	0	0	0	0	0	0	0	0	0	0	0	0	0	0	0	0	0	0	0	0	0	0	0	0	0	0	0	0	0	0	0	0	0	0	0	0	0	0	0	0	0	0	0	0	0	0	0	0	0	0	0	0	0	0	0	0	0	0	0	0	0	0	0	0	0	0	0	0	0	0	0	0	0	0	0	0	0	0	0	0	0	0	0	0	0	0	0	0	0	0	0	0	0	0	0	0	0	0	0	0	0	0	0	0	0	0	0	0	0	0	0	0	0	0	0	0	0	0	0	0	0	0	0	0	0	0	0	0	0	0	0	0	0	0	0	0	0	0	0	0	0	0	0	0	0	0	0	0	0	0	0	0	0	0	0	0	0	0	0	0	0	0	0	0	0	0	0	0	0	0	0	0	0	0	0	0	0	0	0	0	0	0	0	0	0	0	0	0	0	0	0	0	0	0	0	0	0	0	0	0	0	0	0	0	0	0	0	0	0	0	0	0	0	0	0	0	0	0	0	0	0	0	0	0	0	0	0	0	0	0	0	0	0	0	0	0	0	0	0	0	0	0	0	0	0	0	0	0	0	0	0	0	0	0	0	0	0	0	0	0	0	0	0	0	0	0	0	0	0	0	0	0	0	0	0	0	0	0	0	0	0	0	0	0	0	0	0	0	0	0	0	0	0	0	0	0	0	0	0	0	0	2.32192809488736	2.32192809488736	-0.90491425662838	63.0915	17.07	17.07	2.90721650223685	8.45190779087827	3.4028	11.57904784	324.269728885287	25.1449270324178	0	285.448504983388	120.364141386635	219.33	0.880281073304773	-3.86113402690132	-4.08185567712501	-4.13721650223685	0	1	1	0.833333333333333	0.833333333333333	0.9	1	1	1	0.938095238095238	1	1	1	0	0	0	0	0	0	0	0	0	1	0	1	0	1	0
4	Molecule4	154.13	9.06647058823529	11.4396	17.96	11.1022	19.0832	0.672917647058824	1.05647058823529	0.653070588235294	1.12254117647059	0.2	17	11	4	17	11	7	15	1	0.0588235294117647	1	0	6	6	7	0	4	0	0	0	0	0	0	0	0	4	0	35.2941176470588	41.1764705882353	0	23.5294117647059	0	0	7	0	8	1	0	1	1	6	6	0	0.545454545454545	0	1	1	1	0	0	0	1	0	0	0	0	0	0	1	0.545454545454545	0	0	0	34.3809523809524	0	0	0	0	0	0	52	202	238.184573002755	60.6355888549717	279.59	224.125296	58	173	185.727272727273	65.4192814619513	265.79	186.1532	6.83333333333333	2.76666666666667	2.47222222222222	0.761111111111111	7	15	2.12132034355964	6.47389069635227	1.60975609756098	1.80134844013523	0.393022413889725	26	4	0.780812293689397	14	36.315961925538	3.08073190831482	6.68344702402516	1	52	4.72727272727273	0.84297520661157	4.8099173553719	21	73	14	1.86763389097121	6	2.76363636363636	7	4.69090909090909	625	1490	521	2835	10.8711557645868	99	399	7.88147841534296	2.79820061525475	1.62048278196426	2.00490525008452	0.591341991341991	0.331738337420156	0.134901797824317	0.0775249171159405	2.80527777777778	3.2717044595616	22.5946296296296	23.3565942373943	37.6666666666667	3.42424242424242	6.82241636492639	5.13234354995574	0.00326792287230286	-0.00558786294321855	-0.00842846775844846	0.000178530523972885	8.92424242424243	4.00699704008429	1.71185246717957	0.0000111343093285169	-0.0111381579288564	-0.0141277355805423	5.21372419176213E-7	18	1.15968997380216	2.484906649788	3.97029191355212	4.76217393479776	5.59471137960184	6.4150969591716	7.24636808010246	8.07309119969315	8.9036793329266	9.73204658683838	10.5622761804596	3.13549421592915	0	4.4188406077966	0	5.89989735358249	0	7.46565531013406	0	9.07142307278951	2.484906649788	2.77258872223978	2.89037175789616	2.89037175789616	3.04452243772342	2.77258872223978	2.07944154167984	0	0	0	2.77258872223978	3.3499040872746	3.81220267014594	4.21027402922916	4.70671091554305	4.62742079492291	4.23907602013287	0	0	0	11.1350414766228	4.7361984483945	6.09673912157297	1.28726428759329	1.36054067317847	3.1016760491501	2.52263865860444	8.43072142031814	5.10906090528062	4.7717168892127	3.58154729623793	2.19468537747001	1.7440546736666	0.766429220028922	0.464460082298238	0.318114459280847	0.210679252719878	0.129099139851177	0.0872027336833301	5.48193988453261	2.86297841019445	2.00864608839266	1.22236462046071	0.656467881365025	0.395199493081478	0.498358171321147	0.260270764563132	0.133909739226177	0.0719038012035714	0.0386157577273544	0.0197599746540739	8.43072142031815	5.10906090528062	4.7717168892127	3.58154729623793	2.19468537747001	1.7440546736666	32.9637665084422	2.16754504676779	56.2938766248919	2.80338691437562	4.83333480491977	2.29759210793038	2.76791566633296	69.4868683012558	26.3256088425256	1.54856522603092	2.37100123857227	5.60558424100196	2.84535093662244	3.43371312738464	130.405068121475	852.048804632298	1.57262366389516	3.32217934551667	11	1	38.0537478050103	2.36601209364723	1.42836464347276	19.1264091114655	0.531093423748879	0.756848079004014	1.64762882428942	1.54856522603092	2.85101872309423	3.29277019393699	3.85216872360328	3.96981578242681	4.08746284125034	26.3256088425256	48.4673182926019	55.9770932969288	65.4868683012558	67.4868683012558	69.4868683012558	0.378857322053897	0.697503276194216	0.805578013017421	0.942435166560417	0.971217583280209	1	2.53889761521942	1.23644411815611	0.794692647313349	0.235294117647058	0.117647058823529	0	0.352562230133912	0.649092141726533	0.749665808955549	0.877024211325383	0.903808946466201	0.930593681607019	28.0998349790434	6.57627123297905	0.597842839361732	0.899777688727983	2.29245551524713	0.208405046840648	4.58491103049426	13.1525424659581	1.19568567872346	4.94875989037817	3.29465168186726	3.10386868616277	0.282169880560252	0.541093673442267	0.0253228689184173	0.00230207899258339	-1.75613580240083	10.4739327227931	0.952175702072096	1.12212075796798	152	2.76363636363636	27.6363636363636	26.5	0.435569840275184	0.0395972582068349	2.39563412151351	5.82304589548302	28.5341441515102	2.59401310468274	1.60090133601431	28.5341441515102	2.59401310468274	41.9316987673588	57.0682883030204	5.18802620936549	13.241510815174	28.5341441515121	6.95177216439891	9.93387125717057	13.4533017590267	16.7321520581115	20.1173132904168	2.91468437406959	0.264971306733599	0.511050685939843	0.0570985420830555	0.00519077655300505	-1.36771247866519	10.6510993106206	0.968281755510963	1.13013387746187	120	0	1.69588720586635	1.79175946922806	22	2	1.47666494890443	4.89545106218024	0.445041005652749	4.68102856852707	16.1408675766887	1.46735159788079	10.3010884855875	5.69228437218064	4.31748811353631	5.68017260901707	7.11882624906208	8.59655874679698	10.0986019311288	3.3166247903554	0.301511344577763	0.572765976837023	3.3166247903554	0.301511344577763	0.572765976837023	10.5316981853197	0.957427107756338	1.12474824518488	0.928920164596477	24.7261622014082	10.9612952969297	0.996481390629975	60.2871241331135	1.56666434060661	3.2224386362448	0.292948966931346	0.55900312158736	1	0.090909090909091	2	6.4448772724896	0.585897933862691	2.01818979424889	2.68288868510741	1.78245707656574	0	1.53014081150043	0	1.39428915214594	3.23443479090773	0.294039526446157	0.560778239780422	0.124890088133458	0.0113536443757689	-0.993819230708672	10.4792026595865	0.952654787235139	1.12236106328969	17.0611111111111	0.31020202020202	3.1020202020202	3.30018298617848	0.300016635107134	18.1510064239816	2.74766326763255	6.60911210180123	0.600828372891021	0.90215743013795	3.33504747037933	0.303186133670848	5.12854314781831	13.2182242036025	1.20165674578204	5.18354797750102	3.75017520277564	3.23089393449546	3.44898434258241	5.04959517815878	5.98861167838749	7.28830645105861	3.08044701194248	0.280040637449317	0.537475116983907	0.0200495223120203	0.0018226838465473	-1.86768556717848	10.475417059936	0.952310641812363	1.12218845490197	258	4.69090909090909	46.9090909090909	15.9166666666667	0.247060292179724	0.0224600265617931	1.35883160698848	6.70563909486	47.4964959285986	4.31786326623624	1.84432772762927	47.4964959285986	4.31786326623624	64.5850674850582	94.9929918571973	8.63572653247248	17.9192970049711	47.4964959285986	7.91899248816525	11.5169672857966	15.4625449806325	19.2965032562205	23.1662620418204	2.92359377584717	0.265781252349743	0.512508731489102	0.132046193851907	0.0120041994410824	-0.967201523794705	10.6214299528333	0.96558454116666	1.12880128826003	35.7047619047619	0.649177489177489	6.49177489177489	110.966666666667	1.76792964127778	0.160720876479798	9.72361302702781	3.4878707700712	8.12474478820212	0.738613162563829	1.00079070074549	6.69935182889423	0.60903198444493	8.24579443854171	16.2494895764042	1.47722632512766	6.36926308175886	6.70966177858096	4.03344968469109	5.67494323055298	7.61614803895335	9.50883451582625	11.4123648033773	3.19468707819429	0.290426098017663	0.554871157646542	0.0367664048348397	0.00334240043953088	-1.57800371860465	10.5435084659598	0.958500769632706	1.12528366620037	109.91666841507	1.66540406689499	19.8939397118308	39.5399878417056	0.607246604679279	0.0552042367890254	3.33985632573603	5.25708841468116	40.2097040343053	20.6048520171527	1.8731683651957	1.44536644977354	20.6048520171527	1.8731683651957	30.4223992469776	41.0278858524871	3.72980780477156	10.7757699698881	20.6048520235406	0.693147180559937	6.30005926202233	8.95375301384546	12.1534734432525	15.1025773374692	18.1648226815902	2.87961792466489	0.261783447696808	0.505268355063211	0.107109898119651	0.00973726346542281	-1.06718743315753	10.6506469629289	0.968240632993533	1.13011358829737	109.93526841507	1.66568588507681	19.8975397118308	39.528030395776	0.60715913872459	0.0551962853385991	3.33937526298524	5.25740403075697	40.2203604775193	20.6089802387597	1.87354365806906	1.44546215309202	20.6089802387597	1.87354365806906	30.4275234625409	41.0365786593375	3.73059805993977	10.778639061583	20.6089802451193	0.691946459983422	6.30043805501172	8.9543881993222	12.1542555783578	15.1035914250711	18.1660178141581	2.87957970474736	0.261779973158851	0.505262014398978	0.107094952296217	0.00973590475420153	-1.06725409810472	10.650676563622	0.968243323965638	1.13011491600449	130.03566841507	1.97023740022833	23.7879397118308	30.602602146477	0.526118262011054	0.0478289329100959	2.8936504410608	5.58734663821313	51.8669217952283	25.1354608976141	2.2850418997831	1.54031553840914	25.1354608976141	2.2850418997831	36.1118849400105	51.1414672497738	4.64922429543398	13.1517674429761	25.1354608976701	-0.953971798841848	6.69009231519465	9.57240341147329	12.9347999285105	16.1050371225225	19.3526489894032	2.82930109649208	0.257209190590189	0.49684708467191	0.0898364384959214	0.00816694895417468	-1.15120222108389	10.6845261598046	0.971320559982234	1.13163079339252	110.02206841507	1.66700103659196	19.9143397118308	39.4723865200123	0.606751324921158	0.0551592113564689	3.33713228706637	5.25887671656	40.2700943335539	20.628247166777	1.87529519697973	1.44590855911018	20.628247166777	1.87529519697973	30.4514402641709	41.0771488790085	3.73428626172804	10.7920042240824	20.628247173006	0.686323955211824	6.30220537847329	8.95735065786538	12.1579039958548	15.1083214930006	18.171592556627	2.87940109299533	0.261763735726848	0.505232381687508	0.107025184132309	0.00972956219384627	-1.06756541793847	10.6508147606372	0.968255887330655	1.13012111463352	154.86666841507	2.3464646729556	28.5939397118308	23.888741588208	0.452619526230145	0.0411472296572859	2.4894073942658	5.95620864776799	66.4731188005408	30.8365594002704	2.80332358184277	1.63797250707826	30.8365594002704	2.80332358184277	43.4477443127501	64.2913006187227	5.84466369261115	15.0341659726686	30.8365594002706	-1.75785791755237	7.11157738622692	10.1902483296077	13.7469224285548	17.1310149429097	20.5770782757633	2.74549016702322	0.249590015183929	0.482481881884091	0.0650911808439303	0.00591738007672094	-1.30512563465335	10.7282581674271	0.975296197038827	1.13358213753166	112.30056841507	1.70152376386469	20.3553397118308	38.096768166274	0.596254069482192	0.054204915407472	3.27939738215206	5.2974175149663	41.5777670136425	21.1350835068212	1.92137122789284	1.45750436492013	21.1350835068212	1.92137122789284	31.0814527773508	42.1442761045516	3.83129782768651	11.1295033916132	21.1350835104393	0.526147639863779	6.34836850452698	9.03410434525914	12.2527686998863	15.231121430376	18.3164422655222	2.8745656329856	0.261324148453237	0.50442945194757	0.105181017190167	0.00956191065365153	-1.07586889685452	10.6544769870628	0.968588817005705	1.1302853492508	25.5354830339432	0.386901258090048	3.52201509708058	2.91513712411241	0.265012465828401	16.0332541826183	3.35963549001628	19.031965423264	15.680382711632	1.42548933742109	1.3148923241497	3.77571769826831	0.343247063478937	5.48372252597224	16.10168517238	1.46378956112545	7.60490776157222	4.6682425255011	2.58992710763272	3.84897248490211	4.77933015573284	6.00909977813302	7.17496681203168	8.42537937740693	3.05074218836823	0.277340198942566	0.532846058695105	0.0100803033413305	0.000916391212848228	-2.19617903856524	10.4774103004499	0.952491845495441	1.12227934656813	23.0658830339432	0.349483076271867	3.29750600617149	3.09164227940378	0.281058389036707	17.0040325367208	3.21952614312887	17.6054987299621	13.732349364981	1.24839539681646	1.25151932816796	3.71865665161566	0.338059695601423	5.48106516333592	16.0607388754355	1.46006717049414	6.82497175142598	4.52405728682748	2.38501264696736	3.73503593290187	4.60574794137545	5.86060560554186	6.99836119681837	8.24534226043516	3.14210723483671	0.285646112257883	0.546943102967047	0.0688045196157095	0.00625495632870086	-1.27862133628885	10.4743685759211	0.952215325083733	1.12214063714256	25.5158830339432	0.386604288393079	3.52023327889876	2.91627562361811	0.265115965783465	16.0395159298996	3.35838854467994	19.0193580145991	15.6642790072995	1.42402536429996	1.31440145105184	3.77514168712717	0.343194698829743	5.48348528049433	16.0971881593984	1.46338074176349	7.59872953395288	4.66688990775495	2.58845552541656	3.84786149584654	4.77772383116767	6.00760125670072	7.17324544440806	8.42358501993838	3.05138532364617	0.277398665786016	0.53294675836521	0.010428245394617	0.000948022308601549	-2.17996763345301	10.4773728953214	0.952488445029222	1.12227764105538	22.0246830339432	0.333707318696109	3.20285146071694	3.19457352036023	0.290415774578203	17.5701543619813	3.17333126591098	17.1295329781963	12.9737664890982	1.17943331719074	1.22437268462238	3.70148023916964	0.336498203560877	5.4967225216838	16.318309236975	1.48348265790681	6.58891135876374	4.47713265412089	2.28421743563586	3.70554126175615	4.54698248617518	5.81907783354452	6.94262987956562	8.19197576445051	3.18475074970388	0.289522795427625	0.553382993371329	0.106996271102495	0.00972693373659046	-1.06769449328096	10.4754229822822	0.952311180207472	1.12218872498627	25.0442830339432	0.379458833847624	3.47736055162603	2.94471457867303	0.267701325333912	16.1959301827017	3.32894498526549	18.7214107255212	15.2795053627606	1.38904594206915	1.30252022475063	3.76199041896743	0.341999128997039	5.47885713206167	15.9951693206675	1.45410630187886	7.4355194886306	4.63542030044907	2.55237836490301	3.82201882052873	4.74023406939848	5.97319905797278	7.1335710118499	8.38238624651426	3.06726975514937	0.278842705013579	0.535427169499612	0.0192546048548539	0.00175041862316854	-1.8870119285485	10.4765080778565	0.952409825259685	1.12223820740594	50.8734830339432	0.770810348999139	5.82546964253512	2.08120296922995	0.189200269929995	11.4466163307647	4.82393587197141	39.2509928623617	38.4588964311808	3.49626331192553	1.74349649991566	7.47826196185401	0.679841996532183	8.27035839303486	26.7081354307679	2.42801231188799	13.3664087224626	8.15026999409745	3.65498135070817	5.36109181769959	7.15987758340234	9.0151783713879	10.8995594566238	12.803330612536	2.79998127411755	0.254543752192505	0.491870639536416	0.0766342791300127	0.00696675264818297	-1.22713461583737	10.5013152735653	0.95466502486957	1.12336806691083	2.6331264955079	2.97168836356059	2.98915286211757	2.57991076836643	2.23561560986124	1.62294100593363	0.295045051569629	0.00704791499551592	2.50260207155713	2.78317864059246	2.79041351009648	2.44584036657647	1.87698410594754	1.17935387822065	0.491162273010383	0.0670786298282276	2.98995327828103	3.30328040106978	3.56276806363198	3.5444466270463	3.1430057026396	2.47915501413137	1.7293769617773	0.634981504307376	2.44053534742713	2.73175828041822	2.73797703852312	2.39612560057905	1.8267649614482	1.09309373274387	0.50923452263566	0.135345674569263	3.03696127259667	3.35296775296336	3.65522857205248	3.69040170090816	3.33864782735136	2.61289715668481	1.92274563718125	0.8994691429446	4.49487392935422	5.01802584252319	5.26900738391533	5.08416755559373	4.98132594073975	4.63796065397216	3.04452243772342	0.693147180559945	2.64145205252595	3.14248104726644	5.51463015761246	7.52982883678201	6.22468464543253	3.0570760817301	1.6117374016955	0.449980531799308	1.25696864802768	2.14532488775086	2.60671762145329	2.19981384456747	1.93972278712803	0.658264348512111	0.219159391141868	0.167704703252595	0.196093126712803	0.248903006262976	0.402143926608997	0.493954899446368	0.410170317508651	0.279115363183391	0.106317847681661	0.0131493438062284	1.56381449435986	2.2660905883391	2.65720406577855	2.25684384124567	1.43955185404844	0.578473131384082	0.236440101107266	0.07418573733564	0.201123462145329	0.285346743944637	0.332677453702422	0.281952894394464	0.17194565148789	0.0725696620069205	0.0293993314878893	0.00723500346020763	36.1068441766782	48.2911119943599	69.1189586688581	89.9675698969205	78.1354511346713	52.44705528609	20.1769313339792	2.46061668595156	-0.15011381768386	0.0291210377261909	-0.13342663627969	-0.347233818606674	0.430790329123415	0.0322007329185524	-0.679258999981632	1.71769309925892	0.198841363499228	-0.106806461269523	-0.304606410606794	-0.253352870076871	0.239909475290929	0.0209788922478738	0.280378872129085	1.61792169753265	-0.285330431546441	0.117350917948139	-0.040155499769509	-0.400890947138627	0.284479957734299	0.44410112655171	-0.861810361643823	0.566476365471672	0.308390855921449	-0.12813991377536	-0.342178831008402	-0.234249482278386	0.0477990060459011	0.262026566100271	0.695240943656458	0.872558619109734	0.299011129181263	-0.118898612656239	-0.333344264772646	-0.239488132238759	0.0183167439217063	0.326369188024446	0.699191974229256	0.688268215211889	-0.307668890050837	0.133371509802984	-0.0155339443025576	-0.403081293659449	0.256672425788209	0.434610668602316	-0.876794225332469	0.565678346900213	0.806385841851204	0.614653581845064	0.953892916901646	1.38804639595997	0.826207540583991	1.26763130618321	2.09871246354228	0	0.684836507847968	1.01605559107877	1.21781604803221	1.18478577667023	0.80997686213164	0.855757269339844	0.6938054312243	0	1.0547865128623	0.568689814239667	0.880809235255508	1.43346692607804	0.794847759491202	1.01952020820646	2.25958565016117	0	0.767478202293588	1.20782588258165	1.31818408586647	1.10096724187205	0.782288431126604	0.48179102162649	0.0226094109642171	0	0.802377044090594	1.21425463305081	1.31567580323984	1.10119172948428	0.776808699332932	0.428796460925519	0.000108784322164654	0	1.03870813368916	0.556947194891034	0.848030270904967	1.43204362784558	0.845640989884806	1.05647338304323	2.32597539284824	0	3	1.77777777777778	0.6875	0.653333333333334	0.236111111111111	0	0	0	0	0	0.272727272727273	0.118518518518519	0.0491071428571429	0.0816666666666667	0.0472222222222222	0	0	0	0	0	0.569241822991823	3.8824834258941	3.27714787058923	2.80048516546751	2.6014503167108	2.06551274207998	1.79962446728788	1.58838446723465	0.785556175167274	3.84552248375751	3.08513084326057	2.74787290864879	2.40837662507054	1.77875094909723	1.47339129133383	1.3937429617684	0.860977220300078	3.92395588911594	3.30913811525802	2.92883621667091	2.71863690076257	2.31574181443708	2.03787196187755	1.89950636822231	1.32917395726522	3.83791730507914	3.02593008045022	2.74560122292842	2.34280015669931	1.68876589407793	1.43851113378826	1.3183701291374	0.919535911713276	3.93237852416948	3.2822933611364	2.96853905253565	2.73338021560026	2.37694536161642	2.09958120646848	1.99698229903977	1.51170191835872	7.47472983347121	6.52986040059521	6.40153409854337	6.35103470037205	4.45556689212283	3.52039750406704	3.05396362999339	1.73296186398721	1.96063745786253	1.20920571851448	1.1285408468845	0.814590699273245	0.613542056482443	0.475379813143137	0.265770010528067	0.0115069825657289	1.97513580720738	1.36100552533287	1.13019783281853	0.921301568821177	0.675763404219787	0.419578102801427	0.305178158884628	0	1.87773016988404	1.11127415757487	0.882760738976062	0.523519463444949	0.0908117930281384	0	0	0	1.98619176695441	1.44953552776242	1.13631653849006	0.973593558139775	0.693382248970996	0.427391994091586	0.297927873621851	0	1.86682411419285	1.12788649335849	0.83869178017027	0.507543452459816	0.0158626811016171	0	0	0	1.04213967166407	0.181376027302595	0.047022598596276	0	0	0	0	0	0	0	28.4287424202904	154.104830988084	3.18557495074005	0	35.313305989771	0	35.313305989771	153.194956515181	0	0	0	32.5241918439335	0	0	35.313305989771	32.5241918439335	153.194956515181	0	0	35.313305989771	153.194956515181	32.5241918439335	0	35.313305989771	32.5241918439335	0	0	153.194956515181	0	35.313305989771	153.194956515181	32.5241918439335	0	0	32.5241918439335	188.508262504952	0	0	35.313305989771	4.0954494236431	28.4287424202904	0	153.194956515181	31.6143173710304	0	0.909874472903056	128.050029482764	153.194956515181	31.6143173710304	57.6691188763512	0	31.6143173710304	153.194956515181	4.83333333333333	0.439393939393939	12.5666666666667	0.73921568627451	6.5	0.590909090909091	8.5	0.772727272727273	15	1.36363636363636	4.76070999926373	0.432791818114884	1.82418476524427	0.16583497865857	9.45908060859754	0.859916418963413	3.28487614003635	0.298625103639668	0.390939094719378	0.0355399177017617	0.275862068965517	0.413793103448276	0	0	0.060606062412262	0.978787878787879	0.433333333333334	0.624637681159421	0.833333333333333	0.305882352941176	0.114578005115089	-0.191304347826087	0.145454545454546	0.448916408668731	0.265083581209183	0	2	0.181818181818182	2.89545106218023	0.263222823834567	4.89545106218023	16.1408675766887	1.46735159788079	8.71131335643867	0.791937577858061	14.9193972970891	45.2087761445028	4.10988874040934	3.93317250750459	0.357561137045872	6.93317250750459	21.7754741987409	1.9795885635219	1.43666279968544	0.130605709062313	2.87332559937088	2.87332559937088	0.261211418124625	2.83157131418214	0.257415574016558	4.83157131418214	15.6178627310241	1.41980570282038	6.0785133276472	0.5525921206952	5.37759610500574	17.3808730223231	1.58007936566574	4.28023640590285	0.389112400536623	4.842808965099	16.3993984361214	1.49085440328376	3.5817657061582	0.3256150641962	5.5817657061582	16.9738212722305	1.54307466111187	3.87459213388477	0.352235648534979	4.87459213388477	16.1408170439794	1.46734700399812	6.84493498269124	5.36857392927447	3.9495771727205	1.8373908079228	5.87196974390887	3.95918588929159	5.19682204775579	3.29523027432912	6.91785162293119	5.51928967071061	6.84493498269124	5.36857392927447	6.84493498269124	5.36857392927447	6.84493498269124	5.36857392927447	6.84493498269124	5.36857392927447	3.43398720448515	3.2188758248682	4.99043258677874	5.48479693349065	6.82979373751242	7.62315306847689	8.79890749208822	9.72597441673447	10.8303422883137	11.8209320873164	12.8954150972802	13.9178243370302	14.9805530149767	16.019680405423	5.53338948872752	6.39859493453521	9.35953593833804	10.9288299792765	13.4304023352876	15.2921722211527	17.6066989388713	19.6097346559711	21.8394106333668	23.9152799120834	26.1058949607656	28.2205233214274	30.393593171942	32.5293065646373	4.02535169073515	3.97968165390196	6.20304146205072	6.86079469011863	8.65070739639305	9.62772375774776	11.2241580120394	12.3665696514581	13.8627551496314	15.0980333611757	16.5390920558119	17.8286397000166	19.2386557814277	20.5604223931479	1.63471571961837	0	2.25341501666713	0	2.92239119200295	0	3.61890849351889	0	4.32963628099736	0	5.04746857789622	0	5.76879651659873	0	3.37826987701845	3.1072736482869	4.88977151782796	5.32308802487325	6.68195804977722	7.42238846716591	8.60296647949533	9.48790852216501	10.5880197925846	11.5451168877924	12.6088204016425	13.6033519802714	14.65111425433	15.6656088270323	4.77912349311153	6.33682573114644	7.99260665240021	9.69713966113932	11.4291198531112	13.1780686247981	14.9381462922911	16.7058147024636	18.4788225590947	20.255696929359	22.0354579849345	23.817446359638	25.6012137506196	27.386451788537	3.96081316959758	5.19434477616506	6.50634444120202	7.8511990088488	9.21958191209258	10.6047040416038	12.0024208486711	2.89545106218023	2.44646365207542	1.4142135623731	1.233378330205	0.0809271815106275	-0.647685906457708	-1	-1.22295681316673	-1.4142135623731	-1.78557750634684	-2	0	0	0	0	8.71131335643867	7.28961253645802	3.54117494621625	2.88883391553287	0.173453317605579	-1.68422304374199	-2	-3.16996936475182	-4.02686707072533	-5.51524465238179	-6.20808394065044	0	0	0	0	3.93317250750459	3.1538367828583	1.95224586535218	1.75098776642619	0.0974941772291964	2.89545106218023	2.44646365207542	1.4142135623731	1.233378330205	0.0809271815106275	-0.647685906457708	-1	-1.22295681316673	-1.4142135623731	-1.78557750634684	-2	0	0	0	0	8.71131335643867	7.28961253645802	3.54117494621625	2.88883391553287	0.173453317605579	-1.68422304374199	-2	-3.16996936475182	-4.02686707072533	-5.51524465238179	-6.20808394065044	0	0	0	0	3.93317250750459	3.1538367828583	1.95224586535218	1.75098776642619	0.0974941772291964	-0.825688134214087	-1.29640745274582	-1.60814989293414	-1.84875359021942	-2.30873802925698	-3	0	0	0	0	1.43666279968544	0	0	0	0	0	0	0	0	0	-1.43666279968544	0	0	0	0	2.83157131418214	2.34976593853478	1.34732813897787	1.20772239659422	0.0725435772230663	-0.606054053063847	-0.958306402297622	-1.16263888166008	-1.30104884551396	-1.78088318297656	-2	0	0	0	0	6.0785133276472	5.68577752303039	4.06008171008752	3.77515485948737	2.38245474270231	2.304917222218	1.62731305483	1.28070175862689	1.10416857872887	1	0.700917222641467	0	0	0	0	4.28023640590285	3.79620608620773	2.82373666295123	2.75406551754434	1.3608212526645	0.749221837143373	0.447623169687837	0.0224308646098318	-0.171769237515532	-0.5	-0.562572559196157	0	0	0	0	3.5817657061582	2.99008706958789	1.90398878617376	1.70672148980078	0.567983948031	0.378540355950224	-0.344566044142901	-0.949455931913573	-1.19378908231829	-1.66127629732709	-2	0	0	0	0	3.87459213388477	3.41709088472306	2.37184817188012	2.23137820951239	0.993680940171154	0.311729932974376	-0.00313317912251959	-0.290215464380747	-0.506153533312976	-0.800818096329635	-1	0	0	0	0	0	0	0	0	0	0	0	6	3	3	1	0	0	0	0	0	0	0	0	0	0	0	0	0	0	0	1	0	0	0	0	0	0	0	0	0	0	0	0	0	0	0	0	0	0	0	0	0	0	0	0	0	0	0	0	0	0	0	0	0	0	0	0	0	0	0	0	0	0	0	0	0	0	0	0	0	0	0	0	0	0	1	2	0	0	0	0	0	0	0	0	0	0	0	0	0	0	0	0	0	0	0	0	0	0	0	0	0	0	0	0	0	0	0	0	0	0	0	0	0	0	0	0	0	0	0	0	0	0	0	0	0	0	0	0	0	0	0	0	0	0	0	0	0	0	0	0	0	0	0	0	3	4	0	0	0	0	0	0	0	0	0	0	0	0	0	0	0	0	0	0	0	0	0	0	0	3	1	2	0	0	0	0	0	0	0	0	0	0	0	0	0	1	0	0	0	0	0	3	0	0	3	0	0	0	0	0	0	3	1	0	0	0	0	0	0	0	0	0	0	0	0	0	0	0	0	0	0	0	0	0	0	0	0	0	0	0	0	0	0	0	0	0	0	0	0	0	0	0	0	0	0	0	0	0	0	0	0	0	0	0	0	0	0	0	0	0	0	0	0	0	0	0	3.31333333333333	0	0	0	-1.13861111111111	-0.805370370370369	0	0	0	0	0	0	0	0	0	0	0	0	0	0	0	0	0	0	26.0256103552532	10.2717044595616	0	0	0	0	0	0	0	0	0	0	0	0	0	0	0	0	0	0	0	0	0	0	0	0	0	0	0	0	0	0	0	0	0	0	0	0	0	0	0	0	0	0	0	0	0	0	0	0	0	0	0	0	0	0	0	0	0	0	0	0	3	0	0	0	1	3	0	0	0	0	0	0	0	0	0	0	0	0	0	0	0	0	0	0	3	1	0	0	0	0	0	0	0	0	0	0	0	0	0	0	0	0	0	0	0	0	0	0	0	0	0	0	0	0	0	0	0	0	0	0	0	0	0	0	0	0	0	0	0	0	0	0	0	0	0	0	0	0	0	0	0	3	0	0	1	0	1	1	0	0	0	3	0	1	1	0	2	2	0	0	0	0	0	0	0	0	0	0	0	0	0	0	1	0	0	1	1	0	0	0	0	0	0	3	6	3	0	0	0	0	0	4	0	1	1	0	2	2	0	0	0	0	0	0	0	0	0	0	0	0	0	0	2	0	0	1	1	0	0	0	0	0	0	4	8	4	0	0	0	0	0	0	0	0	0	0	0	0	0	0	0	0	0	0	0	0	0	0	0	0	0	0	0	0	0	0	0	0	0	0	0	1	0	0	0	0	0	0	0	0	0	0	1	2	1	0	0	0	0	0	0	4	3	2	1	0	0	0	0	0	0	3	3.77976314968462	0	3	2.82842712474619	3.77976314968462	0	2.82842712474619	2.82842712474619	0	0	0	0	2.82842712474619	2.7494592739972	0	0	0	0	0	0	0	0	27	0	0	0	0	0	0	0	0	0	0	0	0	0	0	0	0	0	0	0	0	0	0	0	0	0	0	0	1	0	1	0	0	0	0	0	0	0	0	0	0	0	0	0	0	0	0	0	0	0	0	0	0	0	0	0	0	0	0	0	0	0	0	0	0	0	0	0	0	0	0	0	0	0	0	0	0	0	0	0	0	0	0	0	0	0	0	0	0	0	0	0	0	0	0	0	0	0	0	0	0	0	0	0	0	0	1	0	1	0	0	0	0	0	0	0	0	0	0	0	0	0	0	0	0	0	0	0	0	1	0	0	0	0	0	0	0	0	0	0	0	0	0	0	0	0	0	0	0	0	0	0	0	0	0	0	0	0	0	0	0	0	0	0	0	0	0	0	0	0	0	0	0	0	0	0	0	0	0	0	0	0	0	0	1	0	1	0	0	0	0	0	0	0	0	0	0	0	0	0	0	0	0	0	0	0	0	1	0	0	0	0	0	0	0	0	0	0	0	0	0	0	0	0	0	0	0	0	0	0	0	0	0	0	0	0	0	0	0	0	0	0	0	0	0	0	0	0	0	0	0	0	0	0	0	0	0	0	0	0	0	0	1	0	1	0	0	0	0	0	0	0	0	0	0	0	0	0	0	0	0	0	0	0	0	0	0	0	0	0	0	0	0	0	0	0	0	0	0	0	0	0	0	0	0	0	0	0	0	0	0	0	0	0	0	0	0	0	0	0	0	0	0	0	0	0	0	0	0	0	0	0	0	0	0	0	0	0	0	0	0	0	1	0	0	0	0	0	0	0	0	0	0	0	0	0	0	0	0	0	0	0	0	1	0	0	0	0	0	0	0	0	0	0	0	0	0	0	0	0	0	0	0	0	0	0	0	0	0	0	0	0	0	0	0	0	0	0	0	0	0	0	0	0	0	0	0	0	0	0	0	0	0	0	0	0	0	0	0	0	0	0	0	0	0	0	0	0	0	0	0	0	0	0	0	0	0	0	0	0	0	1	0	0	0	0	0	0	0	0	0	0	0	0	0	0	0	0	0	0	0	0	0	0	0	0	0	0	0	0	0	0	0	0	0	0	0	0	0	0	0	0	0	0	0	0	0	0	0	0	0	0	0	0	0	0	0	0	0	0	0	0	0	0	0	0	0	0	0	0	0	0	0	0	0	0	0	0	0	0	0	0	0	0	0	0	0	0	0	0	0	0	0	0	0	0	0	0	0	0	0	0	0	0	0	0	0	0	0	0	0	0	0	0	0	0	0	0	0	0	0	0	0	0	0	0	0	0	0	0	0	0	0	0	0	0	0	0	0	0	0	0	0	0	0	0	0	0	0	0	0	0	0	0	0	0	0	0	0	0	0	0	0	0	0	0	0	0	0	0	0	0	0	0	0	0	0	0	0	0	0	0	0	0	0	0	0	0	0	0	0	0	0	0	0	0	0	0	0	0	0	0	0	0	0	0	0	0	0	0	0	0	0	0	0	0	0	0	0	0	0	0	0	0	0	0	0	0	0	0	0	0	0	0	0	0	0	0	0	0	0	0	0	0	0	0	0	0	0	0	0	0	0	0	0	0	0	0	0	0	0	0	0	0	0	0	0	0	0	0	0	0	0	0	0	0	0	0	0	0	0	0	0	0	0	0	0	0	0	0	0	0	0	0	0	0	0	0	0	0	0	0	0	0	0	0	0	0	0	0	0	0	0	0	0	0	0	0	0	0	0	0	0	0	0	0	0	0	0	0	0	0	0	0	0	0	0	0	0	0	0	0	0	0	0	0	0	0	0	0	0	0	0	0	0	0	0	0	0	0	0	0	0	0	0	0	0	0	7	0	4	0	0	0	0	0	0	0	0	0	0	0	0	0	0	0	0	0	0	0	0	0	0	0	0	0	0	0	0	0	0	0	0	0	0	0	0	0	0	0	0	0	0	0	0	0	0	0	0	0	0	0	0	0	0	0	0	0	0	0	0	0	0	0	0	0	0	0	0	0	0	0	0	0	0	0	8	0	6	0	0	0	0	0	0	0	0	0	0	0	0	0	0	0	0	0	0	0	0	1	0	0	0	0	0	0	0	0	0	0	0	0	0	0	0	0	0	0	0	0	0	0	0	0	0	0	0	0	0	0	0	0	0	0	0	0	0	0	0	0	0	0	0	0	0	0	0	0	0	0	0	0	0	0	5	0	8	0	0	0	0	0	0	0	0	0	0	0	0	0	0	0	0	0	0	0	0	1	0	0	0	0	0	0	0	0	0	0	0	0	0	0	0	0	0	0	0	0	0	0	0	0	0	0	0	0	0	0	0	0	0	0	0	0	0	0	0	0	0	0	0	0	0	0	0	0	0	0	0	0	0	0	1	0	7	0	0	0	0	0	0	0	0	0	0	0	0	0	0	0	0	0	0	0	0	0	0	0	0	0	0	0	0	0	0	0	0	0	0	0	0	0	0	0	0	0	0	0	0	0	0	0	0	0	0	0	0	0	0	0	0	0	0	0	0	0	0	0	0	0	0	0	0	0	0	0	0	0	0	0	0	0	3	0	0	0	0	0	0	0	0	0	0	0	0	0	0	0	0	0	0	0	0	2	0	0	0	0	0	0	0	0	0	0	0	0	0	0	0	0	0	0	0	0	0	0	0	0	0	0	0	0	0	0	0	0	0	0	0	0	0	0	0	0	0	0	0	0	0	0	0	0	0	0	0	0	0	0	0	0	0	0	0	0	0	0	0	0	0	0	0	0	0	0	0	0	0	0	0	0	0	2	0	0	0	0	0	0	0	0	0	0	0	0	0	0	0	0	0	0	0	0	0	0	0	0	0	0	0	0	0	0	0	0	0	0	0	0	0	0	0	0	0	0	0	0	0	0	0	0	0	0	0	0	0	0	0	0	0	0	0	0	0	0	0	0	0	0	0	0	0	0	0	0	0	0	0	0	0	0	0	0	0	0	0	0	0	0	0	0	0	0	0	0	0	0	0	0	0	0	0	0	0	0	0	0	0	0	0	0	0	0	0	0	0	0	0	0	0	0	0	0	0	0	0	0	0	0	0	0	0	0	0	0	0	0	0	0	0	0	0	0	0	0	0	0	0	0	0	0	0	0	0	0	0	0	0	0	0	0	0	0	0	0	0	0	0	0	0	0	0	0	0	0	0	0	0	0	0	0	0	0	0	0	0	0	0	0	0	0	0	0	0	0	0	0	0	0	0	0	0	0	0	0	0	0	0	0	0	0	0	0	0	0	0	0	0	0	0	0	0	0	0	0	0	0	0	0	0	0	0	0	0	0	0	0	0	0	0	0	0	0	0	0	0	0	0	0	0	0	0	0	0	0	0	0	0	0	0	0	0	0	0	0	0	0	0	0	0	0	0	0	0	0	0	0	0	0	0	0	0	0	0	0	0	0	0	0	0	0	0	0	0	0	0	0	0	0	0	0	0	0	0	0	0	0	0	0	0	0	0	0	0	0	0	0	0	0	0	0	0	0	0	0	0	0	0	0	0	0	0	0	0	0	0	0	0	0	0	0	0	0	0	0	0	0	0	0	0	0	0	0	0	0	0	0	0	0	0	0	0	0	0	0	0	0	0	0	3	2.32192809488736	1.66138493179188	36.2046	77.76	77.76	0.592377741270104	0.35091138835227	0.8996	0.80928016	221.032454348886	153.194956515181	128.050029482764	174.269102990033	74.7988127008333	131	0.788432194282929	-1.89352108007959	-1.8827588542066	-1.8223777412701	0	1	1	0.833333333333333	0.833333333333333	0.4	0	1	1	0.723809523809524	0.666666666666667	1	0	0	0	0	0	0	0	0	0	0	0	0	0	0	0	0
5	Molecule5	522.5	8.29365079365079	40.1407999999999	65.7417	39.8066999999999	71.1198	0.637155555555554	1.04351904761905	0.63185238095238	1.12888571428571	0.0600600600600601	63	37	10	66	40	14	48	7	0.106060606060606	2	0	12	26	24	0	13	0	0	0	0	0	0	0	0	13	0	41.2698412698413	38.0952380952381	0	20.6349206349206	0	9	15	0	16	1	0	4	5	24	22	1	0.594594594594595	0.0909090909090909	1.09090909090909	3	0.75	0	0	0	4	0	0	0	1	0	0	2	0.3	0	0	0	449.577907257861	0	0	0	170.731458900577	0	0	198	666	797.046831955923	232.875685055681	937.94	713.878531	243	599	648.848484848485	281.977160997531	960.71	642.169062	20.8333333333333	11.6166666666667	8.36111111111111	3.12916666666666	28	59	3.60555127546399	25.2024156048492	1.776	1.97614181939396	0.199195221289622	87	16	0.82069832858133	73	201.634660878188	7.65902478522303	26.0413587689444	0.888888888888889	482	13.027027027027	2.29802775748722	42.5098612125639	173	2391	168	3.12854205590757	17	6.6006006006006	22	11.8558558558559	18475	35361	18838	68634	33.2576107343041	1015	51155	27.4250911155822	11.0160173567059	4.8466125624293	8.16527783077009	0.590830115830116	0.38722546245766	0.210667138660401	0.105998420534519	3.06253698994146	6.37419265080025	84.5058336596173	129.355850812581	104.5	2.82432432432432	24.6515235485536	20.2311684624769	8.64226339784215E-8	-2.36672584804971E-10	5.35489459805131E-11	0	8.32432432432433	14.0200670086828	6.52086715963901	0	-5.37517433748348E-10	na	na	117	0.99790593339353	3.71357206670431	5.29330482472449	6.18826412308259	7.10085190894405	8.00803284696931	8.92518842937803	9.83601138741121	10.7553677550814	11.6681412916129	12.5890092144178	4.39444915467244	0	5.75890177387728	0	7.33888813383888	0	9.01930092456251	0	10.7502352616179	3.71357206670431	4.0943445622221	4.45434729625351	4.72738781871234	4.96284463025991	5.12989871492307	5.26269018890489	5.43372200355424	5.59842195899838	5.74300318780948	3.89182029811063	4.48863636973214	5.09375020080676	5.63210743794931	6.14472197095803	6.51248799585042	6.85501356772408	7.23415463259812	7.59508871744632	7.9844627322622	13.0984312755523	8.38685668968823	11.0684667679141	1.31973958509664	2.68161007822589	4.3279136956519	3.64239999353028	27.015778900086	17.6578347206391	15.7911144322655	14.7613805500511	12.4045739367535	9.27023924395521	0.730156186488812	0.441445868015977	0.267646007326534	0.173663300588836	0.110755124435299	0.065283374957431	19.94427881014	10.9426443810844	8.15420409076625	6.02567598566088	4.10029679833638	2.66563915987974	0.539034562436215	0.27356610952711	0.138206848996038	0.0708903057136575	0.0366097928422892	0.0187721067597165	27.015778900086	17.6578347206391	15.7911144322655	14.7613805500511	12.4045739367535	9.27023924395521	116.005523387429	4.32548775149925	376.276756272177	10.6068446443221	16.3935886574304	8.51732196710912	10.4163488554648	376.568635180495	96.2123861556844	1.52718073262991	3.83239624289051	9.12492909257215	4.93918309535868	5.17904720708947	2552.37589776508	40113.1882909472	1.55342556146993	5.09595059445467	37	1	192.749774528271	3.63948480613262	1.78269885984491	64.803314674138	0.188582666047419	0.294644011023166	0.523438154185042	1.52718073262991	3.68091429710218	4.74634539934698	5.18300849465376	5.42919539948435	5.62387258212706	96.2123861556844	231.897600717438	299.01976015886	326.529535163187	342.039310167514	354.303972674005	0.255497609644437	0.615817620090122	0.794064434005598	0.867118247930226	0.908305361129107	0.940874888595492	4.45009919087	2.29636562639773	1.23093452415293	0.794271428846153	0.548084524015565	0.35340734137286	0.245944472517224	0.592792002831854	0.764374111515085	0.834696420033228	0.874343533931096	0.905695276375978	141.262677765113	23.5437905290049	0.636318662946079	5.07594262507668	2.52346990708034	0.0682018893805498	5.04693981416068	47.0875810580099	1.27263732589216	17.7152686357259	4.53818681793948	4.99900068764409	0.135108126693083	2.5858678270224	0.218017673170553	0.00589236954515009	-2.44758070906396	39.3973060340883	1.06479205497536	5.90322614629368	4396	6.6006006006006	237.621621621622	165.375651554328	0.182039063189145	0.00455097657972863	1.45631250551316	9.9865871217057	246.522588936764	6.6627726739666	8.84986986387666	246.522588936764	6.6627726739666	370.374729016166	493.045177873528	13.3255453479332	44.8940868496885	246.522588936764	11.2662189752434	16.3822018588994	22.0921058902832	27.5046511525701	33.0606863082705	5.35731019529134	0.144792167440307	2.69710313528905	0.00993293560758843	0.000268457719124012	-7.41081280573142	39.508426914389	1.06779532201051	5.90775203044387	3207.33333333331	217.189498390018	4.35399424625002	7.13886699994554	80	2.16216216216216	7.04143295187019	5.32392292200788	0.143889808702916	5.29909328237268	54.2445880396141	1.4660699470166	36.7330898363835	7.08721714051735	5.63121178182137	7.02553831463852	8.49515206053936	10.0087930666814	11.5514055192881	6.08276253029822	0.164398987305357	2.90117318952394	6.08276253029822	0.164398987305357	2.90117318952394	39.4701752826372	1.06676149412533	5.9061955036963	0.954477552466978	96.2409949794365	39.7598752400401	0.993996881001002	318.079001920321	2.63973373764798	11.1678581980727	0.301834005353317	3.87748859646256	1	0.027027027027027	2	22.3357163961455	0.603668010706634	6.44375555978136	3.84688437553477	2.87481934488868	0	2.51443049197141	0	2.28562538578889	5.95567337880844	0.160964145373201	2.86724422693335	0.239579543550594	0.00647512279866469	-2.29603598732109	39.412354592925	1.06519877278176	5.90383981148488	74.8847229887627	0.112439524007151	4.04782286425743	9.43238315439788	0.235809578859947	75.459065235183	4.11038715657759	23.4774786189251	0.634526449160139	5.07141037870776	4.44664486654176	0.120179590987615	6.35400337655767	46.9549572378503	1.26905289832028	17.5540028596397	5.24694446898882	4.51208761213374	4.92653960303731	6.62324345492158	7.82421940883642	9.28987878636362	4.96177320126998	0.134101978412702	2.57385656379016	0.140567777815384	0.00379912913014551	-3.1528226166477	39.3987700914089	1.06483162409213	5.90328585938025	7896	11.8558558558559	426.810810810811	84.6362272187742	0.0976933421376947	0.00244233355344237	0.781546737101558	10.9926049066424	432.406431165137	11.6866603017604	9.75280093492881	432.406431165137	11.6866603017604	597.550498149595	864.812862330273	23.3733206035209	65.8183066590321	432.406431165137	12.3101488367964	18.1453847002984	24.2992765148549	30.3385440846069	36.4193149224766	5.28423237561324	0.14281709123279	2.67503305806486	0.0444471976163441	0.00120127561125254	-5.00297577912198	39.5147478698101	1.06796615864352	5.90800909623426	374.614505764273	0.562484242889298	20.2494327440148	1436.4097704583	2.04963117814682	0.0512407794536704	16.3970494251745	5.73162738818248	28.8818789213491	0.780591322198625	5.40431413911963	20.7156272237869	0.559881816859106	24.1445301695718	57.7637578426982	1.56118264439725	18.9093188842042	20.7156272615291	6.17722691980156	9.08545089509515	12.1247194629501	15.15430265418	18.1853532894853	5.68502722743876	0.153649384525372	2.79251043132157	0.00897179691100944	0.00024248099759485	-7.57434609357866	39.5128726483079	1.0679154769813	5.90793283748122	3323.0833619833	4.72700335986245	179.538289836935	223.462374074425	0.241102738711498	0.00602756846778745	1.92882190969198	9.45014328730346	369.681670207155	186.465835103578	5.03961716496156	8.40121730099939	186.429979655993	5.03864809881062	276.736365251902	372.68428363631	10.0725482063868	38.6834777710614	186.429979655993	1.44691898293632	10.6962530293415	15.5580566368713	20.9665233937212	26.1131235653054	31.3811896331741	5.37992152900715	0.145403284567761	2.70387098220717	0.0176809197652249	0.000477862696357431	-6.48423204258109	39.5093673131296	1.06782073819269	5.90779027795394	3324.2119619833	4.72860876526785	179.599506053151	223.380861175842	0.241024589409462	0.00602561473523654	1.92819671527569	9.45079928451531	369.819413368744	186.530806684372	5.04137315363168	8.40177710313019	186.495137972109	5.04040913438132	276.834503851241	372.815021890164	10.0760816727071	38.6947735269903	186.495137972109	1.44508200260293	10.6969567536767	15.5590992360363	20.9679243899789	26.1148686493561	31.3832874989159	5.37973974991761	0.145398371619395	2.70381668701741	0.0179848587358829	0.00048607726313197	-6.45684398547554	39.5093688428492	1.06782077953646	5.90779034016932	4376.54436544035	6.22552541314417	236.710154888669	166.518358823119	0.185806666988628	0.00464516667471571	1.48645333590903	9.98311192101128	500.496758089893	247.654879044947	6.69337510932288	8.85723348719706	247.654879044947	6.69337510932288	367.376923732846	496.711649981785	13.4246391886969	48.4489424956631	247.654879044947	-1.82245031654884	11.2628250688451	16.411113964768	22.101967276146	27.5333132001002	33.0849165550043	5.2829904389943	0.142783525378224	2.67465535144128	0.261947670018111	0.00707966675724626	-2.15260620265706	39.5109426315018	1.06786331436491	5.90785434661387	3329.47876198332	4.73610065715978	179.885181728827	223.00154294615	0.240660591368084	0.00601651478420209	1.92528473094467	9.45385814251872	370.462264186598	186.834032093299	5.04956843495403	8.4043871499661	186.799227256627	5.04862776369262	277.292577147413	373.425168026767	10.0925721088316	38.7473625387053	186.799227256627	1.43646452503249	10.7002379631931	15.5639599112267	20.9744564145314	26.123004686503	31.3930684611402	5.37888967434572	0.145375396603938	2.70356275549319	0.0194008997509011	0.000524348641916246	-6.33505907519507	39.509376090704	1.06782097542443	5.90779063494754	5489.13336544036	7.80815556961645	297.131533267047	129.603621147771	0.150347209333808	0.00375868023334519	1.20277767467046	10.4273529650364	643.253225515967	313.826612757984	8.48180034481036	9.23775214658062	313.256457993229	8.46639075657375	463.265155624443	633.359298846222	17.1178188877357	55.0072746783715	313.256457993229	-2.8094026953625	11.7287089595756	17.1202370702715	23.0398723632886	28.7095210919632	34.494132318907	5.42208357015058	0.146542799193259	2.71641496605903	0.455798611606588	0.0123188813947727	-1.26253990756282	39.5124376040179	1.06790371902751	5.90791514522198	3467.73226198332	4.93276281932194	187.384168215313	213.630683915723	0.231499450626885	0.00578748626567212	1.85199560501508	9.53273043061757	387.364788049566	194.807544024783	5.26506875742657	8.47154135325828	194.791208124735	5.26462724661446	289.36942967504	389.460778411632	10.5259669840982	40.057372828125	194.791208124735	1.17874729977386	10.784732712235	15.6888124792144	21.1424967917946	26.3321645812822	31.6446053051975	5.35686578571728	0.144780156370737	2.69696983206222	0.0552155605666618	0.00149231244774762	-4.65437250318315	39.5095639292741	1.06782605214254	5.90779827452968	86.4699660678862	0.12300137420752	3.55733330096683	10.6817444490245	0.267043611225613	85.453955592196	4.53112138445374	61.1991345243352	51.2588672621676	1.3853747908694	6.32614531757713	3.97158988240078	0.107340267091913	5.85443196693989	53.3424964318529	1.44168909275278	23.8763539405937	5.82340007481213	3.7452267057174	5.00017260846822	5.93856583850407	7.14670174117766	8.29847168061332	9.53782325048878	4.52866632878875	0.122396387264561	2.42709019559173	0.196358866989232	0.00530699640511437	-2.6157130852077	39.4050964439066	1.06500260659207	5.90354386067882	78.4437660678862	0.111584304506239	3.34040897664251	11.3755661545061	0.284389153862653	91.0045292360491	4.38992934749771	57.4913762103474	45.3918881051737	1.22680778662632	6.13081951715833	3.90592275598456	0.105565479891475	5.85137592483219	53.2534906498926	1.43928353107818	21.887473973169	5.66695424748951	3.53492375527665	4.88287121777364	5.74400936537006	6.97093401137127	8.09382873317692	9.33405692181162	4.62909436088714	0.125110658402355	2.4623353245631	0.265362954067676	0.0071719717315588	-2.13179091522707	39.4035397387725	1.06496053348034	5.90348037897464	86.4062660678862	0.122910762543224	3.55561167934521	10.6863642614943	0.267159106537358	85.4909140919545	4.52986546188232	61.157048457165	51.2059742285825	1.38394524942115	6.32448634322073	3.97095578132676	0.107323129225047	5.85420403973169	53.3325903862908	1.44142136179164	23.8530343886828	5.8219448528835	3.74372032340981	4.99903067711243	5.93681411737743	7.14497419376031	8.29649331544294	9.53579841433844	4.52939103992029	0.1224159740519	2.42734732153454	0.19682396574628	0.00531956664179134	-2.61191148130158	39.4050703659971	1.0650019017837	5.90354279725457	75.0598660678862	0.106770790992726	3.24895221988575	11.7599737956858	0.293999344892145	94.0797903654865	4.34334264724919	56.7292397483382	43.3188698741691	1.17078026686943	6.05570533657966	3.88501903641402	0.105000514497676	5.86573154269426	53.868127398085	1.45589533508338	21.4074514625957	5.61537168846703	3.43103122698203	4.85243918820218	5.67491589287798	6.91986492417017	8.02922345559755	9.27347058375281	4.67734589382112	0.126414753887057	2.47899810394606	0.301748604154407	0.00815536767984885	-1.9253125017759	39.4046144891551	1.06498958078798	5.90352420705846	84.8735660678862	0.120730534947207	3.51418735502088	10.8011474461774	0.270028686154436	86.4091795694194	4.50020661725147	60.2404490619695	49.9813245309848	1.35084660894553	6.28558871559498	3.95632036240765	0.106927577362369	5.84972091040245	53.1239405948376	1.43578217823885	23.4178098582831	5.78802694242192	3.70677339828775	4.97245819072156	5.89571836975232	7.10508179534507	8.25077473451232	9.48926108267736	4.54716026967502	0.12289622350473	2.4336389681513	0.208376980792309	0.00563181029168402	-2.52025595764443	39.4044903678251	1.06498622615744	5.90351914547902	149.651566067887	0.212875627408089	5.26494411177764	8.01108211559712	0.200277052889928	64.088656924777	5.72036137896524	110.764370164987	107.632285082494	2.90898067790523	7.51818747438049	7.42733272315468	0.200738722247424	8.47886967049365	75.8287442295206	2.04942551971677	39.8917271876169	8.64692021698156	4.65871284864892	6.23355185111202	7.90879808438742	9.6662265198346	11.4692665422821	13.3042774384324	4.27374465235317	0.115506612225761	2.33399171041131	0.000283517216132462	7.66262746303952E-6	-13.1254560872736	39.4245597408381	1.06552864164427	5.9043373531597	3.90532116055041	4.30652381536532	4.58018542643445	4.57778740669939	4.42575658586677	4.42127300374805	4.37595115828625	4.33140974528867	3.73716639454468	4.12600058770102	4.32240956569932	4.34731825087254	4.299066548838	4.24205294638214	4.21437399964245	4.15006087751538	4.29803351869381	4.81947574271051	5.08771133343465	5.22793132251101	5.27651195303178	5.17113941003636	5.15493992617724	5.12127160673045	3.67091070119176	4.05409882264201	4.24689410791795	4.29170203114235	4.27518133504747	4.22994493945858	4.19084246927787	4.12096338319685	4.35534159296421	4.9139754243234	5.17305739690648	5.33895853460817	5.42028534085358	5.32371830597181	5.31045290038235	5.25787893325044	5.58329179753235	6.05964629346187	6.57135406985241	6.73088835194577	6.61970735442797	6.57096518740439	6.4802192739949	6.55516344809452	11.8713282759083	24.0298922431293	31.6775207062308	38.8073391847494	44.9099077995617	38.9703408816226	38.9473503446813	36.7534112585664	6.1864849520988	9.91860729777782	12.9790365249383	15.0666467590124	15.5859256918519	16.2098555832099	15.2599345501235	13.8924711827161	0.536149607233563	1.21244094403629	2.01478556349207	2.36430428886622	2.57638144734694	2.13996539328799	2.00565912637189	2.10303083489796	6.20320919421769	9.57721325873016	12.0579934143764	13.4140197515873	13.6518579820408	13.1849901133333	12.669303512517	11.8739633348072	0.786936443265307	1.21490848	1.52388439183673	1.67909784571428	1.69624721632653	1.60536294857143	1.55472797632653	1.46927196163265	58.2883034150138	113.176796612482	195.701723024462	234.760904836851	243.845268628504	208.858540359292	189.047129549605	211.827466738368	-0.0169002403904625	0.0334156413045085	0.0789944535983527	-0.02787980410244	-0.168441242808291	0.0890931254857663	0.0432336211410065	-0.0999672135511852	0.0574715276818671	0.195328393692688	0.0248487209963349	-0.0986858982248355	-0.0275807243237848	-0.00134495935368028	0.0332598407493091	-0.153902171737842	-0.195999988560507	-0.216092937114314	0.105298068707889	0.0456208295752805	-0.159342190127764	0.138057824131656	-0.0279982639193312	-0.0198868936200093	0.00426213624449324	0.158732439516611	0.00483955624620197	-0.102781633596926	0.0682303452180695	-0.0319264640515908	-0.0133640182272893	-0.143423929271606	-0.0195650610318105	0.129387284022221	0.00548540876568749	-0.0956627635697128	0.0789897969641544	-0.0300405520219624	-0.025451871026999	-0.134135510202479	-0.217765777479512	-0.156587836830064	0.0626439512492091	0.0785418182251397	-0.162028671355392	0.104730098844159	-0.0266119818239398	-0.00730330987795951	0.770076714250011	0.831737134678535	0.811281097681156	0.963889781865588	1.15993521318225	0.864641923505395	0.925310351499425	1.06889127205302	0.931143305972622	0.771035405995165	0.918631327699189	1.04656362332453	0.979608602950961	1.00511426159267	0.96022201410088	1.11569361311509	1.03324672359689	1.18076575491213	0.930633052632563	1.00066919911037	1.22827157073394	0.779105779510859	0.97947573220044	1.04694526019588	1.18335992049281	0.928952895671725	1.0550980167851	1.12054130961089	0.902096962672412	1.04726307323847	1.01326664519498	1.1334350916503	1.23621988943733	0.980948229606509	1.08133559635379	1.131900738577	0.901156766325212	1.04281236513977	1.02426249595867	1.13300362731202	1.02133065846986	0.932315277252305	0.915794324729808	0.96025824428088	1.20109671700676	0.812312060212144	0.950745243401147	1.07057568458385	8	5.77777777777777	4.25	3.52	1.97222222222222	1.23510204081633	1.04861111111111	0.742504409171076	0.461875	0.259973472094684	0.2	0.0979284369114877	0.0582191780821918	0.0502857142857143	0.0328703703703703	0.0205850340136054	0.0180795019157088	0.0140095171541712	0.0109970238095238	0.00812417100295888	0.511098947545732	4.02813979110022	3.86028989739735	3.76403388479278	3.46800919632834	3.22421521292538	3.08451581996122	3.06765906564324	3.0640616666707	3.97029029095106	3.8044341556463	3.67489211372534	3.36984964511237	3.14128997025183	2.98431237878057	2.96444357202579	2.93103284542857	4.05096146241263	3.89447184274495	3.83692420767291	3.51077365065343	3.36197067291828	3.25318394139849	3.2386625007444	3.18960541773518	3.95400326084725	3.78922204890321	3.65208668921941	3.34217144499622	3.12779387648963	2.96853360494205	2.95091405674049	2.91488658659299	4.04801946381904	3.89728564211945	3.84645769120826	3.51275163979352	3.39955287748644	3.31537113364882	3.3006425916528	3.23720944877831	7.42741995764029	6.52050303630824	6.4709214240836	6.4654933671355	6.45568001307805	6.4331774592425	6.3861154420266	4.93176077335501	2.00940247933002	1.92454622123131	1.87243125125263	1.60479045389044	1.5747398461247	1.55994552062242	1.54808163288405	1.39956688943669	2.04987596871463	1.9697751119572	1.9113644289746	1.6171866256804	1.56312696335006	1.53908681753542	1.51275374989339	1.40707929424762	1.96286834295281	1.83392772896257	1.74739118307997	1.41426686357799	1.28848655813361	1.19051283808857	1.1874316091696	1.129130096255	2.07520564631549	1.99495290641149	1.93418544989755	1.6390071081565	1.57298364548334	1.52460046011536	1.49295081381576	1.4132827407702	1.96308116034527	1.83113469554189	1.72939176501675	1.40907879136171	1.24522294840711	1.11991942298322	1.11407513618795	1.05942617033097	1.26109769030548	1.15330445759643	1.02837978839132	0.825657234302138	0.619384040459072	0.574167577295359	0.570421064849294	0.48908801459841	32.6491722172028	11.5341006172743	199.521680568173	126.644978574149	90.7733047631735	23.5422039931806	211.879835938626	0	235.422039931806	165.511052792292	181.733260531291	0.359565504198308	0	113.519357912191	0	0	235.422039931806	113.878923416389	347.244313323584	0	0	235.422039931806	347.244313323584	113.878923416389	0	235.422039931806	113.878923416389	0	0	347.244313323584	0	235.422039931806	347.244313323584	113.878923416389	0	0	113.878923416389	582.66635325539	0	0	235.781605436005	40.9073426574236	72.6120152547675	0	347.244313323584	37.9854672725105	0	0	256.100058965527	347.244313323584	61.0170327946917	106.015112727406	0	103.2295269744	313.894158215148	16.3333333333333	0.441441441441441	43.6666666666666	0.693121693121692	24.75	0.668918918918919	18.5	0.5	43.25	1.16891891891892	36.7999933464992	0.994594414770248	8.44348812127633	0.228202381656117	45.1368138370151	1.21991388748689	9.21434659936276	0.249036394577372	1.10016527936091	0.0297341967394841	0.23469387755102	0.489795918367347	0	0	0.0585585571825504	0.969369369369369	0.44095238095238	0.62164502164502	0.875968992248062	0.252169312169312	0.0714766714766718	-0.180692640692641	0.0934003771213073	0.455390334572491	0.258609652519226	0	-6.25	-0.168918918918919	3.32392292200788	0.0830980730501969	5.32392292200788	59.8465391966234	1.49616347991558	11.8223921003667	0.295559802509168	19.5021302677229	185.448129190487	4.63620322976216	4.37602952699169	0.109400738174792	7.37602952699169	71.7745483456294	1.79436370864073	1.39150923032491	0.0347877307581227	2.78301846064982	10.7260369212996	0.268150923032491	3.26381304723268	0.081595326180817	5.26381304723268	56.0235024384714	1.40058756096179	6.99398429286835	0.174849607321709	6.53207671137999	66.2237012791488	1.65559253197872	4.67206338869855	0.116801584717464	5.67206338869855	60.1433054977847	1.50358263744462	3.73127774546197	0.0932819436365493	5.73127774546197	63.4409742638296	1.58602435659574	4.30339745591821	0.107584936397955	5.3943378204922	59.6749123320998	1.49187280830249	24.6873517753398	19.3247274686442	13.6980084571606	6.00309443161135	22.8552557226545	16.2424861181855	27.8700672163153	32.88186237319	25.549622284852	20.5544443287771	24.6873517753398	19.3247274686442	24.6873517753398	19.3247274686442	24.6873517753398	19.3247274686442	24.6873517753398	19.3247274686442	4.77912349311153	4.57471097850338	6.47850964220857	7.05703698169789	8.46863300080086	9.38084235196479	10.6243228546662	11.6803956169116	12.8670813744122	13.9851680968514	15.1551196755142	16.3010595847173	17.4682511750623	18.627881456912	7.12528309151071	8.20220843643645	11.3357466615219	13.16534815143	15.8440609612231	17.9927658496124	20.5121277841215	22.8078906175296	25.2683741282081	27.6352516945269	30.0765537316545	32.4800582530252	34.9180994982293	37.342079918496	5.17614973257383	5.17332087637336	7.3673928659787	8.14840951752743	9.88227668413374	11.0119310436748	12.5789432138297	13.873608954795	15.3739142312689	16.7487148076634	18.2219870249261	19.6369608097006	21.0998665479189	22.5358028672773	2.42960533400291	0	2.56757510102387	0	2.93390784438689	0	3.45062951638698	0	4.04673921403822	0	4.67949693013205	0	5.32819206785252	0	4.66833276094573	4.44265125649032	6.29672029399692	6.84787787792672	8.22657087320855	9.10920236009957	10.3262060127908	11.3538914592467	12.516494057914	13.6086355032604	14.7559722566519	15.8784940383728	17.0245233670235	18.1629811026225	6.22059017009974	7.85282781228174	9.58073082680086	11.3606946077703	13.1720426699914	15.0041978315348	16.8512745138241	18.7097154836372	20.5771994693291	22.4521078119736	24.333250009115	26.2197145471187	28.1107828658453	30.0058765068445	5.19295685089021	6.41591495512723	7.75608831767306	9.12922521443381	10.5327210167273	11.9566996127709	13.3970753964924	3.32392292200788	3.15544563649919	3.06415676216533	2.79654145831568	2.44212196945863	2.31496571744796	2.1279132393134	1.98022163359304	1.9745938246681	1.65123724979406	1.35392269671675	1.01435261938493	0.938367718324541	0.818622393734737	0.363715993978127	11.8223921003667	10.5213113698238	10.2694217793991	9.56406597639467	8.32099707584561	7.64146548061782	6.49436424716985	6.03507570895361	5.66647080245025	5.07332873382916	3.62051321205895	2.25445098678924	2.01215502568023	1.65494910478219	0.6905455377088	4.37602952699169	4.13294862290853	3.5944666583147	3.16698356336743	3.04388475198781	3.32392292200788	3.15544563649919	3.06415676216533	2.79654145831568	2.44212196945863	2.31496571744796	2.1279132393134	1.98022163359304	1.9745938246681	1.65123724979406	1.35392269671675	1.01435261938493	0.938367718324541	0.818622393734737	0.363715993978127	11.8223921003667	10.5213113698238	10.2694217793991	9.56406597639467	8.32099707584561	7.64146548061782	6.49436424716985	6.03507570895361	5.66647080245025	5.07332873382916	3.62051321205895	2.25445098678924	2.01215502568023	1.65494910478219	0.6905455377088	4.37602952699169	4.13294862290853	3.5944666583147	3.16698356336743	3.04388475198781	2.71490675964569	2.54456749479406	2.3824266834798	2.25041877574201	2.02113955554023	1.69952490165691	1.07537470550574	1.0043354259839	0.853648384823108	0.399020756978993	1.39150923032491	0.86	0.86	0.86	0.86	0.531509230324909	0	0	0	0	0	0	0	0	0	3.26381304723268	2.99524792407664	2.92203556646057	2.66590130164875	2.33000584011515	2.1883026513543	1.95437900050757	1.8603963861788	1.80988508355318	1.60542883370594	1.21732099648565	0.859456955312139	0.813238223948056	0.702685235578077	0.309252849949426	6.99398429286835	6.66580063923582	6.540080390495	6.35911487527277	5.98261260011413	5.81302677393392	5.34881583176196	5.20160905190015	5.04235150006683	4.94038910036732	4.30039728632055	3.84439816201834	3.63162961679628	3.499297037423	3.08460780315065	4.67206338869855	4.4400750431091	4.18278838618781	4.10663809618981	3.70914372935569	3.4627397896427	3.33654518984636	3.29490680969032	3.11868164948686	2.9976727534383	2.74962379856846	2.11133789492542	2.05375966024995	1.87576267680208	1.50286079480519	3.73127774546197	3.56711060459847	3.3396489486833	3.25752249194893	2.83129330632809	2.7133635697706	2.5910998753961	2.50948401196842	2.42151836202802	2.25540592031938	1.9129541259653	1.78474026363782	1.51070115086382	1.42928194991462	1.08135699115639	4.30339745591821	4.10828191248321	4.01883945570528	3.75646463406057	3.40078991027906	3.26292385668791	3.05281805944286	2.92814389601324	2.8970458834357	2.63333270823451	2.26370858019881	1.87120010187778	1.81545187460018	1.68714492187988	1.22394969415671	1	4	0	0	4	0	0	12	3	9	3	0	0	1	0	0	0	0	0	0	0	0	0	0	0	0	0	0	0	0	0	0	0	0	0	0	0	0	0	0	0	0	0	0	0	0	0	0	0	0	1	0	0	0	0	0	0	0	0	0	0	0	0	0	0	0	0	0	0	0	0	0	0	0	0	0	0	0	0	0	0	4	2	1	3	0	1	5	0	0	0	0	0	0	0	0	0	0	0	0	0	0	0	0	0	0	0	0	0	0	0	0	0	0	0	0	0	0	0	0	0	0	0	0	0	0	0	0	0	0	0	0	0	0	0	0	0	0	0	0	0	0	0	0	0	0	0	0	0	0	0	6	13	0	0	0	0	3	1	0	4	1	0	0	0	0	0	0	0	1	1	0	0	0	0	0	3	2	7	0	0	0	0	0	0	0	0	0	0	0	0	1	0	0	0	0	0	0	18	2	0	6	0	0	0	0	0	4	2	1	1	5	0	0	0	0	0	0	0	0	0	0	0	0	0	0	0	0	0	0	0	0	0	0	0	0	0	0	0	0	0	0	0	0	0	0	0	0	0	0	0	0	0	0	0	0	0	0	0	0	0	0	0	0	0	0	0	0	3.89507437216737	0	-0.672357036900234	0	1.10606334660943	3.91509459476166	-7.8426954408064	0	0	-0.702066519355931	-1.45203014628454	0	0	0	0	0	0	0	0	0	0	0	0	0	0	0	0	0	0	60.8486591196281	13.3741926508002	32.0300650593803	0	0	0	0	0	0	0	0	0	0	0	0	0	0	0	0	0	0	0	0	0	0	0	0	0	0	0	0	0	0	0	0	0	0	0	0	0	0	0	0	0	0	0	0	0	0	0	0	0	0	0	0	0	0	3	0	1	0	1	3	5	0	0	2	9	0	0	0	0	0	0	0	0	0	0	0	0	0	0	0	0	0	0	6	1	6	0	0	0	0	0	0	0	0	0	0	0	0	0	0	0	0	0	0	0	0	0	0	0	0	0	0	0	0	0	0	0	0	0	0	0	0	0	0	0	0	0	0	0	0	0	0	0	0	0	0	0	0	0	0	6	0	0	2	2	1	1	1	2	2	6	0	0	8	8	3	5	3	6	7	0	0	0	0	0	0	0	0	0	0	0	0	0	0	0	0	0	0	0	0	0	0	2	1	4	2	4	3	2	3	13	0	1	10	10	6	9	5	7	8	0	0	0	0	0	0	0	0	0	0	0	0	0	0	0	0	0	0	0	0	0	0	9	8	14	4	8	7	6	5	0	0	0	0	0	0	0	0	0	0	0	0	0	0	0	0	0	0	0	0	0	0	0	0	0	0	0	0	0	0	0	0	0	0	0	0	0	0	0	0	0	0	0	0	0	0	0	0	0	0	6	3	5	1	3	1	2	0	0	0	9.44940787421155	11.9253245899384	0	0	11.0975050523554	12.7725793225859	0	0	11.0208283046023	0	0	0	0	0	5.15365595716911	0	0	0	0	0	0	0	0	604	0	0	0	0	0	0	0	0	0	0	0	0	0	0	0	0	0	0	0	0	0	0	0	0	0	0	0	1	0	1	0	0	0	0	0	0	0	0	0	0	0	0	0	0	0	0	0	0	0	0	0	0	0	0	0	0	0	0	0	0	0	0	0	0	0	0	0	0	0	0	0	0	0	0	0	0	0	0	0	0	0	0	0	0	0	0	0	0	0	0	0	0	0	0	0	0	0	0	0	0	0	0	0	0	0	1	0	1	0	0	0	0	0	0	0	0	0	0	0	0	0	0	0	0	0	0	0	0	1	0	0	0	0	0	0	0	0	0	0	0	0	0	0	0	0	0	0	0	0	0	0	0	0	0	0	0	0	0	0	0	0	0	0	0	0	0	0	0	0	0	0	0	0	0	0	0	0	0	0	0	0	0	0	1	0	1	0	0	0	0	0	0	0	0	0	0	0	0	0	0	0	0	0	0	0	0	1	0	0	0	0	0	0	0	0	0	0	0	0	0	0	0	0	0	0	0	0	0	0	0	0	0	0	0	0	0	0	0	0	0	0	0	0	0	0	0	0	0	0	0	0	0	0	0	0	0	0	0	0	0	0	1	0	1	0	0	0	0	0	0	0	0	0	0	0	0	0	0	0	0	0	0	0	0	1	0	0	0	0	0	0	0	0	0	0	0	0	0	0	0	0	0	0	0	0	0	0	0	0	0	0	0	0	0	0	0	0	0	0	0	0	0	0	0	0	0	0	0	0	0	0	0	0	0	0	0	0	0	0	1	0	1	0	0	0	0	0	0	0	0	0	0	0	0	0	0	0	0	0	0	0	0	1	0	0	0	0	0	0	0	0	0	0	0	0	0	0	0	0	0	0	0	0	0	0	0	0	0	0	0	0	0	0	0	0	0	0	0	0	0	0	0	0	0	0	0	0	0	0	0	0	0	0	0	0	0	0	1	0	1	0	0	0	0	0	0	0	0	0	0	0	0	0	0	0	0	0	0	0	0	1	0	0	0	0	0	0	0	0	0	0	0	0	0	0	0	0	0	0	0	0	0	0	0	0	0	0	0	0	0	0	0	0	0	0	0	0	0	0	0	0	0	0	0	0	0	0	0	0	0	0	0	0	0	0	1	0	1	0	0	0	0	0	0	0	0	0	0	0	0	0	0	0	0	0	0	0	0	1	0	0	0	0	0	0	0	0	0	0	0	0	0	0	0	0	0	0	0	0	0	0	0	0	0	0	0	0	0	0	0	0	0	0	0	0	0	0	0	0	0	0	0	0	0	0	0	0	0	0	0	0	0	0	1	0	1	0	0	0	0	0	0	0	0	0	0	0	0	0	0	0	0	0	0	0	0	1	0	0	0	0	0	0	0	0	0	0	0	0	0	0	0	0	0	0	0	0	0	0	0	0	0	0	0	0	0	0	0	0	0	0	0	0	0	0	0	0	0	0	0	0	0	0	0	0	0	0	0	0	0	0	1	0	1	0	0	0	0	0	0	0	0	0	0	0	0	0	0	0	0	0	0	0	0	1	0	0	0	0	0	0	0	0	0	0	0	0	0	0	0	0	0	0	0	0	0	0	0	0	0	0	0	0	0	0	0	0	0	0	0	0	0	0	0	0	0	0	0	0	0	0	0	0	0	0	0	0	0	0	1	0	1	0	0	0	0	0	0	0	0	0	0	0	0	0	0	0	0	0	0	0	0	1	0	0	0	0	0	0	0	0	0	0	0	0	0	0	0	0	0	0	0	0	0	0	0	0	0	0	0	0	0	0	0	0	0	0	0	0	0	0	0	0	0	0	0	0	0	0	0	0	0	0	0	0	0	0	21	0	19	0	0	0	0	0	0	0	0	0	0	0	0	0	0	0	0	0	0	0	0	0	0	0	0	0	0	0	0	0	0	0	0	0	0	0	0	0	0	0	0	0	0	0	0	0	0	0	0	0	0	0	0	0	0	0	0	0	0	0	0	0	0	0	0	0	0	0	0	0	0	0	0	0	0	0	30	0	28	0	0	0	0	0	0	0	0	0	0	0	0	0	0	0	0	0	0	0	0	1	0	0	0	0	0	0	0	0	0	0	0	0	0	0	0	0	0	0	0	0	0	0	0	0	0	0	0	0	0	0	0	0	0	0	0	0	0	0	0	0	0	0	0	0	0	0	0	0	0	0	0	0	0	0	32	0	31	0	0	0	0	0	0	0	0	0	0	0	0	0	0	0	0	0	0	0	0	10	0	0	0	0	0	0	0	0	0	0	0	0	0	0	0	0	0	0	0	0	0	0	0	0	0	0	0	0	0	0	0	0	0	0	0	0	0	0	0	0	0	0	0	0	0	0	0	0	0	0	0	0	0	0	27	0	33	0	0	0	0	0	0	0	0	0	0	0	0	0	0	0	0	0	0	0	0	10	0	0	0	0	0	0	0	0	0	0	0	0	0	0	0	0	0	0	0	0	0	0	0	0	0	0	0	0	0	0	0	0	0	0	0	0	0	0	0	0	0	0	0	0	0	0	0	0	0	0	0	0	0	0	28	0	26	0	0	0	0	0	0	0	0	0	0	0	0	0	0	0	0	0	0	0	0	6	0	0	0	0	0	0	0	0	0	0	0	0	0	0	0	0	0	0	0	0	0	0	0	0	0	0	0	0	0	0	0	0	0	0	0	0	0	0	0	0	0	0	0	0	0	0	0	0	0	0	0	0	0	0	26	0	25	0	0	0	0	0	0	0	0	0	0	0	0	0	0	0	0	0	0	0	0	9	0	0	0	0	0	0	0	0	0	0	0	0	0	0	0	0	0	0	0	0	0	0	0	0	0	0	0	0	0	0	0	0	0	0	0	0	0	0	0	0	0	0	0	0	0	0	0	0	0	0	0	0	0	0	24	0	29	0	0	0	0	0	0	0	0	0	0	0	0	0	0	0	0	0	0	0	0	5	0	0	0	0	0	0	0	0	0	0	0	0	0	0	0	0	0	0	0	0	0	0	0	0	0	0	0	0	0	0	0	0	0	0	0	0	0	0	0	0	0	0	0	0	0	0	0	0	0	0	0	0	0	0	19	0	27	0	0	0	0	0	0	0	0	0	0	0	0	0	0	0	0	0	0	0	0	7	0	0	0	0	0	0	0	0	0	0	0	0	0	0	0	0	0	0	0	0	0	0	0	0	0	0	0	0	0	0	0	0	0	0	0	0	0	0	0	0	0	0	0	0	0	0	0	0	0	0	0	0	0	0	16	0	18	0	0	0	0	0	0	0	0	0	0	0	0	0	0	0	0	0	0	0	0	8	0	0	0	0	0	0	0	0	0	0	0	0	0	0	0	0	0	0	0	0	0	0	0	0	0	0	0	0	0	0	0	0	0	0	0	0	0	0	0	0	0	0	0	0	0	0	0	0	0	0	0	0	0	0	12	0	16	0	0	0	0	0	0	0	0	0	0	0	0	0	0	0	0	0	0	0	0	4	0	0	0	0	0	0	0	0	0	0	0	0	0	0	0	0	0	0	0	0	0	0	0	0	0	0	0	0	0	0	0	0	0	0	0	0	0	0	0	0	0	0	0	0	0	0	0	0	0	0	0	0	0	0	3.90689059560852	3.16992500144231	3.11333987602078	122.6433	197.74	197.74	-2.06490797221867	4.26384493373224	0.110899999999999	0.0122988099999999	696.54527667178	347.244313323584	256.100058965527	577.225913621264	239.945046566092	445.67	0.828698338720139	0.365171776385873	0.64166257360774	0.834907972218674	1	0	0.25	0.333333333333333	0.5	0.6	1	0.333333333333333	0.5	0.502380952380952	0.166666666666667	0.625	0	0	0	0	0	0	0	0	0	0	0	0	0	0	0	0
6	Molecule6	422.37	8.799375	31.604	50.5527	30.8521	54.0402	0.658416666666667	1.05318125	0.642752083333333	1.1258375	0.0758620689655172	48	30	9	51	33	13	40	2	0.0392156862745098	1	0	12	18	19	0	11	0	0	0	0	0	0	0	0	11	0	37.5	39.5833333333333	0	22.9166666666667	0	6	13	0	14	1	0	4	7	24	20	2	0.666666666666667	0.2	1.2	2	0.5	0	0	0	4	0	0	0	2	0	0	2	0.363636363636364	0	0	0	273.093838144999	0	0	0	208.744027188841	0	0	168	544	644.40404040404	194.683798056158	769.21	590.319043	209	497	533.818181818182	238.233423992357	793.46	526.374202	17	7.76666666666667	6.44444444444444	2.43055555555555	27	51	2.91547594742265	20.6380674133813	1.76470588235294	1.98960391342565	0.220123032220578	71	15	0.80284874079145	62	149.776986567003	5.90810859128679	20.812924244616	0.857142857142857	300	10	1.6	24.4266666666667	108	1264	104	2.77527936553938	13	5.17701149425287	21	12.8275862068966	9671	19273	9891	39094	27.3881193850973	641	34763	20.9782093191288	7.45071475222261	3.18123010381103	5.21008845497488	0.610714285714286	0.389915988151282	0.207317901843973	0.114610005976751	3.1476492832364	5.90997191777946	83.4153317932166	110.59592572696	92.8333333333333	3.09444444444444	19.7269064001942	17.1698358815159	9.11163939523354E-7	2.59066793039237E-8	-5.61419841600275E-9	3.37244308565728E-11	8.59444444444445	11.5236974769166	5.78756178705143	0	5.55458942959219E-8	-9.7412606260758E-9	na	83	0.848215717957096	3.52636052461616	5.12989871492307	6.03787091992214	6.96885037834195	7.89245204352035	8.82746811252065	9.7558572355321	10.6931033325822	11.6238852752785	12.5625890769065	4.20469261939097	0	5.6021188208797	0	7.2086003379602	0	8.91556654571064	0	10.6749143489748	3.52636052461616	3.95124371858143	4.31748811353631	4.62497281328427	4.92725368515721	5.11799381241676	5.25227342804663	5.44241771052179	5.6021188208797	5.67675380226828	3.71357206670431	4.35670882668959	4.96284463025991	5.53536382303124	6.10143940031655	6.49005942935975	6.84641164874108	7.29939610383053	7.71000907479893	8.01740538453383	13.0603007221132	8.1086232683546	10.6364714533305	1.31174813544998	2.5278481849759	4.12559346436142	3.44171454118614	21.9028947249637	14.1499734631394	13.5768437525809	12.5448175121217	10.4203038840051	8.40249692391922	0.730096490832122	0.428787074640587	0.266212622599625	0.169524560974618	0.103171325584209	0.0613320943351768	15.1283625700948	8.83133614870595	7.04886542045497	5.22723901060439	3.64004254652086	2.55266453543998	0.504278752336494	0.267616246930483	0.138213047459901	0.0706383650081674	0.0360400252130779	0.0186325878499268	21.9028947249637	14.1499734631394	13.5768437525809	12.5448175121217	10.4203038840051	8.40249692391922	91.8587428753953	3.73940856448434	295.475778953653	8.6223080378798	13.3212906342585	6.89955829674026	8.5878001900984	268.078200034615	74.2551794482155	1.54698290517116	3.42410494464978	8.5424263386148	4.41506101220307	4.87945318775636	1489.48565092265	19237.5441145605	1.48547529722733	4.78191968704857	30	1	147.206717868256	3.28766359164331	1.73394904596882	46.7918523953773	0.222332759173717	0.336660829951391	0.650827369424137	1.54698290517116	3.6126492827408	4.51184218813101	5.11090234442609	5.45996250072116	5.54329583405449	74.2551794482155	173.407165571558	216.568425030289	245.323312532452	262.078200034616	266.078200034616	0.276990741651605	0.646852916608539	0.80785541309336	0.91511847103112	0.977618471031121	0.992539490343707	4.03797959555	1.97231321798036	1.07312031259014	0.474060156295069	0.124999999999995	0.0416666666666616	0.264081243428047	0.616705531435772	0.770204306207852	0.872468235843907	0.932055345564032	0.946280952202675	93.3898248567199	19.0416601514236	0.634722005047453	3.83911442928372	2.55892533416259	0.0852975111387531	5.11785066832519	38.0833203028472	1.26944401009491	14.3239004176641	4.34798048487829	4.79095970131978	0.159698656710659	2.04126755354622	0.190836789913034	0.00636122633043447	-2.15801369210303	32.3878258820532	1.07959419606844	4.53114538748983	2252	5.17701149425287	150.133333333333	127.407092907093	0.237609070983557	0.0072002748782896	1.56821986849148	9.07325983142782	155.285441211722	5.17618137372406	6.57339222105946	155.285441211722	5.17618137372406	228.496132593502	310.570882423444	10.3523627474481	35.2072002250608	155.285441211722	10.3211776302669	15.0205926468066	20.2297705597835	25.2026855044272	30.2825212097859	4.86794500808325	0.162264833602775	2.06203699041963	0.0176347797632604	0.00058782599210868	-5.26088987930186	32.5089375089518	1.08363125029839	4.53600832698671	1548.40196078432	128.185029722247	3.02708776070825	7.10987946307227	66	2.2	5.45863180662561	5.3912595651839	0.179708652172797	5.34721282988141	45.2686787506397	1.50895595835466	30.0951200144989	6.95259316272439	5.45958551414416	6.87419849545329	8.36053938137086	9.88720571996184	11.4403655247658	5.47722557505166	0.182574185835055	2.21568188207949	5.47722557505166	0.182574185835055	2.21568188207949	32.4633788713057	1.08211262904352	4.53418116096175	0.943331564209292	81.2150071935391	32.8213923736235	0.994587647685562	216.621189665915	2.42455569997029	8.7737642064395	0.292458806881317	2.82955787588553	1	0.0333333333333333	2	17.547528412879	0.584917613762633	4.99233480692657	3.63266566299309	2.63108915996608	0	2.2648447650112	0	2.04312470148184	5.35030009988234	0.178343336662745	2.18513442722313	0.179799965735294	0.00599333219117646	-2.23563118610049	32.402142876354	1.0800714292118	4.53172119808298	61.5182925552544	0.141421362195987	4.10121950368362	7.60599120769859	0.230484582051472	50.1995419708107	3.92044715776841	19.0146025485897	0.633820084952991	3.83726175609661	4.47701471426217	0.149233823808739	6.40041985303518	38.0292050971794	1.26764016990598	14.3269358165381	5.10270449779561	4.3261883162627	4.78349080949959	6.48867303230548	7.72243789934238	9.20911948465179	4.732285666281	0.1577428555427	2.02521285931201	0.121385034146458	0.00404616780488192	-2.74750456552204	32.3900556243931	1.0796685208131	4.53123508151243	5580	12.8275862068966	372	49.6993856805393	0.0913200154752181	0.00276727319621873	0.602712102136439	10.677269573117	377.057588151458	12.5685862717153	7.72922305570805	375.116861550213	12.5038953850071	505.918027185871	754.115176302915	25.1371725434305	60.1277145083762	375.116861550213	11.9970353810684	17.7364498746831	23.7237450467997	29.631011310172	35.5652221459864	5.20918512598299	0.173639504199433	2.15030937548348	0.198546110834643	0.00661820369448811	-2.10641584672091	32.5019887532912	1.08339962510971	4.53572980707403	189.671283936222	0.436025940083269	12.6447522624148	1383.06767121767	2.80387923224136	0.0849660373406473	18.505602932793	4.99817570683118	19.4234760471596	0.647449201571986	3.86498086307175	13.2221197059795	0.44073732353265	16.4085343009723	38.8469520943191	1.29489840314397	12.965834030184	13.2221752435433	5.34819293830511	7.72671624326376	10.332216156791	12.9086012357511	15.4915579040672	4.79487921373572	0.159829307124524	2.04233301441446	0.040503909952735	0.00135013033175783	-4.17750915339785	32.5085286637002	1.08361762212334	4.53599194130632	1769.12501764297	3.804569930415	117.850001176198	169.249905588947	0.30311267303144	0.00918523251610423	2.0005436420075	8.62699898655198	241.627527830026	122.188763915013	4.0729587971671	6.26109381426465	122.109357395326	4.07031191317753	179.914004915249	244.035381457318	8.13451271524394	30.7890188652202	122.109357395326	1.32175583998234	9.84050986931047	14.2983204341048	19.2691275892131	24.0004583779198	28.8407017105925	4.83556999343902	0.161185666447968	2.0533430218641	0.132553517858008	0.00441845059526695	-2.63282622591153	32.5074215739273	1.08358071913091	4.53594757038095	1769.53871764297	3.80545960783435	117.877801176198	169.199799555376	0.303046062407045	0.0091832140123347	2.0001040118865	8.62743393958302	241.692410095455	122.217905047728	4.07393016825759	6.26140450545605	122.138910476042	4.07129701586805	179.954846300072	244.09492761875	8.13649758729166	30.7964542324773	122.138910476042	1.31999428936266	9.84098297512958	14.2990615699301	19.2700868736764	24.0016739797073	28.8421505519482	4.83551296900561	0.16118376563352	2.05332765725797	0.132591002671565	0.00441970008905218	-2.63245783554633	32.5074296245223	1.08358098748408	4.53594789304528	2119.25451764297	4.55753659708165	141.429934509532	133.500413764963	0.25692135790129	0.00778549569397847	1.69568096214851	8.96267750666703	299.539617902235	147.575308951118	4.91917696503725	6.50704110328854	147.575308951118	4.91917696503725	213.291558496078	296.613617902235	9.88712059674117	37.5780701125815	147.575308951118	-1.68435983895135	10.2029127555602	14.8853493101593	20.0165731626768	24.9539227582985	29.9738148782921	4.80793595385142	0.160264531795047	2.04587602148852	0.196230208111993	0.00654100693706642	-2.12170240667104	32.5154912779188	1.08384970926396	4.53627096050099	1771.46931764298	3.80961143579136	118.007534509532	168.966562371599	0.302735630013733	0.00917380697011313	1.99805515809064	8.62946281409935	241.995256227958	122.353928113979	4.07846427046597	6.26285375018089	122.276839501456	4.07589465004854	180.145473217902	244.372839002912	8.14576130009708	30.8310509952079	122.276839501456	1.311732439793	9.84318973316118	14.3025180255348	19.2745610339426	24.0073434418851	28.8489079320737	4.83524621753353	0.161174873917784	2.05325578160261	0.132765845473509	0.00442552818245031	-2.63074090359743	32.5074672353935	1.08358224117978	4.53594940047155	2476.10001764298	5.32494627450102	165.513334509532	108.477699011042	0.223968772779997	0.00678693250848477	1.47819390034798	9.26434860413717	363.425105445814	175.112552722907	5.83708509076356	6.72995183715768	174.544411742181	5.81814705807269	247.453672006852	356.176615780488	11.8725538593496	41.5929371500241	174.544411742181	-2.65324196460721	10.5253720986033	15.4044907641049	20.6795819957224	25.7979465901175	30.9783983577349	4.77371063799325	0.159123687933108	2.03656827116043	0.304860546782824	0.0101620182260941	-1.54769632732867	32.5268478248999	1.08422826083	4.53672593359748	1822.14756764298	3.91859691966233	121.413034509532	163.166763405738	0.294824868074692	0.0089340869113543	1.94584412929297	8.68218943668325	249.980103278862	125.942101639431	4.1980700546477	6.30051280874645	125.905840531276	4.19686135104254	185.168785896775	251.684741062552	8.38949136875175	31.6809385563377	125.905840531276	1.06612353163138	9.90049051957982	14.3919877263035	19.3905514658532	24.1542228264573	29.024032318519	4.82789376400756	0.160929792133585	2.05127311512955	0.137304814432153	0.00457682714773843	-2.58694270341006	32.5084765339355	1.08361588446452	4.5359898520373	71.0673525297164	0.152833016192938	3.61601683531443	8.60852420422194	0.260864369824907	56.8162597478648	4.34096322897852	51.0010482082691	42.3276241041345	1.41092080347115	4.87987167520073	3.99839204960372	0.133279734986791	5.91471698985632	43.3451107364504	1.44483702454835	19.8940800429223	5.6418967352154	3.54541893041153	4.81598863138118	5.74988341435594	6.97522322137838	8.13547726335088	9.38814266088399	4.36606404330731	0.145535468110244	1.9202703055149	0.165010018825089	0.0055003339608363	-2.34746905847908	32.3988891970178	1.07996297323393	4.53159036174248	64.2759525297164	0.138227854902616	3.38963683531443	9.14506979216847	0.277123327035408	60.3574606283119	4.19622047308293	47.1795609663881	37.0211804831941	1.2340393494398	4.70535078856373	3.93745430710606	0.131248476903535	5.91219790029148	43.2692480976171	1.44230826992057	17.9073277231351	5.49579731368029	3.32729246581418	4.69653460367032	5.57054946109278	6.82182764403807	7.96035288105003	9.21600765711202	4.45017158523839	0.14833905284128	1.94513026918027	0.24748823763795	0.008249607921265	-1.8193363108012	32.3969833714534	1.07989944571511	4.53151371894162	71.0134525297163	0.152717102214444	3.61422016864777	8.61202188770977	0.26097036023363	56.8393444588845	4.33967793280928	50.9647681041607	42.2825340520804	1.40941780173601	4.87848302189411	3.99781148667941	0.133260382889314	5.91452118991533	43.3367744349353	1.44455914783118	19.8803571071225	5.64052697427749	3.54386235254632	4.81482695889896	5.74822447889098	6.97367599428279	8.13374901544832	9.38640842759443	4.36669630937679	0.145556543645893	1.92045896728126	0.165567852463752	0.00551892841545839	-2.34307195288767	32.3988605249292	1.07996201749764	4.53158920872746	61.4126525297164	0.132070220494014	3.2941935019811	9.45280412035374	0.286448609707689	62.3885071943347	4.14834471199838	46.1594493319195	35.0794746659597	1.16931582219866	4.63515924284628	3.91763966670309	0.130587988890103	5.92465066049214	43.7848434589838	1.45949478196613	17.3682986708614	5.44819897336163	3.2188558246682	4.66550078480575	5.50987502343475	6.77891145334084	7.9064047312591	9.16537153800971	4.48671599036501	0.149557199678834	1.95578573853835	0.291016631856168	0.0097005543952056	-1.60824656998094	32.3979239875068	1.07993079958356	4.53155154639241	69.7165525297164	0.149928069956379	3.57099016864777	8.69923457856002	0.263613169047273	57.4149482184961	4.3093143353012	50.1077305553893	41.2055652776947	1.37351884258982	4.84486762913092	3.98437367423613	0.132812455807871	5.9106728757644	43.1607446004461	1.43869148668154	19.462446366148	5.60865473381598	3.50565949387644	4.78778856421421	5.70949969631849	6.93814996513693	8.09400747700186	9.34670092017112	4.38211340533054	0.146070446844351	1.92505083761471	0.179410527647774	0.00598035092159246	-2.23845622960839	32.3982168633356	1.07994056211119	4.53156332434906	130.246652529717	0.280100328020896	5.58866016864777	6.46912654416837	0.196034137702072	42.6962351915112	5.68125944452667	98.5668807553201	95.7001903776601	3.190006345922	5.94273840517646	7.42734821232203	0.247578273744068	8.53551432904785	68.9109754817044	2.29703251605681	33.6918320648326	8.76442936307701	4.54152193510899	6.20932180103767	7.95162700466575	9.75626816145566	11.5913458275917	13.4465884088935	4.22380980145443	0.140793660048481	1.87711306093624	0.0425716088714718	0.00141905362904906	-4.11263980980693	32.4176117905663	1.08058705968554	4.53234305148975	3.69027608237449	4.147615765965	4.41295040625573	4.40429514882738	4.25201812255537	4.19975185508586	4.05515405606592	3.7971566420199	3.53900456139978	3.9722847906038	4.17080644361354	4.15170431127424	4.06738101648052	3.9748162729963	3.82758503612821	3.6028817468239	4.05479448624817	4.54655165608554	4.94912740879245	5.06685525077856	5.00798327546816	4.91613957574813	4.84351054608195	4.67573356659307	3.46884746935166	3.90433008142181	4.09338292149383	4.09182372157146	4.02527079067711	3.92659524157476	3.78459505399716	3.56416123909815	4.10234532922358	4.60830723868889	5.04303993668235	5.18158768414527	5.15227245407888	5.04626276466336	4.98091006955129	4.83377205832753	5.41115498393485	5.88262957662755	6.48336585525934	6.68218097717369	6.51956087824084	6.53593043035382	6.49736470230467	6.20293261556065	8.35745397333334	13.5154967811111	25.91327243	32.5731600955556	32.6950658755556	28.4708215044444	27.4274753411111	24.9768240211111	4.11144831083332	7.33530220194443	10.5608186925	11.9917340288889	11.9297478630556	10.7658003044444	9.85592869527778	8.28868159611111	0.549566071289066	0.818119676132819	1.79993307035157	2.39690040929688	2.0549330723047	1.92489166460938	1.87921901660157	1.59176299953126	4.75763653210504	7.84764536784289	10.4634169797613	11.198219356901	10.7465728948394	9.74527477602431	8.79242940789498	7.25835792190105	0.610946494531249	0.99661395109375	1.32231604015625	1.3999054959375	1.32889695546875	1.208253494375	1.08739060796875	0.894417233437503	88.2276813050391	122.197843978633	245.145910003477	321.939852033047	307.447879138555	292.367077183359	291.628728625352	234.454025360156	-0.0972803012760312	-0.041385389550712	0.0294147655001422	-0.00597022387124496	0.0116691627905985	-0.00536500941330046	-0.0544006554463349	-0.041287034811886	0.196484772470122	0.000789106468892206	0.0100969712900534	-0.0431484478354428	0.0584021604459731	-0.0680314375305891	-0.130910700111893	-0.0200471359976097	-0.271172819594041	-0.173067864816119	-0.0180099986239661	0.0909340988287815	-0.0646132940634268	0.0335478370406127	0.0288033707781847	-0.0843695224517701	0.264108027399984	-0.0534065074585925	-0.0295959848202835	-0.00685736747175878	0.0400460363638048	-0.0813683999405173	-0.12581927784744	-0.0334274313414618	0.24903551087817	-0.0727618236366839	-0.0380867188225598	0.00711552421123985	0.0298160651768817	-0.0778602691849113	-0.115785966908177	-0.039432094633785	-0.266224799022941	-0.123024705443991	-0.00506131653437631	0.0338213105819051	-0.0437419986585032	0.0253372246634501	0.0372239685013665	-0.0732585933443649	0.79706511651342	0.761260868567311	0.852708508884133	0.971301544725445	0.982855004680495	0.982168392911987	1.0666543406457	1.10351703058683	0.738748269551175	0.959720669779804	0.937415130135936	0.994081171945372	0.935732504228273	1.04467169288107	1.10392394348179	1.00875839602041	1.09200387329947	0.95359237851643	0.973303897062121	0.933090787271372	1.02822307898567	0.946533703614824	0.988726526216569	1.11722709626418	0.881266284306895	1.19092293539932	1.05915389995907	0.98451835482523	0.935348930249226	1.05987628793907	1.07904969143222	0.961566634331599	0.926209941938464	1.23064828433279	1.0823122635853	0.979366316986306	0.940581659731026	1.05688905889363	1.06813780365113	0.959601121144701	1.08294081574536	0.831263641906644	0.874971087900152	0.959209650582317	1.01707001861196	1.00248833636274	1.04158090614204	1.1092424121314	7	4.88888888888889	3.6875	3.47111111111111	1.75	1.21224489795918	0.635416666666667	0.479465860418241	0.248125	0.193857769615345	0.212121212121212	0.0958605664488017	0.0594758064516129	0.0598467432950191	0.034313725490196	0.0257924446374294	0.016292735042735	0.0159821953472747	0.0103385416666667	0.0107698760897414	0.540793846590689	4.04984609596938	3.82631924316732	3.67743239202481	3.26677939934712	3.18375959680171	3.02774290414654	2.8648173767829	2.79514530514559	3.99507174627514	3.77278071537754	3.61250384629686	3.1775163286462	3.07521566341486	2.90661194588423	2.7427213710665	2.66702802700268	4.07249775660561	3.87963444014371	3.73725734168313	3.3635049749663	3.26171538587736	3.10809359672556	2.96654365210691	2.89631328921842	3.97891437835269	3.76023100285795	3.596183623458	3.16108686325338	3.04614115454619	2.87874615514253	2.72463002237032	2.63119048142566	4.07027150903068	3.88859929796941	3.74747510336669	3.39744260172704	3.25481288146264	3.12203230081102	2.97911216788204	2.91495467803583	7.42742024323852	6.53461450055494	6.5174359955592	6.48613891747823	6.45590282897269	6.44541787139095	6.43284731010777	6.40150624992094	2.03580140583016	1.92795084026787	1.78894967191432	1.54040958577176	1.26895245538066	1.19895290453039	1.0788697356874	1.01557511565788	2.07736243259833	1.96429989949165	1.8126732353499	1.55409700118885	1.33798023954511	1.2530235728338	1.12365366004996	1.07626016614628	1.98949825172862	1.81973386671578	1.67721480401985	1.29536376531026	1.13695429083512	1.00450894441789	0.854903972570924	0.764495391273415	2.10075657756909	1.98551248411501	1.82833650086063	1.56602528282185	1.38899919589907	1.28834489523293	1.17198306115963	1.10923665863393	1.99006019495491	1.80936055512124	1.66105907550078	1.25769237836113	1.13468382374526	0.981115745543728	0.82497173854475	0.744844216681999	1.3155790036989	1.1446548275023	0.986957145511954	0.789544855062349	0.470975670735588	0.21957093924536	0.106657412269694	0.0775414889786513	0	0	199.162115063975	212.011664895991	31.043468928995	0	117.711019965903	0	117.711019965903	206.878187563709	181.733260531291	0	0	53.6058007939613	0	0	117.711019965903	53.6058007939613	388.611448095	0	0	117.711019965903	388.611448095	53.6058007939613	0	117.711019965903	53.6058007939613	0	0	388.611448095	0	117.711019965903	388.611448095	53.6058007939613	0	0	53.6058007939613	506.322468060903	0	0	117.711019965903	25.1770583736709	28.4287424202904	0	388.611448095	37.9854672725105	0	0	341.46674528737	388.611448095	48.472323461679	78.7507278263791	0	75.6055765691742	366.611672319787	13.1666666666667	0.438888888888889	34.8333333333333	0.725694444444444	19.75	0.658333333333333	16	0.533333333333333	35.75	1.19166666666667	27.6932356720824	0.923107855736082	6.90050183663049	0.230016727887683	35.0759238309708	1.16919746103236	7.24947162650889	0.241649054216963	1.10802653686062	0.0369342178953539	0.227848101265823	0.569620253164557	0	0	0.0611111111938953	0.98111111111111	0.442857142857142	0.640555555555554	0.837719298245614	0.282837301587301	0.0851388888888893	-0.197698412698412	0.143391812865497	0.447338618346546	0.266661375761032	0	-3.75	-0.125	3.39125956518391	0.102765441369209	5.39125956518391	50.8686787506397	1.54147511365575	12.2267373268525	0.370507191722804	20.0559902089689	162.702136475511	4.93036777198517	4.41755319567556	0.133865248353805	7.41755319567557	61.5634107156839	1.86555790047527	1.15082579046526	0.0348735088019777	2.30165158093053	4.02165158093053	0.121868229725168	3.30896028303528	0.100271523728342	5.30896028303528	47.9677320920271	1.45356763915234	7.10154759077922	0.215198411841795	6.62315411471736	55.5838044947761	1.68435771196291	4.7079354460199	0.142664710485452	5.7079354460199	51.1485723812212	1.54995673882489	3.77442513443034	0.114376519225162	5.77442513443034	53.9889494085312	1.63602876995549	4.36524605963874	0.132280183625416	5.46631693379953	50.8117927099634	1.53975129424132	19.5077072105783	16.067732634693	10.6356229706653	4.87396478818042	17.816870758501	13.404906243811	21.1063576079076	26.7372003221979	19.9219734463105	16.9187022263898	19.5077072105783	16.067732634693	19.5077072105783	16.067732634693	19.5077072105783	16.067732634693	19.5077072105783	16.067732634693	4.63472898822964	4.51085950651686	6.361302477573	6.98564181763922	8.38228942895144	9.32625499657255	10.5738521701988	11.6563069358981	12.8568940973614	13.9996196827728	15.1887401960424	16.3590545228489	17.5483516567348	18.7326197072523	7.02375895473844	8.12710918534638	11.2896194004515	13.1508361532394	15.8690149973726	18.0636617551227	20.6243231484637	22.9720623895406	25.4753168782468	27.8938693821352	30.3787201795885	32.8311819808624	35.3124898308519	37.7823239193392	5.04342511691925	5.10291057020542	7.25946793109105	8.06945973081623	9.7945024203296	10.9408564407442	12.51023577338	13.8176292416556	15.324847665885	16.7113508976137	18.1936299707702	19.6201618590496	21.0932060491431	22.5407872738244	1.63471571961837	0	1.72313921402532	0	1.86488962197121	0	2.04791423078936	0	2.26093017947101	0	2.49489164590536	0	2.74318891338339	0	4.53431844501614	4.36944785246702	6.1909348860668	6.77705416305748	8.15162983834582	9.06133718371967	10.2866936363868	11.3384186981396	12.515646094474	13.6303801504661	14.7956094311064	15.9399051453344	17.1053776619688	18.2650153775738	6.09356977004514	7.74283595543075	9.48577272199905	11.2786324891774	13.1019055355019	14.9460080668774	16.8056433335501	18.6775466818265	20.5595085445231	22.4499161965044	24.3475243587137	26.2513333724307	28.1605202450813	30.0743966510605	5.03695260241363	6.2813317304651	7.63324863558129	9.01467518359061	10.4247021485618	11.8547092400057	13.30123364681	3.39125956518391	3.17927001328048	2.9250810154522	2.62462891896507	2.31113759813753	2.17544381871863	2.14913753148868	1.84596990127765	1.71097691913573	1.29434398374328	0.871198854190379	0.36938793196629	0.329167143491499	0.257336180288545	-0.0515162916380067	12.2267373268525	11.0347099573831	9.81010446947264	8.74963555476181	7.43680871038857	6.9393833614616	6.6739500467803	5.62028985599786	5.12333791451699	3.51930665325235	2.01529498422955	0.904785395902308	0.727726118954968	0.568997887800773	-0.125519690458085	4.41755319567556	4.04861449829143	3.42090415946391	3.10090191604993	2.85877401120531	3.39125956518391	3.17927001328048	2.9250810154522	2.62462891896507	2.31113759813753	2.17544381871863	2.14913753148868	1.84596990127765	1.71097691913573	1.29434398374328	0.871198854190379	0.36938793196629	0.329167143491499	0.257336180288545	-0.0515162916380067	12.2267373268525	11.0347099573831	9.81010446947264	8.74963555476181	7.43680871038857	6.9393833614616	6.6739500467803	5.62028985599786	5.12333791451699	3.51930665325235	2.01529498422955	0.904785395902308	0.727726118954968	0.568997887800773	-0.125519690458085	4.41755319567556	4.04861449829143	3.42090415946391	3.10090191604993	2.85877401120531	2.76188457568593	2.34875081875324	2.25951411439902	1.89673791714718	1.72222911758506	0.887579542101371	0.438592499293212	0.355207330886997	0.264461661303783	-0.0627330747077232	1.15082579046526	0.86	0	0	0	0	0	0	0	0	0	0	0	0	0	3.30896028303528	3.03548658066679	2.79272103607616	2.52015333683636	2.19660460688096	2.03092032435011	1.99434475442947	1.69593299608846	1.57594602924483	1.23742716316138	0.763240140339833	0.332366748806566	0.286373746440966	0.213388299656373	-0.0475059985701231	7.10154759077922	6.78468480339553	6.45548980920264	6.13052987974539	5.75375618737148	5.62092635284282	5.37434320584669	5.1296612053929	4.92077758895456	4.22988847429241	3.87491380803418	3.32473069483363	3.2724708285148	3.07225437404946	2.97448650917256	4.7079354460199	4.39846878218805	4.13457265252391	3.89975999838448	3.55686835522426	3.49267300949587	3.25390798532744	3.13580037644756	2.87760713409272	2.71419238942133	1.90881788036155	1.67143338078477	1.46537510979944	1.29598136422483	1.2427105081327	3.77442513443034	3.59841961942321	3.18270088911141	3.05665115655778	2.83114876271466	2.62119356827022	2.52351432065253	2.29487426335572	2.14669759035384	1.78990862049631	1.4952187441375	1.15984972415051	1.07725730877138	0.97380160353021	0.559722489219083	4.36524605963874	4.13591563471605	3.88491966105422	3.58818863268132	3.26566579646839	3.11532228308589	3.08611815843427	2.76898365252083	2.64626687462786	2.2623730397379	1.75874918076526	1.29281883250395	1.21096716633553	1.09102804907819	0.895373002759027	1	5	0	0	5	0	0	12	3	9	1	0	0	0	0	0	0	0	0	0	0	0	0	0	0	0	0	0	0	0	0	0	0	0	0	0	0	0	0	0	0	0	0	0	0	0	0	0	0	0	1	0	0	0	0	0	0	0	0	0	0	0	0	0	0	0	0	0	0	0	0	0	0	0	0	0	0	0	0	0	0	4	4	1	3	0	1	1	0	0	0	0	0	0	0	0	0	0	0	0	0	0	0	0	0	0	0	0	0	0	0	0	0	0	0	0	0	0	0	0	0	0	0	0	0	0	0	0	0	0	0	0	0	0	0	0	0	0	0	0	0	0	0	0	0	0	0	0	0	0	0	8	11	0	0	0	0	0	1	0	5	0	0	0	0	0	0	0	0	0	0	0	0	0	0	0	3	3	6	0	0	0	0	0	0	0	0	0	0	0	0	1	0	0	0	0	0	0	10	0	0	8	0	0	0	0	0	4	4	1	1	1	0	0	0	0	0	0	0	0	0	0	0	0	0	0	0	0	0	0	0	0	0	0	0	0	0	0	0	0	0	0	0	0	0	0	0	0	0	0	0	0	0	0	0	0	0	0	0	0	0	0	0	0	0	0	0	0	0	0	-0.730061348504501	0	0	2.90025234891171	-8.15867724534801	0	0	-0.814916094524229	-4.07093022380991	0	0	0	0	0	0	0	0	0	0	0	0	0	0	0	0	0	0	79.9937027517518	12.9099719177795	10.803991227077	0	0	0	0	0	0	0	0	0	0	0	0	0	0	0	0	0	0	0	0	0	0	0	0	0	0	0	0	0	0	0	0	0	0	0	0	0	0	0	0	0	0	0	0	0	0	0	0	0	0	0	0	0	0	0	0	1	0	0	3	5	0	0	1	9	0	0	0	0	0	0	0	0	0	0	0	0	0	0	0	0	0	0	8	1	2	0	0	0	0	0	0	0	0	0	0	0	0	0	0	0	0	0	0	0	0	0	0	0	0	0	0	0	0	0	0	0	0	0	0	0	0	0	0	0	0	0	0	0	0	0	0	0	0	0	0	0	0	0	0	8	0	0	3	3	3	3	5	2	1	8	0	0	6	10	5	5	7	4	6	0	0	0	0	0	0	0	0	0	0	0	0	0	0	0	0	0	0	0	0	0	0	6	4	5	6	7	8	3	4	11	0	0	6	11	5	7	7	4	6	0	0	0	0	0	0	0	0	0	0	0	0	0	0	0	0	0	0	0	0	0	0	13	6	11	6	8	9	4	4	0	0	0	0	0	0	0	0	0	0	0	0	0	0	0	0	0	0	0	0	0	0	0	0	0	0	0	0	0	0	0	0	0	0	0	0	0	0	0	0	0	0	0	0	0	0	0	0	0	0	6	1	5	2	4	2	1	0	0	0	10.0515921692947	9.71334951255474	0	0	9.28130793908303	9.57186341043882	0	0	8.7439468064323	0	0	0	0	0	5.03822154880091	0	0	0	0	0	0	0	0	368	0	0	0	0	0	0	0	0	0	0	0	0	0	0	0	0	0	0	0	0	0	0	0	0	0	0	0	1	0	1	0	0	0	0	0	0	0	0	0	0	0	0	0	0	0	0	0	0	0	0	0	0	0	0	0	0	0	0	0	0	0	0	0	0	0	0	0	0	0	0	0	0	0	0	0	0	0	0	0	0	0	0	0	0	0	0	0	0	0	0	0	0	0	0	0	0	0	0	0	0	0	0	0	0	0	1	0	1	0	0	0	0	0	0	0	0	0	0	0	0	0	0	0	0	0	0	0	0	0	0	0	0	0	0	0	0	0	0	0	0	0	0	0	0	0	0	0	0	0	0	0	0	0	0	0	0	0	0	0	0	0	0	0	0	0	0	0	0	0	0	0	0	0	0	0	0	0	0	0	0	0	0	0	1	0	1	0	0	0	0	0	0	0	0	0	0	0	0	0	0	0	0	0	0	0	0	1	0	0	0	0	0	0	0	0	0	0	0	0	0	0	0	0	0	0	0	0	0	0	0	0	0	0	0	0	0	0	0	0	0	0	0	0	0	0	0	0	0	0	0	0	0	0	0	0	0	0	0	0	0	0	1	0	1	0	0	0	0	0	0	0	0	0	0	0	0	0	0	0	0	0	0	0	0	1	0	0	0	0	0	0	0	0	0	0	0	0	0	0	0	0	0	0	0	0	0	0	0	0	0	0	0	0	0	0	0	0	0	0	0	0	0	0	0	0	0	0	0	0	0	0	0	0	0	0	0	0	0	0	1	0	1	0	0	0	0	0	0	0	0	0	0	0	0	0	0	0	0	0	0	0	0	1	0	0	0	0	0	0	0	0	0	0	0	0	0	0	0	0	0	0	0	0	0	0	0	0	0	0	0	0	0	0	0	0	0	0	0	0	0	0	0	0	0	0	0	0	0	0	0	0	0	0	0	0	0	0	1	0	1	0	0	0	0	0	0	0	0	0	0	0	0	0	0	0	0	0	0	0	0	1	0	0	0	0	0	0	0	0	0	0	0	0	0	0	0	0	0	0	0	0	0	0	0	0	0	0	0	0	0	0	0	0	0	0	0	0	0	0	0	0	0	0	0	0	0	0	0	0	0	0	0	0	0	0	1	0	1	0	0	0	0	0	0	0	0	0	0	0	0	0	0	0	0	0	0	0	0	1	0	0	0	0	0	0	0	0	0	0	0	0	0	0	0	0	0	0	0	0	0	0	0	0	0	0	0	0	0	0	0	0	0	0	0	0	0	0	0	0	0	0	0	0	0	0	0	0	0	0	0	0	0	0	1	0	1	0	0	0	0	0	0	0	0	0	0	0	0	0	0	0	0	0	0	0	0	1	0	0	0	0	0	0	0	0	0	0	0	0	0	0	0	0	0	0	0	0	0	0	0	0	0	0	0	0	0	0	0	0	0	0	0	0	0	0	0	0	0	0	0	0	0	0	0	0	0	0	0	0	0	0	1	0	1	0	0	0	0	0	0	0	0	0	0	0	0	0	0	0	0	0	0	0	0	1	0	0	0	0	0	0	0	0	0	0	0	0	0	0	0	0	0	0	0	0	0	0	0	0	0	0	0	0	0	0	0	0	0	0	0	0	0	0	0	0	0	0	0	0	0	0	0	0	0	0	0	0	0	0	1	0	1	0	0	0	0	0	0	0	0	0	0	0	0	0	0	0	0	0	0	0	0	1	0	0	0	0	0	0	0	0	0	0	0	0	0	0	0	0	0	0	0	0	0	0	0	0	0	0	0	0	0	0	0	0	0	0	0	0	0	0	0	0	0	0	0	0	0	0	0	0	0	0	0	0	0	0	20	0	13	0	0	0	0	0	0	0	0	0	0	0	0	0	0	0	0	0	0	0	0	0	0	0	0	0	0	0	0	0	0	0	0	0	0	0	0	0	0	0	0	0	0	0	0	0	0	0	0	0	0	0	0	0	0	0	0	0	0	0	0	0	0	0	0	0	0	0	0	0	0	0	0	0	0	0	26	0	25	0	0	0	0	0	0	0	0	0	0	0	0	0	0	0	0	0	0	0	0	0	0	0	0	0	0	0	0	0	0	0	0	0	0	0	0	0	0	0	0	0	0	0	0	0	0	0	0	0	0	0	0	0	0	0	0	0	0	0	0	0	0	0	0	0	0	0	0	0	0	0	0	0	0	0	26	0	30	0	0	0	0	0	0	0	0	0	0	0	0	0	0	0	0	0	0	0	0	6	0	0	0	0	0	0	0	0	0	0	0	0	0	0	0	0	0	0	0	0	0	0	0	0	0	0	0	0	0	0	0	0	0	0	0	0	0	0	0	0	0	0	0	0	0	0	0	0	0	0	0	0	0	0	23	0	24	0	0	0	0	0	0	0	0	0	0	0	0	0	0	0	0	0	0	0	0	11	0	0	0	0	0	0	0	0	0	0	0	0	0	0	0	0	0	0	0	0	0	0	0	0	0	0	0	0	0	0	0	0	0	0	0	0	0	0	0	0	0	0	0	0	0	0	0	0	0	0	0	0	0	0	21	0	25	0	0	0	0	0	0	0	0	0	0	0	0	0	0	0	0	0	0	0	0	5	0	0	0	0	0	0	0	0	0	0	0	0	0	0	0	0	0	0	0	0	0	0	0	0	0	0	0	0	0	0	0	0	0	0	0	0	0	0	0	0	0	0	0	0	0	0	0	0	0	0	0	0	0	0	17	0	23	0	0	0	0	0	0	0	0	0	0	0	0	0	0	0	0	0	0	0	0	7	0	0	0	0	0	0	0	0	0	0	0	0	0	0	0	0	0	0	0	0	0	0	0	0	0	0	0	0	0	0	0	0	0	0	0	0	0	0	0	0	0	0	0	0	0	0	0	0	0	0	0	0	0	0	12	0	20	0	0	0	0	0	0	0	0	0	0	0	0	0	0	0	0	0	0	0	0	7	0	0	0	0	0	0	0	0	0	0	0	0	0	0	0	0	0	0	0	0	0	0	0	0	0	0	0	0	0	0	0	0	0	0	0	0	0	0	0	0	0	0	0	0	0	0	0	0	0	0	0	0	0	0	9	0	17	0	0	0	0	0	0	0	0	0	0	0	0	0	0	0	0	0	0	0	0	4	0	0	0	0	0	0	0	0	0	0	0	0	0	0	0	0	0	0	0	0	0	0	0	0	0	0	0	0	0	0	0	0	0	0	0	0	0	0	0	0	0	0	0	0	0	0	0	0	0	0	0	0	0	0	9	0	9	0	0	0	0	0	0	0	0	0	0	0	0	0	0	0	0	0	0	0	0	6	0	0	0	0	0	0	0	0	0	0	0	0	0	0	0	0	0	0	0	0	0	0	0	0	0	0	0	0	0	0	0	0	0	0	0	0	0	0	0	0	0	0	0	0	0	0	0	0	0	0	0	0	0	0	6	0	10	0	0	0	0	0	0	0	0	0	0	0	0	0	0	0	0	0	0	0	0	2	0	0	0	0	0	0	0	0	0	0	0	0	0	0	0	0	0	0	0	0	0	0	0	0	0	0	0	0	0	0	0	0	0	0	0	0	0	0	0	0	0	0	0	0	0	0	0	0	0	0	0	0	0	0	3.8073549220576	3	5.15036283209531	96.711	201.28	201.28	-2.06061954539971	4.24615291088332	-0.496699999999999	0.246710889999999	559.928268854865	388.611448095	341.46674528737	447.840531561463	186.918250639944	344.23	0.799817684642646	0.361526613589757	0.637588568129728	0.830619545399714	1	0	0.5	0.5	0.666666666666667	0.7	0.5	0.5	0.5	0.552380952380952	0.333333333333333	0.75	0	0	0	0	0	0	0	0	1	0	0	0	1	0	0	0
7	Molecule7	360.34	8.5795238095238	27.9328	43.6872	27.7272	46.9968	0.665066666666667	1.04017142857143	0.660171428571429	1.11897142857143	0.0861538461538462	42	26	7	44	28	14	36	4	0.0909090909090909	2	0	12	16	18	0	8	0	0	0	0	0	0	0	0	8	0	38.0952380952381	42.8571428571429	0	19.047619047619	0	3	15	0	16	1	0	3	4	18	16	1	0.615384615384615	0.125	1.125	2	0.666666666666667	0	0	0	3	0	0	0	1	0	0	2	0.428571428571429	0	0	0	210.857070707071	0	0	0	111.84454989455	0	0	138	470	553.126721763085	158.593409183715	670.96	505.772912	169	444	476.727272727273	191.700439752884	705.34	479.272	14.6666666666667	8.51666666666667	5.91666666666667	2.05972222222222	20	41	2.91547594742265	17.6299126198288	1.77272727272727	1.97007884009345	0.238163344324061	60	11	0.795280092145756	50	124.42837528546	5.57273582860202	16.9067941100337	1	243	9.34615384615385	1.42307692307692	20.3195266272189	87	912	86	2.67624008417607	12	4.88307692307692	17	9.80615384615385	6661	12930	6600	24484	24.404911923301	506	13210	18.3777284757552	7.06749633776778	2.99519747131085	4.99555879611118	0.5871336996337	0.385385547346729	0.21720115376928	0.104871693987689	2.24197231670446	5.88368866528093	49.2011075601199	73.551357180497	71.3333333333333	2.74358974358974	17.2111101096624	13.6435264569298	0.0000111766713583399	3.39796432199946E-7	1.549302394277E-7	9.31351150187814E-10	8.24358974358974	9.65515220750146	4.26530400188496	3.97548660656986E-12	7.82336530836684E-7	2.74512968264265E-7	na	59	1.04994095934559	3.36729582998647	4.93447393313069	5.82600010738045	6.73933662735717	7.6434829070772	8.56197533418813	9.47016294754888	10.3908091071141	11.3009814639096	12.2229248461637	4.04305126783455	0	5.39816270151775	0	6.97634807044775	0	8.65956043270316	0	10.3947327243232	3.36729582998647	3.73766961828337	4.0943445622221	4.38202663467388	4.58496747867057	4.7361984483945	4.8283137373023	4.95582705760126	5.03695260241363	5.11799381241676	3.61091791264422	4.26267987704132	4.91265488573605	5.4858337402191	6.00265173649855	6.35589062325608	6.64776943383168	6.99444889715845	7.31700488350799	7.70033764253767	12.7323118671137	7.34213173058472	10.1039533974724	1.37616073481533	2.76182166688767	3.97847513246362	3.30513811669678	19.0077072105783	12.4214526154206	11.0311562698562	10.0746146047996	8.9863886501991	6.32595286520265	0.731065661945318	0.443623307693594	0.269052591947711	0.170756179742366	0.113751755065811	0.0652160089196149	14.1922833155777	7.42261419336039	5.36006592959981	3.94857733268542	2.73658678333349	1.72173768704202	0.545857050599142	0.265093364048585	0.130733315356093	0.066925039537041	0.0346403390295378	0.0177498730622889	19.0077072105783	12.4214526154206	11.0311562698562	10.0746146047996	8.9863886501991	6.32595286520265	81.0924302746974	3.48488889523603	228.687613278804	7.20794260301192	11.5844666622958	5.81900053158612	6.9906411664405	226.477331756708	63.4186817307463	1.50996861263682	3.32968334322636	8.121478724107	4.44063635267327	4.67296999065541	1082.14708654857	12888.7867351578	1.55793078508673	4.58764487698978	26	1	122.211432671668	3.20234361250999	1.69534194434287	44.1524478466928	0.258118100470631	0.391999124248314	0.748995488827742	1.50996861263682	3.44100201853587	4.00413260078357	4.34376742236667	4.61780968437445	4.90982545833851	63.4186817307463	144.522084778507	168.17356923291	182.4382317394	193.948006743727	206.212669250217	0.280022204601357	0.63813046390779	0.742562480440954	0.805547426421393	0.856368296285275	0.910522336388793	3.88234881014194	1.95131540424289	1.38818482199519	1.04855000041209	0.774507738404307	0.48249196444025	0.264886339878569	0.603637997887289	0.702425216083034	0.762005676253896	0.810079557490754	0.861306443205332	86.9501683079445	16.3145689744782	0.627483422095316	3.15269657133273	2.5107573657166	0.0965675909891002	5.02151473143321	32.6291379489564	1.25496684419063	12.4274666673097	4.18669814553657	4.4237030046764	0.170142423256785	1.6790435010216	0.231578124963326	0.00890685096012792	-1.65178641362042	27.4038287936535	1.05399341514052	3.73830923852456	1587	4.88307692307692	122.076923076923	100.569264069264	0.248758774904494	0.0088842419608748	1.74131142433146	8.67265729404031	126.30633907833	4.8579361183973	5.46370538357291	126.30633907833	4.8579361183973	186.977391999022	252.61267815666	9.71587223679461	31.3113745592179	126.30633907833	9.91279411185643	14.3949160879588	19.4070636580499	24.1675993973697	29.0444759871012	4.65312232957849	0.178966243445326	1.73613562249723	0.0662701317924871	0.00254885122278796	-3.06457363087085	27.5307795597221	1.05887613691239	3.74352812345484	1153.17619047618	74.2292211238293	3.049223461135	5.34710753071749	56	2.15384615384615	4.54528887021612	5.31363852671891	0.204370712566112	5.2631843190142	38.1454986196394	1.46713456229382	25.741963740551	6.72339851925337	5.27299955856375	6.6631326959908	8.1300590399928	9.64192796422992	11.1835460149622	5.09901951359279	0.196116135138184	1.83946535236206	5.09901951359279	0.196116135138184	1.83946535236206	27.4765893619089	1.05679189853496	3.74130334044515	0.955496355032357	67.1152310880098	27.8206304744549	0.993593945516245	194.744413321184	2.3193497417779	7.72919148573046	0.297276595605018	2.30914857367135	1	0.0384615384615385	2	15.4583829714609	0.594553191210035	4.5563897509793	3.50446290874607	2.55204595262563	0	2.20966403227919	0	1.9876312101935	4.99327751310491	0.19204913511942	1.81580282951583	0.351752502960874	0.0135289424215721	-1.1797832893039	27.4202109886331	1.05462349956281	3.73898405973492	50.4761627405784	0.15531126997101	3.88278174927526	6.88089927510036	0.245746402682156	48.1662949257025	3.73704314210705	16.5269665845761	0.635652560945233	3.16730218741476	4.25161254050766	0.163523559250295	6.15251033161817	33.0539331691521	1.27130512189047	12.4204103269925	4.87100101471333	4.15798360835985	4.55587490889632	6.24645943258675	7.4304147366165	8.88141341706935	4.36594616836544	0.167921006475594	1.66420377916802	0.1516624491588	0.00583317112149232	-2.12971703094882	27.4060671887539	1.05407950725977	3.7384014670837	3187	9.80615384615385	245.153846153846	47.7466343297227	0.119081868719365	0.00425292388283445	0.833573081035553	9.88129306702636	248.060421449542	9.54078544036701	6.2258494407763	248.060421449542	9.54078544036701	337.435922447174	496.120842899084	19.081570880734	47.8679796910125	248.060421449542	11.182572467557	16.4900553358181	22.0716468825162	27.5622483375347	33.0842215535613	4.9363106807308	0.189858103105031	1.80284646214895	0.143795115636074	0.00553058137061824	-2.18986525058727	27.5258286899759	1.05868571884523	3.74332504693914	169.294631838749	0.520906559503844	13.0226639875961	799.268037518037	2.26717586607093	0.0809705666453903	15.8702310624965	4.9273409432863	18.4001847859927	0.707699414845872	3.28853767965894	13.4422234010139	0.51700859234669	15.9937287760829	36.8003695719854	1.41539882969174	12.4650008885571	13.4422582934324	5.34929040798868	7.78254134762769	10.3959218421058	12.9916975379596	15.5904618489837	4.42788353947652	0.170303213056789	1.68011009323865	0.119850689460236	0.00460964190231678	-2.39553460451437	27.553039656984	1.05973229449938	3.74444074494642	1195.29168045521	3.40538940300629	91.8685908042468	141.265057477536	0.328684593941877	0.0117387354979242	2.30079215759314	8.15941274649566	187.894896812709	94.9474484063546	3.65182493870595	5.14145657508628	94.9474484063546	3.65182493870595	142.980515874	189.741050658863	7.29773271764858	26.3876306887305	94.9474484063546	1.09861228866812	9.3579366048803	13.5182168208927	18.2770064699077	22.732887285008	27.3365689753273	4.69539839023739	0.180592245778361	1.74634836149309	0.0660066248054302	0.00253871633867039	-3.06907243232836	27.5259742785113	1.05869131840428	3.74333101926211	1195.55538045521	3.40614068505757	91.889060035016	141.222226270381	0.328620114435601	0.0117364326584143	2.3003408010492	8.1598102352577	187.944704653865	94.9699523269327	3.65269047411279	5.14172417199098	94.9699523269327	3.65269047411279	143.009089364149	189.786427730788	7.29947798964571	26.3950597213432	94.9699523269327	1.09701100730112	9.35837090240329	13.5189766997738	18.2779272842138	22.7340911602765	27.3379799551085	4.69536623714738	0.180591009121053	1.74634062918026	0.0660030528629469	0.00253857895626719	-3.06913353867812	27.525979918431	1.05869153532427	3.74333125062187	1444.43518128967	4.11519994669421	111.233167791513	110.85368652235	0.27947328039227	0.00998118858543822	1.95631296274589	8.5088638437509	237.094223970348	116.951111985174	4.49811969173747	5.3768113242707	116.951111985174	4.49811969173747	169.377484229941	235.129916278041	9.04345831838618	32.7027965610093	116.951111985174	-1.43317794701874	9.73748969234677	14.1869551461167	19.0869955258464	23.7904622745618	28.5786241755127	4.69109955658203	0.180426906022386	1.74531408956798	0.0803801392769375	0.00309154381834375	-2.84661323863545	27.5335701029148	1.05898346549672	3.74364257084406	1196.78598045521	3.40964666796357	91.984583111939	141.022906270678	0.328319580738007	0.0117256993120717	2.29823706516605	8.16166450971433	188.177164827072	95.0749824135357	3.6567300928283	5.14297225975038	95.0749824135357	3.6567300928283	143.142459296371	189.998210980918	7.30762349926606	26.4296500547818	95.0749824135357	1.08950426963735	9.36039683210059	13.5225203657277	18.2822222733007	22.7397058881546	27.3445609851671	4.6952156476502	0.180585217217315	1.74630441406814	0.0659861215883953	0.00253792775339982	-3.06942323234229	27.52600631346	1.05869255051769	3.74333233339335	1709.96668128968	4.87169994669424	131.905129329975	90.5424313968415	0.243323614964513	0.00869012910587547	1.70326530475159	8.83603611453371	293.948508932698	142.174254466349	5.46824055639803	5.59733449489726	141.605774737709	5.44637595145035	196.402090833103	288.779278163467	11.1068953139795	36.869521034292	141.605774737709	-2.36085400111801	10.0889812187163	14.7937192096368	19.8350230284454	24.7564270754998	29.7216468871148	4.67481294543498	0.179800497901345	1.74138701883295	0.119098034428402	0.00458069363186162	-2.40264805552892	27.5466281206936	1.05948569694975	3.74417795981952	1229.08923045521	3.50167871924562	94.4920638811698	136.094767971609	0.320642483753602	0.0114515172769144	2.24449738627522	8.20994220524229	194.292696309104	97.8387481545519	3.76302877517507	5.1753283069067	97.8387481545519	3.76302877517507	146.658950433959	195.570973232181	7.52196050893003	27.2932069624196	97.8387481545519	0.869115263381721	9.41310989918784	13.6141352655523	18.3937106899365	22.8851449475835	27.5152462408975	4.69095593048948	0.180421381941903	1.74527951768747	0.0653931678394212	0.00251512183997774	-3.07961582139135	27.5267420009661	1.058720846191	3.74336251219781	61.1799660678863	0.174301897629306	3.60393585137587	7.37035004031508	0.26322678715411	51.5924502822056	4.19668423223203	43.6996860806142	36.1786430403071	1.39148627078104	4.05197591151123	3.96849002635253	0.15263423178279	5.85180334907486	38.3327843306318	1.47433785887045	17.0168283901152	5.51978468076096	3.38971841637581	4.68494519458709	5.62786294296968	6.86685095179059	8.0343989542633	9.2972537617699	4.38675575107719	0.16872137504143	1.6695729807106	0.213601343557654	0.008215436290679	-1.74302965177125	27.4069236964519	1.05411244986354	3.73843675576467	56.2407660678863	0.160230102757511	3.41396662060664	7.79809989268515	0.278503567595898	54.5866992487961	4.07653201718201	41.7736035020211	32.7460017510105	1.2594616058081	3.93941152984653	3.90471515832852	0.150181352243405	5.84943946026726	38.2478709258429	1.47107195868627	15.934353117977	5.38499375994914	3.20754790557565	4.58694301663885	5.46009269881326	6.71800735343226	7.85997296007327	9.12513975327584	4.43135493016999	0.170436728083461	1.68099499443034	0.282963189845882	0.010883199609457	-1.42550214913908	27.4062275911918	1.0540856765843	3.73840807585366	61.1407660678863	0.174190216717625	3.60242815906818	7.37321307291006	0.263329038318217	51.6124915103705	4.19560450151189	43.6751490943656	36.1467745471828	1.39026055950703	4.05098083090537	3.96787751535702	0.152610673667578	5.85159123198036	38.3232748289377	1.4739721088053	17.0064304770382	5.51852104927079	3.38839578982495	4.68398214350678	5.62634462464915	6.86537726135075	8.03270117797258	9.29552956670547	4.38713152823454	0.168735828009021	1.66966970286943	0.214073905572396	0.00823361175278446	-1.74053429570759	27.4069031486485	1.0541116595634	3.73843590919455	54.1583660678864	0.154297339224747	3.33387431291434	8.03302155944438	0.286893627123014	56.2311509161107	4.03745730822127	41.4008219457911	31.5184109728956	1.2122465758806	3.8962672165278	3.88426394458438	0.149394767099399	5.86330545817556	38.8065672723867	1.49256027970718	15.6835872872923	5.34100514250493	3.11954155928028	4.56183298684147	5.40080216810944	6.67518425299006	7.8053543548237	9.07449400000762	4.44657081984081	0.171021954609262	1.68486555548306	0.318966671839017	0.0122679489168853	-1.29026220204721	27.4077944727021	1.05414594125777	3.73847263118886	60.1975660678863	0.171503037230445	3.56615123599126	7.44428604094429	0.265867358605153	52.11000228661	4.17016215533909	43.1787108420846	35.4269554210423	1.36257520850163	4.02826796017279	3.95372277371689	0.152066260527573	5.84743569980061	38.1127514944356	1.46587505747829	16.7803576408075	5.48912139807905	3.35603263770776	4.66162110900875	5.59077302887991	6.8314075455633	7.99353313936907	9.25598001339745	4.39611919188969	0.169081507380373	1.67198059321406	0.225789756059515	0.00868422138690444	-1.68036899064844	27.4064616551243	1.05409467904324	3.73841771949482	103.856066067886	0.295886228113636	5.24532431291434	5.50556646468685	0.196627373738816	38.538965252808	5.31803661963023	75.9705018473151	73.6521009236576	2.83277311244837	4.85468136293548	7.42732371482417	0.285666296724006	8.47287501263971	51.5454848943322	1.98251864978201	27.7916509533811	8.27908127791828	4.28129013398393	5.83089389363923	7.49179468055695	9.24848069423566	11.0605163711238	12.9120803141206	4.11805849126826	0.158386865048779	1.59820052826788	0.0016003531809585	0.0000615520454214809	-7.26903882272026	27.4264001223063	1.05486154316563	3.73923889980812	3.53851616979111	3.90545016133774	4.15434121341605	4.17503822121162	3.91569332396089	3.8100518361079	3.61237680793878	3.5263760394958	3.38664652826804	3.74461684082848	3.92505905451257	3.94332632705225	3.84625549942462	3.66623535575981	3.50718155240671	3.37261138631718	3.89020988821886	4.34983263154841	4.50432397351355	4.69054454532852	4.78112532910857	4.62835352820271	4.46968128692594	4.26934032831733	3.32942151444679	3.67802510598776	3.84931946315328	3.88633007109276	3.8346613227099	3.68640967146008	3.51098980001475	3.35405661603677	3.94338628192728	4.44693845612622	4.54846733048333	4.77133935516748	4.91157161568144	4.80693968986637	4.64869302708842	4.40595008031167	5.22755203237318	5.62903496190152	5.99584357020078	6.28869143298527	6.1423442282974	6.05737595354773	5.73774517571111	5.67790217233069	6.93171107741497	14.2276034230612	13.5109600328345	18.7431785258277	25.2126417551927	22.8936778197506	20.2947990187755	14.3684712313605	3.80361250666666	5.97260585333333	6.74193176888888	8.49548146222221	8.68117361777776	10.1704652044444	7.92114608	6.01809841333333	0.300340391428572	0.643876178775512	0.828062253061226	1.16155246040816	1.39791861959184	1.12794761857143	0.956539362448981	0.725801358775511	4.09353041653061	6.18723962020408	7.22324191428571	8.44171071959183	8.83612273530611	8.1984318855102	6.76207518755102	5.50840799938775	0.51668735510204	0.77887733877551	0.918700251428571	1.05972653387755	1.10241080816327	0.979555878367349	0.817558060408165	0.676854440816327	25.2517070607936	48.0309366950227	64.6009876627211	104.789443837704	137.036433451423	125.718594886984	92.3470711965022	69.7713788412528	-0.00749247712722407	0.156594095000132	0.0499208549421638	-0.0298732147968869	-0.372908204301485	0.180184948353157	0.090049920267473	-0.0726647645624831	0.038412848276447	0.374310887869278	-0.046986602912148	-0.213443705004617	-0.183817056738768	0.0193662780271745	0.136162154231034	-0.181405121439637	-0.165186197622849	-0.222804893719159	0.0732373295497757	0.132761867727751	-0.283613864945837	0.224409347859638	-0.033605017066859	-0.0199312085071091	-0.013845015239789	0.312769937555711	-0.0931840598584076	-0.241061103704464	-0.0255273750400462	-0.0545026644867977	0.10123721654332	-0.219810417305508	-0.033537513737369	0.272102280748861	-0.0959102787335897	-0.229273931613237	-0.000920658062767656	-0.0582354834330357	0.086428262846038	-0.219067624362428	-0.188099568816273	-0.082497129529228	-0.0157034969247379	0.216815755850341	-0.328238194756171	0.238493611197525	-0.0903734004212916	0.046599798870459	0.723952418931836	0.695721436979023	0.71515816565488	0.894627711682713	1.35861849774986	0.835047166827343	0.950850795903479	1.0352521596439	0.871322592207846	0.560700470081115	0.922320103215231	1.11499005917109	1.10893439118364	1.01754205772771	0.882125100808089	1.14638058131223	0.980720573510502	1.16011636025197	0.890849321679064	0.884311904854293	1.39602439275152	0.646847881931511	0.988837956911832	0.998249063591418	1.08931845102363	0.714695114306437	1.1351026176373	1.24163092347903	0.978444566581411	1.03159126652701	0.860207631622795	1.19416771211344	1.13527887226172	0.772698299057969	1.17320234780359	1.25394078891236	0.96817663443432	1.01607882954946	0.861343699103421	1.19582518478501	0.922794459426104	0.770347844181989	0.954006184216253	0.848570926560229	1.56364485045539	0.742921243168375	1.10492035874284	0.936378989243316	5.5	4	3.0625	2.44444444444445	1.34027777777778	0.646530612244898	0.494791666666667	0.340388007054674	0.2425	0.123762881338639	0.196428571428571	0.0975609756097561	0.06125	0.0509259259259259	0.0372299382716049	0.0202040816326531	0.0183256172839506	0.0141828336272781	0.0134722222222222	0.00952022164143376	0.519100387643396	4.01919687615505	3.85195584675068	3.46781862118757	3.0839084530196	3.06713518955094	3.01858769270433	2.90519783820368	2.72601424238665	3.96470061136794	3.79915278205341	3.36890443357082	2.98395393538874	2.96444824238994	2.91796245418792	2.80976201429448	2.65912376958558	4.04043237251624	3.88017452556327	3.50975999864406	3.25318363364547	3.23860944814584	3.16830017246412	3.02197359751917	2.87133142115891	3.9492449958149	3.78463591682709	3.34107120432158	2.96837618193804	2.9509209412467	2.90981916359527	2.78694980883786	2.65653290346439	4.03760519108403	3.87981148491594	3.51138583630141	3.31537312359291	3.30068814535455	3.2294008950954	3.02683212457046	2.90668996819493	7.42740080650478	6.49098523479518	6.46890879340495	6.44541848202833	4.88881664135719	4.7782085508678	4.60257380409678	4.4853317357917	2.00785200374926	1.88486461918399	1.60412434511218	1.57470771018393	1.55701435703451	1.40225118732028	1.06168113038455	1.05221943451816	2.04577283530355	1.92644848145419	1.61443009670121	1.53909188419875	1.51367844262227	1.40434438021943	1.14416192486362	1.06492374782614	1.96128895567181	1.82635561198756	1.41098284506249	1.19050907391255	1.18743446282389	1.12829942493115	0.897481521720425	0.806142108162648	2.06902750964219	1.94997165337162	1.63582968024104	1.52459697221229	1.49335633051966	1.39977264497734	1.19680695351157	1.08330559327202	1.96116876598047	1.8240776534353	1.40620888569971	1.11991562780595	1.11407440014206	1.05497407163121	0.885283796546393	0.763055094172275	1.15096984112261	1.01984492935056	0.617208494496648	0.574154338407267	0.570339669962559	0.477282472990752	0.0868388614843465	0.049753624801543	32.6491722172028	11.5341006172743	28.4287424202904	158.328433847464	74.5299887809828	11.7711019965903	141.253223959084	0	153.024325955674	197.194508065607	0	0	0	108.275929817607	0	0	153.024325955674	108.275929817607	197.194508065607	0	0	153.024325955674	197.194508065607	108.275929817607	0	153.024325955674	108.275929817607	0	0	197.194508065607	0	153.024325955674	197.194508065607	108.275929817607	0	0	108.275929817607	350.218834021281	0	0	153.024325955674	35.6639145628394	72.6120152547675	0	197.194508065607	37.9854672725105	0	0	128.050029482764	197.194508065607	55.7736047001074	100.771684632822	0	86.6266454880105	185.844128732384	11.6666666666667	0.448717948717949	29.1333333333333	0.693650793650794	17	0.653846153846154	18.5	0.711538461538462	35.5	1.36538461538462	18.920446686087	0.727709487926424	4.83802822017366	0.186078008468218	30.814229899933	1.18516268845896	7.58342439524699	0.291670169047961	0.750547384579357	0.028867207099206	0.242857142857143	0.471428571428571	0	0	0.0512820519506931	0.935897435897435	0.440540540540541	0.595238095238095	0.870114942528735	0.253110253110253	0.0984126984126985	-0.154697554697554	0.0657824933687002	0.479452054794521	0.234547942876816	0	1.5	0.0576923076923077	3.3136385267189	0.118344233097104	5.3136385267189	41.6556350998594	1.48770125356641	11.775443477075	0.420551552752679	19.4194370585601	128.512695859659	4.58973913784495	4.36993366220091	0.156069059364318	7.36993366220091	53.5931898125734	1.91404249330619	0.86	0.0307142857142857	1.72	6.88	0.245714285714286	3.26060335415894	0.116450119791391	5.26060335415894	39.1122291026642	1.39686532509515	6.98553354562186	0.249483340915066	6.52362599595873	46.232220132812	1.651150719029	4.66615774863545	0.166648491022695	5.52832031298316	42.0683481072335	1.50244100382977	3.72430652552714	0.133010947340255	5.72430652552714	44.1872787044595	1.57811709658784	4.29582475218521	0.153422312578043	5.38369324596898	41.5648269362879	1.48445810486743	17.3863868670186	13.5278161973113	9.69322809995923	4.21710691171051	15.501884571526	10.4237070590542	20.5158818359037	23.858282399557	18.0711778956924	14.3785942650254	17.3863868670186	13.5278161973113	17.3863868670186	13.5278161973113	17.3863868670186	13.5278161973113	17.3863868670186	13.5278161973113	4.4188406077966	4.20469261939096	6.11146733950268	6.68586094706836	8.10319175228579	9.01760477683336	10.2648962744474	11.3249921919087	12.515111284348	13.6375423117487	14.8112307633685	15.9616482523572	17.1330190733437	18.2973076039867	6.76041469108343	7.85127199710989	10.9860890159319	12.8428637373601	15.5223185271986	17.6977145014863	20.2208574073337	22.5385757801061	25.0059750738355	27.3903351499877	29.8402426457209	32.2576926820509	34.7045887274436	37.1396793534173	4.94875989037817	4.98702542845712	7.22947639365734	8.03442848486788	9.79866855689653	10.9427771384503	12.5262132485345	13.8291003516806	15.337917305713	16.7170313822927	18.1944768849089	19.6114102871902	21.0760907271271	22.512599704596	1.93395323493123	0	1.68195674600427	0	1.44374639821631	0	1.22193356491265	0	1.01899627340273	0	0.836986530289225	0	0.677236349838024	0	4.31642087757589	4.09100566095659	5.95269461233886	6.51186419330825	7.90220273391684	8.79815556920552	10.0264762015651	11.0680231217198	12.242120013639	13.3474252799251	14.5063434521348	15.6412208047652	16.7986173686787	17.9486267379619	5.85507192220243	7.48493028328966	9.21243817005833	10.9937820104307	12.8079621736929	14.6440654322943	16.4959141560727	18.3597127263073	20.2329528644937	22.1138748388523	24.0011859780999	25.893903806306	27.7912625353132	29.6926536005738	4.88280192258637	6.13448205394291	7.48871312492851	8.87959421005338	10.2991863753537	11.7387980391119	13.1939298884048	3.3136385267189	3.06519182659449	2.77701053222531	2.34744926081123	2.07337320652994	1.97568534053424	1.65072218609092	1.33731623790671	1.00509921941931	0.858891097340546	0.360679567955815	0.0627605478022889	-0.108656100700585	-0.258451401524616	-0.332701627302952	11.775443477075	10.2491937738139	9.43527370797355	8.03880688471219	6.21413327031942	5.66643660043164	4.98307100227193	3.46647258991617	2.05869994691585	1.71271823105246	0.516872356395875	0.139226088951227	-0.249951536587729	-0.461012961408814	-0.65718617879381	4.36993366220091	4.1313470254622	3.58112636945062	3.04341115299485	2.69017085479038	3.3136385267189	3.06519182659449	2.77701053222531	2.34744926081123	2.07337320652994	1.97568534053424	1.65072218609092	1.33731623790671	1.00509921941931	0.858891097340546	0.360679567955815	0.0627605478022889	-0.108656100700585	-0.258451401524616	-0.332701627302952	11.775443477075	10.2491937738139	9.43527370797355	8.03880688471219	6.21413327031942	5.66643660043164	4.98307100227193	3.46647258991617	2.05869994691585	1.71271823105246	0.516872356395875	0.139226088951227	-0.249951536587729	-0.461012961408814	-0.65718617879381	4.36993366220091	4.1313470254622	3.58112636945062	3.04341115299485	2.69017085479038	2.54451577449575	2.25355560669712	1.70176742480259	1.06593927830392	0.94294839212818	0.3968728814753	0.0750064834848854	-0.143165827300574	-0.296011442257077	-0.394512318367001	0.86	0.86	0.86	0.86	0	0	0	0	0	0	0	0	0	0	0	3.26060335415894	2.92750381395078	2.65336299441043	2.23338824468327	1.92974769091403	1.80998045080541	1.6108722622299	1.20627581712577	0.837110925425724	0.723528657393907	0.306323529690909	0.0574168105430442	-0.10375640883491	-0.224955976401584	-0.293684290837779	6.98553354562186	6.53409053951649	6.33329770800699	5.92214405049315	5.2389794684788	5.04234906988948	4.91065889419148	4.22506233646875	3.6545023091103	3.48377785891442	3	2.88093060722117	2.7311553453367	2.4680996398476	2.40286276445414	4.66615774863545	4.43572784580179	4.12734856853893	3.68292805609355	3.41046562935857	3.29496287613639	3.08626900850815	2.7537946521203	2.09768318359741	2.01180484465593	1.50248594128754	1.39311712745417	1.23853685382932	0.968189784447561	0.895241961236803	3.72430652552714	3.3385563047709	3.23508416159401	2.71786870011528	2.52230097081481	2.42154592757754	2.26823851235361	1.89835625092442	1.75859123774564	1.44377210541306	0.999279100320845	0.848596697929638	0.40320437787952	0.36155422682615	0.232004136912993	4.29582475218521	4.02076532981856	3.73916371174785	3.30233797573115	3.01208131692102	2.89721774156677	2.63632831642224	2.25075843661911	1.84544386018073	1.71057171925668	1.21956481242084	0.995212638130951	0.87105063754113	0.625477099059373	0.561638261832548	0	0	0	0	0	0	0	12	3	9	3	0	0	1	0	0	0	0	0	0	0	0	0	0	0	0	0	0	0	0	0	0	0	0	0	0	0	0	0	0	0	0	0	0	0	0	0	0	0	0	1	0	0	0	0	0	0	0	0	0	0	0	0	0	0	0	0	0	0	0	0	0	0	0	0	0	0	0	0	0	0	0	3	0	0	0	0	4	0	0	0	0	0	0	0	0	0	0	0	0	0	0	0	0	0	0	0	0	0	0	0	0	0	0	0	0	0	0	0	0	0	0	0	0	0	0	0	0	0	0	0	0	0	0	0	0	0	0	0	0	0	0	0	0	0	0	0	0	0	0	0	3	8	0	0	0	0	3	0	0	0	0	0	0	0	0	0	0	0	1	1	0	0	0	0	0	3	2	7	0	0	0	0	0	0	0	0	0	0	0	0	1	0	0	0	0	0	0	12	1	0	3	0	0	0	0	0	0	3	1	0	4	0	0	0	0	0	0	0	0	0	0	0	0	0	0	0	0	0	0	0	0	0	0	0	0	0	0	0	0	0	0	0	0	0	0	0	0	0	0	0	0	0	0	0	0	0	0	0	0	0	0	0	0	0	0	0	0	4.01417717439456	0	0	0	1.16340513983371	3.97679332535483	0	0	0	-0.508827947845804	-0.912768138463933	0	0	0	0	0	0	0	0	0	0	0	0	0	0	0	0	0	0	30.2012407965001	12.8836886652809	20.515624318279	0	0	0	0	0	0	0	0	0	0	0	0	0	0	0	0	0	0	0	0	0	0	0	0	0	0	0	0	0	0	0	0	0	0	0	0	0	0	0	0	0	0	0	0	0	0	0	0	0	0	0	0	0	0	3	0	0	0	1	3	0	0	0	2	9	0	0	0	0	0	0	0	0	0	0	0	0	0	0	0	0	0	0	3	1	4	0	0	0	0	0	0	0	0	0	0	0	0	0	0	0	0	0	0	0	0	0	0	0	0	0	0	0	0	0	0	0	0	0	0	0	0	0	0	0	0	0	0	0	0	0	0	0	0	0	0	0	0	0	0	3	0	0	0	1	0	0	0	1	0	3	0	0	3	5	0	3	0	2	2	0	0	0	0	0	0	0	0	0	0	0	0	0	0	0	0	0	0	0	0	0	0	3	1	5	1	4	1	3	0	8	0	0	4	6	2	5	2	2	3	0	0	0	0	0	0	0	0	0	0	0	0	0	0	0	0	0	0	0	0	0	0	9	8	13	3	6	4	4	1	0	0	0	0	0	0	0	0	0	0	0	0	0	0	0	0	0	0	0	0	0	0	0	0	0	0	0	0	0	0	0	0	0	0	0	0	0	0	0	0	0	0	0	0	0	0	0	0	0	0	6	3	5	1	3	1	2	0	0	0	3	6.33476371477577	0	0	5.86519753182598	7.99539631954938	0	0	6.64783851293241	0	0	0	0	0	5.15365595716911	0	0	0	0	0	0	0	0	174	0	0	0	0	0	0	0	0	0	0	0	0	0	0	0	0	0	0	0	0	0	0	0	0	0	0	0	1	0	1	0	0	0	0	0	0	0	0	0	0	0	0	0	0	0	0	0	0	0	0	0	0	0	0	0	0	0	0	0	0	0	0	0	0	0	0	0	0	0	0	0	0	0	0	0	0	0	0	0	0	0	0	0	0	0	0	0	0	0	0	0	0	0	0	0	0	0	0	0	0	0	0	0	0	0	1	0	1	0	0	0	0	0	0	0	0	0	0	0	0	0	0	0	0	0	0	0	0	0	0	0	0	0	0	0	0	0	0	0	0	0	0	0	0	0	0	0	0	0	0	0	0	0	0	0	0	0	0	0	0	0	0	0	0	0	0	0	0	0	0	0	0	0	0	0	0	0	0	0	0	0	0	0	1	0	1	0	0	0	0	0	0	0	0	0	0	0	0	0	0	0	0	0	0	0	0	1	0	0	0	0	0	0	0	0	0	0	0	0	0	0	0	0	0	0	0	0	0	0	0	0	0	0	0	0	0	0	0	0	0	0	0	0	0	0	0	0	0	0	0	0	0	0	0	0	0	0	0	0	0	0	1	0	1	0	0	0	0	0	0	0	0	0	0	0	0	0	0	0	0	0	0	0	0	1	0	0	0	0	0	0	0	0	0	0	0	0	0	0	0	0	0	0	0	0	0	0	0	0	0	0	0	0	0	0	0	0	0	0	0	0	0	0	0	0	0	0	0	0	0	0	0	0	0	0	0	0	0	0	1	0	1	0	0	0	0	0	0	0	0	0	0	0	0	0	0	0	0	0	0	0	0	1	0	0	0	0	0	0	0	0	0	0	0	0	0	0	0	0	0	0	0	0	0	0	0	0	0	0	0	0	0	0	0	0	0	0	0	0	0	0	0	0	0	0	0	0	0	0	0	0	0	0	0	0	0	0	1	0	1	0	0	0	0	0	0	0	0	0	0	0	0	0	0	0	0	0	0	0	0	1	0	0	0	0	0	0	0	0	0	0	0	0	0	0	0	0	0	0	0	0	0	0	0	0	0	0	0	0	0	0	0	0	0	0	0	0	0	0	0	0	0	0	0	0	0	0	0	0	0	0	0	0	0	0	1	0	1	0	0	0	0	0	0	0	0	0	0	0	0	0	0	0	0	0	0	0	0	1	0	0	0	0	0	0	0	0	0	0	0	0	0	0	0	0	0	0	0	0	0	0	0	0	0	0	0	0	0	0	0	0	0	0	0	0	0	0	0	0	0	0	0	0	0	0	0	0	0	0	0	0	0	0	1	0	1	0	0	0	0	0	0	0	0	0	0	0	0	0	0	0	0	0	0	0	0	1	0	0	0	0	0	0	0	0	0	0	0	0	0	0	0	0	0	0	0	0	0	0	0	0	0	0	0	0	0	0	0	0	0	0	0	0	0	0	0	0	0	0	0	0	0	0	0	0	0	0	0	0	0	0	1	0	1	0	0	0	0	0	0	0	0	0	0	0	0	0	0	0	0	0	0	0	0	1	0	0	0	0	0	0	0	0	0	0	0	0	0	0	0	0	0	0	0	0	0	0	0	0	0	0	0	0	0	0	0	0	0	0	0	0	0	0	0	0	0	0	0	0	0	0	0	0	0	0	0	0	0	0	1	0	1	0	0	0	0	0	0	0	0	0	0	0	0	0	0	0	0	0	0	0	0	1	0	0	0	0	0	0	0	0	0	0	0	0	0	0	0	0	0	0	0	0	0	0	0	0	0	0	0	0	0	0	0	0	0	0	0	0	0	0	0	0	0	0	0	0	0	0	0	0	0	0	0	0	0	0	16	0	12	0	0	0	0	0	0	0	0	0	0	0	0	0	0	0	0	0	0	0	0	0	0	0	0	0	0	0	0	0	0	0	0	0	0	0	0	0	0	0	0	0	0	0	0	0	0	0	0	0	0	0	0	0	0	0	0	0	0	0	0	0	0	0	0	0	0	0	0	0	0	0	0	0	0	0	24	0	17	0	0	0	0	0	0	0	0	0	0	0	0	0	0	0	0	0	0	0	0	0	0	0	0	0	0	0	0	0	0	0	0	0	0	0	0	0	0	0	0	0	0	0	0	0	0	0	0	0	0	0	0	0	0	0	0	0	0	0	0	0	0	0	0	0	0	0	0	0	0	0	0	0	0	0	25	0	21	0	0	0	0	0	0	0	0	0	0	0	0	0	0	0	0	0	0	0	0	4	0	0	0	0	0	0	0	0	0	0	0	0	0	0	0	0	0	0	0	0	0	0	0	0	0	0	0	0	0	0	0	0	0	0	0	0	0	0	0	0	0	0	0	0	0	0	0	0	0	0	0	0	0	0	20	0	22	0	0	0	0	0	0	0	0	0	0	0	0	0	0	0	0	0	0	0	0	6	0	0	0	0	0	0	0	0	0	0	0	0	0	0	0	0	0	0	0	0	0	0	0	0	0	0	0	0	0	0	0	0	0	0	0	0	0	0	0	0	0	0	0	0	0	0	0	0	0	0	0	0	0	0	18	0	16	0	0	0	0	0	0	0	0	0	0	0	0	0	0	0	0	0	0	0	0	2	0	0	0	0	0	0	0	0	0	0	0	0	0	0	0	0	0	0	0	0	0	0	0	0	0	0	0	0	0	0	0	0	0	0	0	0	0	0	0	0	0	0	0	0	0	0	0	0	0	0	0	0	0	0	14	0	13	0	0	0	0	0	0	0	0	0	0	0	0	0	0	0	0	0	0	0	0	5	0	0	0	0	0	0	0	0	0	0	0	0	0	0	0	0	0	0	0	0	0	0	0	0	0	0	0	0	0	0	0	0	0	0	0	0	0	0	0	0	0	0	0	0	0	0	0	0	0	0	0	0	0	0	13	0	12	0	0	0	0	0	0	0	0	0	0	0	0	0	0	0	0	0	0	0	0	2	0	0	0	0	0	0	0	0	0	0	0	0	0	0	0	0	0	0	0	0	0	0	0	0	0	0	0	0	0	0	0	0	0	0	0	0	0	0	0	0	0	0	0	0	0	0	0	0	0	0	0	0	0	0	9	0	13	0	0	0	0	0	0	0	0	0	0	0	0	0	0	0	0	0	0	0	0	2	0	0	0	0	0	0	0	0	0	0	0	0	0	0	0	0	0	0	0	0	0	0	0	0	0	0	0	0	0	0	0	0	0	0	0	0	0	0	0	0	0	0	0	0	0	0	0	0	0	0	0	0	0	0	7	0	8	0	0	0	0	0	0	0	0	0	0	0	0	0	0	0	0	0	0	0	0	3	0	0	0	0	0	0	0	0	0	0	0	0	0	0	0	0	0	0	0	0	0	0	0	0	0	0	0	0	0	0	0	0	0	0	0	0	0	0	0	0	0	0	0	0	0	0	0	0	0	0	0	0	0	0	4	0	6	0	0	0	0	0	0	0	0	0	0	0	0	0	0	0	0	0	0	0	0	3	0	0	0	0	0	0	0	0	0	0	0	0	0	0	0	0	0	0	0	0	0	0	0	0	0	0	0	0	0	0	0	0	0	0	0	0	0	0	0	0	0	0	0	0	0	0	0	0	0	0	0	0	0	0	3.90689059560852	3.16992500144231	1.01210948996486	90.2121	118.59	118.59	0.214869099302538	0.0461687298350839	2.0153	4.06143409	458.494763838889	197.194508065607	128.050029482764	406.079734219269	169.803169761995	310.28	0.885680200182095	-1.57263873440716	-1.52412564433741	-1.44486909930254	0	1	1	1	1	0.8	0	1	1	0.828571428571429	0.333333333333333	1	1	1	1	0	1	0	0	0	1	1	0	0	1	1	1	1
8	Molecule8	426.799999999999	5.26913580246913	43.8847999999999	78.4173	49.4894999999999	91.5894	0.541787654320986	0.968114814814815	0.61098148148148	1.13073333333333	0.0752688172043011	81	31	9	85	35	1	36	0	0	1	0	0	50	30	0	1	0	0	0	0	0	0	0	0	1	0	61.7283950617284	37.037037037037	0	1.23456790123457	0	28	2	0	0	1	0	5	15	30	22	4	0.709677419354839	0.363636363636364	1.36363636363636	1	0.2	0	0	0	5	0	0	0	4	0	0	0	0	0	0	0	221.611325997704	0	0	0	286.640426395071	0	0	192	228	236.149678604224	194.103711103916	353.87	242.82068649	250	277	279.272727272727	252.32556203164	447.36	295.84173528	17.5833333333333	16.5333333333333	6.1875	5.70555555555556	37	61	4.30116263352131	21.5532296318757	1.76303317535545	2.00424107320074	0.215399069074496	63	17	1.17411219230034	78	153.486062552164	5.46700759492894	20.6454321769555	1	285	9.19354838709677	1.56711758584808	24.0645161290323	103	1271	100	2.72079974974568	12	4.8	23	18.8602150537634	9855	10921	10285	12624	27.5993438227407	625	79919	22.4913833897063	6.64022156394129	2.65218651823921	4.81766996732899	0.645110087045571	0.414915312555966	0.207667238541405	0.115483758748838	1.45817052998375	4.88853150512555	20.8393877752983	67.8588026464608	53.4166666666667	1.72311827956989	24.56356359644	23.955902520722	0.000544182959542913	-6.99977678180906E-9	-1.11712454768262E-9	4.62377858114863E-9	7.22311827956989	11.723148241557	5.3202784279519	0	-2.82071726066996E-8	-2.6376684345381E-9	na	82	0.677827035189934	3.58351893845611	5.26269018890489	6.21660610108486	7.21007962817079	8.18395571730495	9.1783335758411	10.159020846652	11.1547780088459	12.138869243416	13.1357908243933	4.26267987704132	0	5.75257263882563	0	7.46450983463653	0	9.28089202792713	0	11.1515394413014	3.58351893845611	4.12713438504509	4.54329478227	4.87519732320115	5.22035582507833	5.4510384535657	5.66642668811243	5.90263333340137	6.09582456243222	6.22851100359118	3.61091791264422	4.17438726989564	4.62497281328427	5.00394630594546	5.37989735354046	5.64897423816121	5.92157841964382	6.21660610108486	6.45204895443723	6.60394382460047	13.5984149310301	8.80372460211062	9.2277872855799	1.04816855395131	0.424062683469282	4.16454401659358	3.47404862530668	22.6125196961929	14.3117851550182	15.4844219889665	14.5756876594307	11.8636458028604	10.1529344429917	0.729436119232028	0.408908147286236	0.25384298342568	0.156727824294953	0.091258813868157	0.0551789915379983	21.8526265105063	13.6979755768373	14.6770243857616	13.3741901230198	10.8443811804089	8.95958226631878	0.704923435822783	0.391370730766779	0.240606957143633	0.14380849594645	0.0834183167723758	0.0486933818821673	22.6125196961929	14.3117851550182	15.4844219889665	14.5756876594307	11.8636458028604	10.1529344429917	86.4480611992992	3.64171564051501	341.083834820609	13.680389938683	14.24659499455	10.7202379870608	12.9030608076288	513.527850233655	84.1283228766628	1.03862127008226	3.29090183498036	8.64575992822618	4.82516405232236	4.92725255300596	1530.26935326587	19297.3361598008	1.95388241068705	4.79665140958576	29	0.935483870967742	149.580085621993	3.14540842453338	1.74370782295068	43.3515627952569	0.219854097902739	0.325923662989025	0.671381854786309	1.03862127008226	2.24011913825974	3.77628530545568	4.87234356534613	5.54924382983144	5.54924382983144	84.1283228766628	181.449650199039	305.87910974191	394.659828793036	449.488750216347	449.488750216347	0.163824265496768	0.353339453968231	0.595642689296667	0.768526631249827	0.87529576051587	0.87529576051587	5.30122873280237	4.09973086462488	2.56356469742895	1.4675064375385	0.790606173053184	0.790606173053184	0.161621300977726	0.348588056011954	0.58763301071475	0.758192161594499	0.863525553591775	0.863525553591775	83.4854134042731	19.5585267199619	0.630920216772966	4.00314202685927	2.70507324699466	0.0872604273224084	5.41014649398932	39.1170534399239	1.26184043354593	14.6730728441433	4.41633008017305	4.85866094950796	0.156730998371224	2.12820144102091	0.231855225000046	0.00747920080645309	-1.96782764895067	34.3537881054294	1.10818671307837	4.76152136103346	2232	4.8	144	142.404725829726	0.263364836245437	0.00752470960701249	1.53629487809838	8.99541297543331	148.864221063711	4.80207164721648	6.73565002084581	148.864221063711	4.80207164721648	218.813142106015	297.728442127422	9.60414329443296	35.0104485505715	148.864221063711	10.2326833801866	14.8959714353284	20.0600894145392	24.9919532466718	30.028919389092	4.96601276259132	0.160193960083591	2.15762427718941	0.010066682583436	0.000324731696239871	-6.19105223776165	34.4990156056864	1.11287147115117	4.76720077960642	1361.56161616163	143.5258875811	2.21235665327904	8.84361509218393	70	2.25806451612903	5.7198039240442	6.02559055369526	0.194373888828879	5.96726711028785	48.8492817335006	1.57578328172583	31.4905368046954	7.34798535143448	5.57215403217776	7.06902342657826	8.6522484224091	10.2846941204975	11.9492624287455	5.56776436283002	0.179605302026775	2.31161062544312	5.56776436283002	0.179605302026775	2.31161062544312	34.4487844488017	1.11125111125167	4.76523909653312	0.923340977743113	90.8344480663177	34.800699624978	0.994305703570801	203.004081145705	2.42033635725765	8.63388767808067	0.278512505744538	2.90223982274928	1	0.032258064516129	2	17.2677753561613	0.557025011489075	4.82368285997914	3.6515157129794	2.59338729278207	0	2.20632442303679	0	1.97644879596895	5.41038054181133	0.174528404574559	2.27300621874892	0.262490420607802	0.00846743292283231	-1.80074827778868	34.3696777332546	1.10869928171789	4.7621439260028	68.6479017772552	0.147629896295173	4.42889688885517	7.34930459743223	0.209980131355207	42.8709434850213	4.01507954781283	19.4712090591842	0.6281035180382	3.99711805122366	4.84592915804307	0.156320295420744	6.84703041138875	38.9424181183684	1.2562070360764	14.6742367538684	5.34424801343212	4.3995597027401	4.98893725003028	6.73252516662416	8.07850497770834	9.63898426120129	4.68958087468413	0.151276802409166	2.08051549279378	0.147159987084871	0.00474709635757648	-2.57985180276261	34.3595627950779	1.10837299338961	4.76174765007477	8770	18.8602150537634	565.806451612903	33.4964483768951	0.0626043295183488	0.00178869512909568	0.365191922190368	11.4047275944922	573.529990913104	18.5009674488098	8.55152401189513	566.478882939153	18.2735123528759	631.618533302709	1147.05998182621	37.0019348976196	78.9621133337219	566.478882939153	12.7409184607401	19.0134602626787	25.3581737464211	31.6971605736021	38.0366425927184	3.77396158201708	0.121740696194099	1.78807217201159	0.0231560257271948	0.000746968571844994	-5.06954152742234	34.6411866967756	1.11745763537986	4.77273755955419	126.343077069204	0.271705542084311	8.15116626252932	2576.05966810967	4.59050399568291	0.131157257019512	26.777939974817	4.47893568736455	14.1685899238362	0.457051287865685	3.56911255565539	8.45431199886827	0.272719741898976	11.5463231333665	28.3371798476724	0.914102575731369	9.32077335270832	8.46109561327648	4.57344315745578	6.34757024927952	8.55949735742042	10.6667757622064	12.8105011857486	4.95453475035571	0.159823701624378	2.15450892438367	0.00335989443728732	0.000108383691525397	-7.6683905385063	34.4973264406635	1.11281698195689	4.76713485887546	2153.75	4.34223790322581	138.943548387097	147.044029056395	0.273032719033334	0.00780093482952383	1.59269086102778	8.92020111645454	286.812166576546	143.531083288273	4.630034944783	6.68653248425883	143.531083288273	4.630034944783	208.902025435655	287.046037544288	9.25954959820284	34.8927724281562	143.531083288273	0.223143551314233	10.1509651155657	14.796338312928	19.9087681421601	24.8129052376505	29.8082037681083	4.96670771242882	0.160216377820284	2.15781266866397	0.0270755952761746	0.000873406299231439	-4.8590081576085	34.5014932350288	1.11295139467835	4.76729746481607	2153.7674	4.34227298387097	138.944690322581	147.041318982254	0.27303115737407	0.00780089021068771	1.59268175134874	8.9202175373637	286.815674079736	143.532537039868	4.63008183999574	6.68654612029195	143.532537039868	4.63008183999574	208.90362251572	287.048983757155	9.25964463732759	34.8934670613788	143.532537039868	0.222663436077362	10.1509829529029	14.7963711396757	19.9088073561436	24.8129566711482	29.808264117767	4.96670222742205	0.160216200884582	2.15781118185624	0.0271020925850294	0.00087426105112998	-4.85769124384501	34.5014945246546	1.11295143627918	4.76729751513968	2172.571	4.38018346774193	140.178741935484	144.865605469854	0.27137033860465	0.00775343824584714	1.58299364186046	8.93866354490326	290.720835128993	145.160917564496	4.68261024401601	6.70173408463077	145.160917564496	4.68261024401601	210.696694923365	290.553512548347	9.3726939531725	35.4647945808406	145.160917564496	-0.335757695683446	10.1710582117555	14.8328445508673	19.9525241232227	24.8702165406278	29.8754981986345	4.96014714797695	0.160004746708934	2.15603313749867	0.0565586046177712	0.0018244711167023	-3.86725407262284	34.5030097548901	1.11300031467387	4.76735664096125	2153.8486	4.34243669354839	138.950019354839	147.02870077825	0.273023870273849	0.00780068200782426	1.59263924326412	8.9202941844292	286.83204508836	143.53932254418	4.6303007272316	6.68660976576358	143.53932254418	4.6303007272316	208.911077098708	287.06273541094	9.26008823906259	34.8967027741095	143.53932254418	0.220419845392568	10.1510662122712	14.7965243549598	19.9089903861994	24.8131967337254	29.808545796987	4.96667661748305	0.160215374757518	2.15780423980931	0.0272257642843774	0.000878250460786368	-4.85156175151312	34.5015005454922	1.11295163049975	4.76729775008402	2195.8	4.42701612903226	141.703225806452	143.054165603578	0.269384217103147	0.00769669191723276	1.57140793310169	8.96329723729079	295.844177968364	147.322088984182	4.75232545110265	6.72163039202578	147.322088984182	4.75232545110265	213.091169411807	295.340952161913	9.52712748909396	35.9153248620721	147.322088984182	-0.788457360364239	10.1979555484403	14.8803379267756	20.009916831529	24.9451453096542	29.9636223548713	4.95244932373799	0.159756429798	2.15394212488845	0.0955093231038492	0.00308094590657578	-3.16185812188847	34.5050980394527	1.11306767869202	4.7674381236891	2155.9801	4.34673407258065	139.089906451613	146.713087641813	0.272832959938302	0.00779522742680864	1.5915255996401	8.92231566562611	287.263346647673	143.718223323837	4.63607172012376	6.68828670313902	143.718223323837	4.63607172012376	209.107666989718	287.425278905738	9.27178319050767	34.9783460312582	143.718223323837	0.159649817529615	10.1532626191713	14.8005601880191	19.9138133786821	24.8195215805909	29.8159677132064	4.96599649292488	0.160193435255641	2.1576198663877	0.0304825772478026	0.000983308943477504	-4.69943978255269	34.5016601257164	1.11295677824892	4.76730397718757	68.0764135381697	0.13725083374631	3.38131055084967	9.53549232901737	0.272442637971925	55.6237052526013	4.24664782455055	47.8853832854716	39.6087916427358	1.27770295621728	4.9531539397093	3.81167984766408	0.122957414440777	5.60106469466245	40.9932560289957	1.32236309770954	18.8504785952857	5.4826261440579	3.47606363767456	4.68726263798969	5.56951300957045	6.7537831456905	7.87548371188395	9.0873095334102	4.78159714219131	0.154245069102945	2.10667624811124	0.228054547933851	0.0073565983204468	-1.99007991375841	34.3597803899213	1.10838001257811	4.7617561760801	67.4590135381697	0.136006075681794	3.36139442181741	9.5842387490166	0.273835392829046	55.9080593692635	4.23309427151806	47.4828529606326	39.0988264803163	1.26125246710698	4.93570754003994	3.81059737723793	0.122922496039933	5.60080956243424	40.9756035200947	1.32179366193854	18.6608750993604	5.46960661064248	3.4567834489017	4.67555221524391	5.55321536581019	6.73968061120425	7.86033780319297	9.07274071128264	4.80321289524512	0.15494235145952	2.11274869321359	0.222557658211565	0.00717927929714725	-2.02292811684338	34.3593531959499	1.10836623212741	4.761739437314	68.0715135381697	0.137240954714052	3.38115248633354	9.53580513680742	0.272451575337355	55.62552996471	4.24651949697636	47.8816990150881	39.604499507544	1.27756450024336	4.95300804103819	3.81166829917586	0.122957041908899	5.60105802478202	40.9917498647009	1.32231451176455	18.8489140554595	5.48249490268921	3.47591207448557	4.6871425858667	5.56934608959724	6.75362803511849	7.8753171791017	9.08714654117953	4.7817285242208	0.154249307232929	2.10671323970318	0.228022339409815	0.00735555933580049	-1.9902700692014	34.3597775465205	1.1083799208555	4.76175606466765	67.1987135381697	0.135481277294697	3.35299764762386	9.61290122841767	0.274654320811933	56.0752571657697	4.22898991337062	47.367685088545	38.9110925442725	1.25519653368621	4.92922761774786	3.81029219875182	0.122912651572639	5.601055495971	41.0685300984794	1.32479129349933	18.5803006374926	5.46577707705953	3.4485420571716	4.67271135198247	5.54849130389114	6.73617726715332	7.85635219625608	9.06902629663471	4.81686988483571	0.155382899510829	2.11657123693798	0.218858779195352	0.00705996061920491	-2.04549168562938	34.3591304524879	1.10835904685445	4.7617307094615	67.9536135381697	0.137003253101149	3.37734926052709	9.5436256198754	0.272675017710726	55.6711494492731	4.24353073805054	47.7949179080346	39.5021589540173	1.27426319206507	4.94952457994076	3.81140839917729	0.122948658037977	5.60092187771651	40.9599803617587	1.32128968908899	18.8105118312516	5.47949126733247	3.47225833541425	4.68438339485878	5.56553578682527	6.75013990518092	7.87158327150259	9.08350826594764	4.78504567177934	0.154356311992882	2.10764687075091	0.227204492239881	0.00732917716902841	-1.99510756689798	34.359706701514	1.10837763553271	4.76175328875783	90.1607135381698	0.181775632133407	4.09370732504322	8.2025145544796	0.234357558699417	47.8480015677976	4.80220655404727	62.1575733751193	57.7870366875596	1.86409795766321	5.46167431584913	6.27053408513153	0.202275293068759	7.63331254115595	45.0181591557264	1.45219868244279	24.9070167701965	6.82642908883356	3.9966674166966	5.24853546676006	6.55321122399414	8.0382811307547	9.62487268607254	11.2983905975803	4.70733225447537	0.151849427563722	2.08560204400422	0.216052474771098	0.00696943467003543	-2.06286633957646	34.3580590883233	1.10832448672011	4.76168872894982	3.70290902828177	4.24474307934003	4.55047029985538	4.54623866659575	4.38585419408863	4.17709253735764	3.96413556755421	3.7450236899742	3.88792861942456	4.44240891889364	4.82128945461101	4.96081542456217	4.88578182946252	4.69514913454501	4.48882319857068	4.25951076888757	4.42754420139972	5.12704986826582	5.59564349404445	5.99415466284984	6.10629125303589	5.99055074011352	5.78670487817658	5.61599208289516	3.99418951439214	4.56768429049609	4.97709363247996	5.18076747122483	5.15488819168564	4.97651261086935	4.77419985633459	4.54979196648505	4.57308358739164	5.3404717411516	5.80830152982543	6.26643080887633	6.42654804144306	6.32763583902131	6.12178444499926	5.96412536665441	5.15018975923936	5.71129370387903	6.24857478760171	6.58882871179174	6.61318587656347	6.48487689006806	6.29087172049224	6.11320353162589	21.2822364120073	39.9798138955937	63.1951761560905	86.0220878196322	89.4422573335808	77.6613241893927	63.4235344806235	52.486151181352	13.5165040653681	25.3566144049444	39.7103654776955	53.4759556954669	56.1411165008197	48.1143170267274	39.4023873785885	32.0514612920285	0.096584773374485	0.182316213223594	0.302627874814814	0.450232966035668	0.434830940795614	0.4123822977915	0.326169004293556	0.297176161262006	9.63191712263377	18.0032485978464	28.151741676406	37.7041351470096	39.3955158094923	33.7148322525102	27.6061013641014	22.4320686466392	1.08983489333333	2.03389944888889	3.1828680622222	4.25806364444441	4.43228174222218	3.79822281333331	3.10875127555554	2.53187916444444	8.75401404861911	10.7098012885505	30.0110302252888	48.5826030969487	49.5476724125821	46.0754286304803	40.5265803304147	35.4487429031673	0.0658233447400739	0.209894076276465	-0.0657135215950406	-0.157823278366532	-0.0547395119974157	0.00697772006935732	-0.0159489578199435	0.0560404023772476	0.0858487303576052	0.220031084923662	-0.0730696662873892	-0.142620157230175	-0.0660984828937239	0.0109918877260235	-0.0307226596955401	0.0488933272716644	-0.0223153314724995	0.0695319912806624	-0.0179812771473574	-0.114352623233074	0.00231479052716184	-0.00954262065223589	0.0256807173311772	0.0356734474705387	0.0965298605293176	0.219776156336981	-0.0760852658949097	-0.127983646469511	-0.0717396684058031	0.0132008128966013	-0.0399860562745807	0.0420166904170283	0.098834893237244	0.218777600388009	-0.0765847235414218	-0.123737219444806	-0.0728874905924346	0.0136888155167794	-0.0422156813956309	0.0400219776728677	-0.20019140525767	0.0339760428609077	0.040400749478044	-0.0830576913064902	0.00101617838690448	-0.0165547082210128	0.0280222273636775	0.0385804653139364	1.21716477889231	0.952154001557678	1.22642580437986	1.2134851693149	1.00866286843929	0.924217179662879	0.945594013044217	0.858552419719941	1.2392998118733	0.980549981394223	1.26366956255264	1.20519616691253	1.04448730170602	0.924936616296708	0.973561814039423	0.857662124221146	1.02222386395546	0.746263752163251	0.945292290743219	1.14521566463772	0.605952561050345	0.830480971260054	0.681206725630187	0.916439034926265	1.24533963634633	0.990911317479667	1.27660349885618	1.19458058171831	1.04910549513413	0.919964616857304	0.980124174341305	0.860378598964497	1.24568205836586	0.992349998989556	1.27823962269871	1.19125739460442	1.04768738590708	0.917999103739666	0.980147980114387	0.86149666363761	1.23097971792262	0.674017376160542	0.854716470734098	1.11843794665243	0.595726174411143	0.832126534761954	0.678375756049517	0.904551480800683	11.5	9.33333333333332	5.8125	4.90222222222221	2.25	1.29632653061224	0.793402777777777	0.45527840765936	0.34375	0.202224262830323	0.328571428571429	0.153005464480874	0.0745192307692308	0.0690453834115805	0.0394736842105263	0.0281810115350488	0.0220389660493827	0.0156992554365297	0.015625	0.0112346812683513	0.757394105732953	4.07367766792625	3.86682509319492	3.65882371027465	3.38771121748986	3.27833216917699	3.25196429773599	3.10599512192183	3.00164661383355	4.08707280819333	3.8800101999044	3.67222810042203	3.4103729575422	3.30533709219113	3.27741141538938	3.13196956987333	3.04121394234152	4.15809781739321	3.96663359270819	3.7762087446785	3.54742358402285	3.44814872744586	3.4173164139965	3.30018932551108	3.23179534565589	4.09704083643082	3.89119628484857	3.68481981420474	3.42900163462422	3.32591184197894	3.29671974265024	3.15454070036066	3.06973771532172	4.19302908918865	4.0072848789523	3.82351047412866	3.61209017137727	3.51934756978742	3.4841782308944	3.37816060873358	3.32359393950566	6.44858046454773	4.60527337375844	4.36837255216872	4.22946556816192	4.02895414018292	3.96559563305166	3.94769556535036	3.78299623797585	2.25841794149188	2.15424160711087	1.99060516778636	1.83708230934572	1.76636160114767	1.72030449840629	1.64514837195946	1.62391657500088	2.22430141768628	2.11366936026032	1.94443937335349	1.77461287046234	1.69610378798359	1.65386034686826	1.57108881214185	1.54126869954773	2.12105860264694	1.98226419438319	1.7876086488001	1.57309686693063	1.47930950225885	1.44403904168352	1.32938195121806	1.27209410058115	2.20407271653095	2.08971248242793	1.91739650586248	1.73714380895569	1.653346186854	1.61432008798694	1.52707772932157	1.48957851961687	2.09112595504025	1.94438694175818	1.74310291542998	1.51247955440417	1.41330749101747	1.38168685975156	1.25574912466462	1.18607196124321	1.72389205292982	1.59585026704664	1.36780125632698	1.1606034585824	1.07760375466623	0.983820084772777	0.897564940786733	0.857278898140887	70.6016340951207	22.8107856528001	52.1595906343513	0	3.18557495074005	0	576.783997832926	0	553.241793839746	23.5422039931806	42.6833431609212	0	93.4124197479208	3.18557495074005	9.47624747343013	0	576.783997832926	106.074242172091	42.6833431609212	0	0	576.783997832926	42.6833431609212	106.074242172091	0	576.783997832926	106.074242172091	0	0	42.6833431609212	0	576.783997832926	42.6833431609212	106.074242172091	0	0	106.074242172091	619.467340993848	0	0	576.783997832926	25.9963606035401	80.0778815685508	0	42.6833431609212	106.074242172091	0	0	42.6833431609212	42.6833431609212	0	0	0	35.4726080769702	113.284977256042	15.3333333333333	0.494623655913979	37.4666666666666	0.462551440329218	17.75	0.57258064516129	1	0.032258064516129	18.75	0.604838709677419	65.9114767883903	2.12617667059324	13.5677946156899	0.437670794054512	4.11914544921419	0.132875659652071	0.743990539328367	0.0239996948170441	1.53221484498175	0.0494262853219918	0.282608695652174	0.228260869565217	0.16304347826087	0	0.00537634408101439	0.724731182795698	0.445882352941176	0.45863453815261	0.711458333333333	0.0166690873880416	0.00391690217660773	-0.0127521852114338	0.0132728494623655	0.682492581602374	0.0315074175596237	0	-16.75	-0.540322580645161	4.02559055369526	0.115016872962722	6.02559055369527	56.1555220726455	1.60444348778987	17.7664859002763	0.507613882865038	27.8474109438798	204.114935149113	5.83185528997466	4.12411405516605	0.117831830147601	6.61989282192526	57.454980611509	1.64157087461454	0.68	0.0194285714285714	1.36	1.36	0.0388571428571429	4.02472111186332	0.114992031767523	6.02472111186332	55.9007802925872	1.59716515121678	8.73068648485433	0.249448185281552	7.9142653455834	61.3195819962755	1.75198805703644	5.051209417484	0.144320269070971	6.051209417484	56.5023798158366	1.6143537090239	4.14247194224842	0.118356341207098	6.14247194224842	56.8119147101913	1.62319756314832	5.02537369393364	0.143582105540961	6.02537369393364	56.1466403854428	1.60418972529836	19.5464506695418	17.0366979083893	10.0591851371114	4.54727655153407	19.3249424480088	16.6849757069759	12.5582205075361	17.5667620776439	19.5759365741071	17.1012225438374	19.5464506695418	17.0366979083893	19.5464506695418	17.0366979083893	19.5464506695418	17.0366979083893	19.5464506695418	17.0366979083893	4.81218435537242	5.09375020080676	6.84481547920826	7.84031298332017	9.25941620962278	10.4868477684853	11.8371732869687	13.142085609312	14.4847558507286	15.8195274726191	17.1678542984424	18.5172303099457	19.8729048041666	21.2312944846191	7.50273821075485	9.31099985507537	12.4951425045605	14.9938088753189	17.8904480316544	20.605075070054	23.4453093215791	26.237684956284	29.0736786899606	31.8995878733923	34.7428050652345	37.5861352792145	40.4375849461691	43.2913698093191	4.85981240436167	5.12989871492307	6.93244789157251	7.91242312147371	9.37526141408997	10.5994058898919	11.9841845557942	13.2984874359848	14.6703253807798	16.0227029577499	17.3980414807158	18.7695749432528	20.1516589146117	21.5345662464105	0.654822066238278	0	0.356013989556501	0	0.180432244206381	0	0.0874911891311573	0	0.0414091402634713	0	0.019360920190128	0	0.00899910207408637	0	4.80565904673749	5.08636100462439	6.83660293465404	7.83114078333215	9.24992178929866	10.4765325352608	11.8265137001917	13.1308768872174	14.4732478655174	15.8076908556439	17.155813265872	18.5050100688674	19.8605718592244	21.2188807487786	6.38519439899773	8.17103418920549	10.0789942743347	12.0573579970088	14.0783093433985	16.1268382230615	18.1945118835019	20.276304321015	22.3690236540619	24.470519669259	26.5792683451283	28.6941425959226	30.8142788077598	32.9389951699671	5.08140436498446	6.36302810354046	7.79358680337158	9.25311246382005	10.7466052596724	12.2608212135784	13.7912762653293	4.02559055369526	3.69867877284162	3.46693551075632	3.0785229917882	2.58791491091134	2.43164791131955	1.94543959565626	1.88065441778649	1.55591043450551	1.2813504112352	0.964848824744425	0.504121256850026	0.357863984337524	0.217823310808354	0.0749954170419962	17.7664859002763	15.3477026870521	13.9303169880983	12.1941269945721	9.49219087792695	8.29472951715536	6.18428488528159	5.57426609040222	4.34256865379604	3.47009099583782	2.53682435407549	1.33655341826874	0.855993503438839	0.509742793282159	0.206256797555879	4.12411405516605	3.74323515592162	3.47340546792276	3.09604999831654	2.72212368402646	4.02559055369526	3.69867877284162	3.46693551075632	3.0785229917882	2.58791491091134	2.43164791131955	1.94543959565626	1.88065441778649	1.55591043450551	1.2813504112352	0.964848824744425	0.504121256850026	0.357863984337524	0.217823310808354	0.0749954170419962	17.7664859002763	15.3477026870521	13.9303169880983	12.1941269945721	9.49219087792695	8.29472951715536	6.18428488528159	5.57426609040222	4.34256865379604	3.47009099583782	2.53682435407549	1.33655341826874	0.855993503438839	0.509742793282159	0.206256797555879	4.12411405516605	3.74323515592162	3.47340546792276	3.09604999831654	2.72212368402646	2.54918017060504	2.06034660848337	1.88814981673154	1.58677849200583	1.33798162629117	0.964944452990289	0.520362309294387	0.358748357475491	0.218083566444825	0.0785222450659513	0.68	0	0	0	0	0	0	0	0	0	0	0	0	0	0	4.02472111186332	3.6892724964356	3.46241106117627	3.06023090125257	2.58789078041431	2.43094885818025	1.93888475910615	1.83255123481338	1.5494012557381	1.2752994860421	0.960511481996103	0.4933770542333	0.347291013715914	0.217732586937018	0.074405823422481	8.73068648485433	8.08069623164705	7.65976631461213	7.32929586647546	6.57819075942651	6.07807500008833	5.59970882759053	5.32696012101316	4.83990122911027	4.4295762887946	4.01234966534917	3.77547142794386	3.53339849551808	3.43620914948814	3.35406740258232	5.051209417484	4.71505027180692	4.46954858076049	4.08533418233914	3.64370030614739	3.53294299394529	3.0567374998972	2.88833754698857	2.59549309630312	2.36115484544233	1.96503967890962	1.57438936111147	1.36259104390568	1.22202189779231	1.15621061365621	4.14247194224842	3.76518096509104	3.50811052647465	3.14403710815631	2.65113534084356	2.53441064781393	2.12288487269598	2.03597729042716	1.70613389996554	1.33408653957303	1.08685636240524	0.68327024984394	0.480143978856352	0.253972861063431	0.200141912494194	5.02537369393364	4.69614716847958	4.46567763624048	4.0729065481122	3.58790615402255	3.43137440267259	2.94147108977665	2.85839856318949	2.55250704276072	2.27745258989561	1.96118027063646	1.48796181157811	1.33283715271768	1.21744656401278	1.06821274406405	8	10	5	5	10	5	5	0	0	0	0	0	1	1	0	0	0	0	0	0	0	0	0	0	0	0	0	0	0	0	0	0	0	0	0	0	0	0	0	0	0	0	0	0	0	0	0	0	0	0	0	0	0	0	0	0	0	0	0	0	0	0	0	0	0	0	0	0	0	0	0	0	0	0	0	0	0	0	0	0	0	1	0	0	1	0	0	0	0	0	0	0	0	0	0	0	0	0	0	0	0	0	0	0	0	0	0	0	0	0	0	0	0	0	0	0	0	0	0	0	0	0	0	0	0	0	0	0	0	0	0	0	0	0	0	0	0	0	0	0	0	0	0	0	0	0	0	0	0	0	0	1	1	8	9	5	5	0	0	0	1	0	0	0	0	0	0	0	1	1	0	0	0	0	0	0	0	0	0	0	0	0	0	0	0	0	0	0	0	0	0	0	0	0	0	0	0	45	2	0	0	1	0	2	0	0	0	1	0	0	0	0	0	0	0	0	0	0	0	0	0	0	0	0	0	0	0	0	0	0	0	0	0	0	0	0	0	0	0	0	0	0	0	0	0	0	0	0	0	0	0	0	0	0	0	0	0	0	0	0	0	0	0	0	0	0	0	0	20.512159380088	0	11.846319480221	0	2.80029525699169	0	3.77047197792621	0	0	1.88537441211052	0	0	1.71351465420369	0	0	0	0	0	0	0	0	0	0	0	0	0	0	0	0	10.8885315051256	0	0	0	0	0	0	0	0	0	0	0	0	0	0	0	0	0	0	0	0	0	0	0	0	0	0	0	0	0	0	0	0	0	0	0	0	0	0	0	0	0	0	0	0	0	0	0	0	0	0	0	0	0	0	0	0	8	0	9	0	1	0	6	0	0	1	0	0	5	0	0	0	0	0	0	0	0	0	0	0	0	0	0	0	0	1	0	0	0	0	0	0	0	0	0	0	0	0	0	0	0	0	0	0	0	0	0	0	0	0	0	0	0	0	0	0	0	0	0	0	0	0	0	0	0	0	0	0	0	0	0	0	0	0	0	0	0	0	0	0	0	0	1	0	0	0	0	0	0	0	0	0	1	0	0	0	0	0	0	0	0	0	0	0	0	0	0	0	0	0	0	0	0	0	0	0	0	0	0	0	0	0	0	0	2	4	2	3	2	3	3	2	1	0	0	0	0	0	0	0	0	0	0	0	0	0	0	0	0	0	0	0	0	0	0	0	0	0	0	0	0	0	0	0	2	4	2	3	2	3	3	2	0	0	0	0	0	0	0	0	0	0	0	0	0	0	0	0	0	0	0	0	0	0	0	0	0	0	0	0	0	0	0	0	0	0	0	0	0	0	0	0	0	0	0	0	0	0	0	0	0	0	29	32	55	72	66	52	41	30	24	18	0	0	0	0	10.5602994515625	0	0	0	10.5602994515625	0	0	0	0	0	9.16421313072306	0	0	0	0	0	0	0	0	0	0	0	0	0	0	0	0	0	0	0	0	0	0	0	0	0	0	0	0	0	0	0	0	0	0	0	0	1	0	1	0	0	0	0	0	0	0	0	0	0	0	0	0	0	0	0	0	0	0	0	0	0	0	0	0	0	0	0	0	0	0	0	0	0	0	0	0	0	0	0	0	0	0	0	0	0	0	0	0	0	0	0	0	0	0	0	0	0	0	0	0	0	0	0	0	0	0	0	0	0	0	0	0	0	0	1	0	1	0	0	0	0	0	0	0	0	0	0	0	0	0	0	0	0	0	0	0	0	0	0	0	0	0	0	0	0	0	0	0	0	0	0	0	0	0	0	0	0	0	0	0	0	0	0	0	0	0	0	0	0	0	0	0	0	0	0	0	0	0	0	0	0	0	0	0	0	0	0	0	0	0	0	0	1	0	1	0	0	0	0	0	0	0	0	0	0	0	0	0	0	0	0	0	0	0	0	0	0	0	0	0	0	0	0	0	0	0	0	0	0	0	0	0	0	0	0	0	0	0	0	0	0	0	0	0	0	0	0	0	0	0	0	0	0	0	0	0	0	0	0	0	0	0	0	0	0	0	0	0	0	0	1	0	1	0	0	0	0	0	0	0	0	0	0	0	0	0	0	0	0	0	0	0	0	0	0	0	0	0	0	0	0	0	0	0	0	0	0	0	0	0	0	0	0	0	0	0	0	0	0	0	0	0	0	0	0	0	0	0	0	0	0	0	0	0	0	0	0	0	0	0	0	0	0	0	0	0	0	0	1	0	1	0	0	0	0	0	0	0	0	0	0	0	0	0	0	0	0	0	0	0	0	0	0	0	0	0	0	0	0	0	0	0	0	0	0	0	0	0	0	0	0	0	0	0	0	0	0	0	0	0	0	0	0	0	0	0	0	0	0	0	0	0	0	0	0	0	0	0	0	0	0	0	0	0	0	0	1	0	1	0	0	0	0	0	0	0	0	0	0	0	0	0	0	0	0	0	0	0	0	0	0	0	0	0	0	0	0	0	0	0	0	0	0	0	0	0	0	0	0	0	0	0	0	0	0	0	0	0	0	0	0	0	0	0	0	0	0	0	0	0	0	0	0	0	0	0	0	0	0	0	0	0	0	0	1	0	1	0	0	0	0	0	0	0	0	0	0	0	0	0	0	0	0	0	0	0	0	0	0	0	0	0	0	0	0	0	0	0	0	0	0	0	0	0	0	0	0	0	0	0	0	0	0	0	0	0	0	0	0	0	0	0	0	0	0	0	0	0	0	0	0	0	0	0	0	0	0	0	0	0	0	0	1	0	1	0	0	0	0	0	0	0	0	0	0	0	0	0	0	0	0	0	0	0	0	0	0	0	0	0	0	0	0	0	0	0	0	0	0	0	0	0	0	0	0	0	0	0	0	0	0	0	0	0	0	0	0	0	0	0	0	0	0	0	0	0	0	0	0	0	0	0	0	0	0	0	0	0	0	0	1	0	1	0	0	0	0	0	0	0	0	0	0	0	0	0	0	0	0	0	0	0	0	0	0	0	0	0	0	0	0	0	0	0	0	0	0	0	0	0	0	0	0	0	0	0	0	0	0	0	0	0	0	0	0	0	0	0	0	0	0	0	0	0	0	0	0	0	0	0	0	0	0	0	0	0	0	0	1	0	1	0	0	0	0	0	0	0	0	0	0	0	0	0	0	0	0	0	0	0	0	0	0	0	0	0	0	0	0	0	0	0	0	0	0	0	0	0	0	0	0	0	0	0	0	0	0	0	0	0	0	0	0	0	0	0	0	0	0	0	0	0	0	0	0	0	0	0	0	0	0	0	0	0	0	0	34	0	1	0	0	0	0	0	0	0	0	0	0	0	0	0	0	0	0	0	0	0	0	0	0	0	0	0	0	0	0	0	0	0	0	0	0	0	0	0	0	0	0	0	0	0	0	0	0	0	0	0	0	0	0	0	0	0	0	0	0	0	0	0	0	0	0	0	0	0	0	0	0	0	0	0	0	0	59	0	2	0	0	0	0	0	0	0	0	0	0	0	0	0	0	0	0	0	0	0	0	0	0	0	0	0	0	0	0	0	0	0	0	0	0	0	0	0	0	0	0	0	0	0	0	0	0	0	0	0	0	0	0	0	0	0	0	0	0	0	0	0	0	0	0	0	0	0	0	0	0	0	0	0	0	0	74	0	4	0	0	0	0	0	0	0	0	0	0	0	0	0	0	0	0	0	0	0	0	0	0	0	0	0	0	0	0	0	0	0	0	0	0	0	0	0	0	0	0	0	0	0	0	0	0	0	0	0	0	0	0	0	0	0	0	0	0	0	0	0	0	0	0	0	0	0	0	0	0	0	0	0	0	0	69	0	2	0	0	0	0	0	0	0	0	0	0	0	0	0	0	0	0	0	0	0	0	0	0	0	0	0	0	0	0	0	0	0	0	0	0	0	0	0	0	0	0	0	0	0	0	0	0	0	0	0	0	0	0	0	0	0	0	0	0	0	0	0	0	0	0	0	0	0	0	0	0	0	0	0	0	0	54	0	3	0	0	0	0	0	0	0	0	0	0	0	0	0	0	0	0	0	0	0	0	0	0	0	0	0	0	0	0	0	0	0	0	0	0	0	0	0	0	0	0	0	0	0	0	0	0	0	0	0	0	0	0	0	0	0	0	0	0	0	0	0	0	0	0	0	0	0	0	0	0	0	0	0	0	0	44	0	2	0	0	0	0	0	0	0	0	0	0	0	0	0	0	0	0	0	0	0	0	0	0	0	0	0	0	0	0	0	0	0	0	0	0	0	0	0	0	0	0	0	0	0	0	0	0	0	0	0	0	0	0	0	0	0	0	0	0	0	0	0	0	0	0	0	0	0	0	0	0	0	0	0	0	0	33	0	3	0	0	0	0	0	0	0	0	0	0	0	0	0	0	0	0	0	0	0	0	0	0	0	0	0	0	0	0	0	0	0	0	0	0	0	0	0	0	0	0	0	0	0	0	0	0	0	0	0	0	0	0	0	0	0	0	0	0	0	0	0	0	0	0	0	0	0	0	0	0	0	0	0	0	0	26	0	3	0	0	0	0	0	0	0	0	0	0	0	0	0	0	0	0	0	0	0	0	0	0	0	0	0	0	0	0	0	0	0	0	0	0	0	0	0	0	0	0	0	0	0	0	0	0	0	0	0	0	0	0	0	0	0	0	0	0	0	0	0	0	0	0	0	0	0	0	0	0	0	0	0	0	0	20	0	2	0	0	0	0	0	0	0	0	0	0	0	0	0	0	0	0	0	0	0	0	0	0	0	0	0	0	0	0	0	0	0	0	0	0	0	0	0	0	0	0	0	0	0	0	0	0	0	0	0	0	0	0	0	0	0	0	0	0	0	0	0	0	0	0	0	0	0	0	0	0	0	0	0	0	0	16	0	2	0	0	0	0	0	0	0	0	0	0	0	0	0	0	0	0	0	0	0	0	0	0	0	0	0	0	0	0	0	0	0	0	0	0	0	0	0	0	0	0	0	0	0	0	0	0	0	0	0	0	0	0	0	0	0	0	0	0	0	0	0	0	0	0	0	0	0	0	0	0	0	0	0	0	0	1	1	-0.552425092332944	131.9804	20.23	20.23	6.97899360786324	48.706351778596	7.3493	54.01221049	725.541583165939	42.6833431609212	42.6833431609212	632.60797342193	262.642612058168	471.91	0.871911394329063	-7.32214456668376	-7.95004392747008	-8.20899360786324	0	1	0.75	0.666666666666667	0.833333333333333	0.4	0.5	0.833333333333333	1	0.711904761904762	0.666666666666667	0.75	0	0	0	0	0	0	0	0	0	0	0	0	0	0	0	0
9	Molecule9	300.28	8.83176470588235	23.4496	35.2654	23.2954	37.7476	0.689694117647059	1.03721764705882	0.685158823529412	1.11022352941176	0.103896103896104	34	22	5	36	24	14	32	2	0.0555555555555556	2	0	12	12	16	0	6	0	0	0	0	0	0	0	0	6	0	35.2941176470588	47.0588235294118	0	17.6470588235294	0	1	15	0	16	1	0	3	4	18	16	1	0.727272727272727	0.125	1.125	2	0.666666666666667	0	0	0	3	0	0	0	1	0	0	2	0.5	0	0	0	167.709634809635	0	0	0	89.0472971472972	0	0	118	382	441.65564738292	132.836349947067	548.94	413.176137	143	370	393.636363636364	158.835232366034	581.97	395.909208	12	6.35	4.86111111111111	1.74027777777778	18	35	2.34520787991171	15.4326880424925	1.83333333333333	2.01674700568984	0.254553581189764	50	9	0.795566998579434	40	98.8553993272535	4.9621947385584	12.6286824895239	0.833333333333333	187	8.5	1.31818181818182	15.3223140495868	66	556	72	2.51720180258273	11	4.34632034632035	16	9.48051948051948	4327	8362	4336	15864	21.1399344860403	396	8406	14.5934036009537	5.45717500013988	2.38725775892588	3.61994351354889	0.592532467532467	0.370004333471826	0.201962681940726	0.104371787426138	2.14640894011926	5.5944175170068	39.9559897287657	53.4298268445504	61	2.77272727272727	14.5928718035297	11.8595188397005	0.0000651954886642506	4.59579834360945E-6	2.10162764355902E-6	2.20549126537531E-8	8.27272727272727	8.15535868422683	3.65648300162684	2.17878159934483E-10	0.0000106082366920019	3.757613262351E-6	na	27	0.891199129819285	3.2188758248682	4.77912349311153	5.65948221575962	6.56385552653213	7.4599147662411	8.3707791729607	9.27322127001538	10.1874251230829	11.0933259348951	12.0095649394574	3.89182029811063	0	5.24174701505964	0	6.81014245011514	0	8.48073665440562	0	10.2039254227766	3.2188758248682	3.58351893845611	3.91202300542815	4.18965474202643	4.4188406077966	4.53259949315326	4.60517018598809	4.70048036579242	4.77068462446567	4.72738781871234	3.49650756146648	4.14313472639153	4.77068462446567	5.33513133967075	5.86149822064796	6.16133916954285	6.44730586254121	6.79818452380246	7.13630916798862	7.43309382891706	12.5226154611029	6.97541392745595	9.67450386063379	1.38694333572864	2.69908993317783	3.82202759620215	3.14803573947192	15.853006672199	10.5240758054532	9.60190927193972	8.52291225086566	7.36886466478805	5.44830872674693	0.720591212372683	0.438503158560548	0.274340264912564	0.173936984711544	0.113367148689047	0.0664427893505723	11.5304872730292	6.36453598863547	4.67605940123259	3.35659596076962	2.27777321625233	1.47029489654787	0.524113057864965	0.265188999526478	0.133601697178074	0.0685019583830534	0.0350426648654205	0.0179304255676569	15.853006672199	10.5240758054532	9.60190927193972	8.52291225086566	7.36886466478805	5.44830872674693	67.4774592715917	3.24575374615797	180.281386064146	6.23328040429957	9.98428599333837	5.04518639632871	6.10453624913813	172.973736602512	50.4444115895307	1.48365916439796	3.16483991422861	7.6310496468816	3.82306798227366	4.42946698278956	731.078020186808	7661.57384546912	1.54402409648195	4.36008776073217	20	0.909090909090909	94.1074956100206	3.06079974981894	1.64896293775897	34.3280558406517	0.270665854009858	0.4071401206823	0.796138846224304	1.48365916439796	3.47000053361237	4.20880687122307	4.57246945877014	4.71231909118671	4.71231909118671	50.4444115895307	117.980018142821	143.099433621584	155.463961598185	160.218849100348	160.218849100348	0.291630467031249	0.682068968735613	0.827289948360326	0.898772060150589	0.926261132165551	0.926261132165551	3.60380367685238	1.61746230763797	0.878655970027271	0.514993382480204	0.37514375006363	0.37514375006363	0.271760737753922	0.635597398411687	0.770924001842084	0.837535805588394	0.863151957998684	0.863151957998684	63.1444548327189	14.0034978316332	0.636522628710601	2.52172036265842	2.50097702377336	0.11368077380788	5.00195404754673	28.0069956632665	1.2730452574212	10.6476367350621	4.02925459404829	4.07921180731051	0.185418718514114	1.34326776326603	0.173778149868474	0.00789900681220339	-1.67201062778386	23.4108908424082	1.06413140192765	3.01271946798299	1004	4.34632034632035	91.2727272727273	78.8449134199135	0.284822475070444	0.0118676031279352	1.70893485042266	8.11581970121133	94.6759450334109	4.30345204697322	4.34772722745171	94.6759450334109	4.30345204697322	139.76290391735	189.351890066822	8.60690409394645	25.9747721005254	94.6759450334109	9.33934905253972	13.5315030593226	18.2526342952407	22.7274017450816	27.3143709316586	4.12901578604443	0.187682535729292	1.35486239519757	0.148954078465969	0.00677063993027134	-1.81928472220448	23.5339447585372	1.06972476175169	3.01772840532932	706.476190476194	53.3934370814416	2.60672817236242	5.34710753071746	48	2.18181818181818	3.69873072222629	5.3071134765167	0.241232430750759	5.2373639016489	32.3690061631106	1.47131846195957	22.0609416478329	6.5499583977924	5.11799381241675	6.50279004591562	7.96241568012106	9.46568002150671	10.9983762505706	4.69041575982343	0.213200716355611	1.47666494890443	4.69041575982343	0.213200716355611	1.47666494890443	23.4724630522476	1.06693013873853	3.01522906105061	0.956734164132105	57.3878244776972	23.8785413368743	0.994939222369762	143.271248021246	2.16247133644198	6.47336239272036	0.294243745123653	1.78448582495856	0.999999999999999	0.0454545454545454	2	12.9467247854407	0.588487490247305	3.76847740081938	3.33736766646941	2.37231843100872	0	2.03264591487543	0	1.83246485887066	4.60468099834249	0.20930368174284	1.45903900704541	0.183012701892217	0.00831875917691894	-1.62254128797785	23.424490530333	1.06474956956059	3.01327433879695	41.9014453088398	0.181391538133506	3.80922230080362	6.03918756004484	0.251632815001868	36.2351253602691	3.56666836484731	14.141502504694	0.642795568395182	2.53109022051898	4.13230864758936	0.187832211254062	6.02857267927052	28.283005009388	1.28559113679036	10.6511720555682	4.68663914467153	4.00352514833849	4.38024608084988	6.06193871975637	7.21974807744317	8.65460429508124	4.00190855026001	0.181904934102728	1.32498775226285	0.116861112145003	0.00531186873386377	-2.05112596679762	23.4136006286973	1.0642545740317	3.01283005368005	2190	9.48051948051948	199.090909090909	33.424913974914	0.124994340762335	0.00520809753176396	0.749966044574011	9.45813751072905	201.225710127761	9.1466231876255	5.06810363113204	201.225710127761	9.1466231876255	268.061796109317	402.451420255522	18.293246375251	42.4365043776099	201.225710127761	10.7550264071806	15.8713345121322	21.2302831019111	26.5180282484564	31.827912088848	4.36792114282244	0.198541870128293	1.4086045361107	0.0234611275358528	0.00106641488799331	-3.58523246319923	23.5246673699877	1.06930306227217	3.01735168103799	110.987384837385	0.480464869425909	10.0897622579441	631.804112554113	2.50159195793624	0.104232998247343	15.0095517476174	4.48874305740773	14.04916112832	0.638598233105453	2.52483086549556	10.4524167095305	0.475109850433206	12.8250335630302	28.0983222566399	1.27719646621091	9.55349718967351	10.4529742672066	4.87567975005013	7.01901563560718	9.39172046844533	11.7334087105782	14.0811617913413	4.23496471561644	0.192498396164383	1.37906955181126	0.0137013391313914	0.000622788142335972	-4.09912136483296	23.5621453520262	1.07100660691028	3.01887262769946	755.45834249258	2.98600135372561	68.6098493175073	111.331218193395	0.376681635061258	0.0156950681275524	2.26008981036755	7.60619617039647	140.708734957126	71.104367478563	3.23201670357104	4.07417181035215	71.104367478563	3.23201670357104	107.027222896517	142.072371320762	6.45783506003465	21.9691988430489	71.104367478563	0.916290731874141	8.78388198291633	12.6498545313491	17.1201813047968	21.2872058275455	25.6013935224582	4.18904572803216	0.190411169456007	1.36865322261373	0.174278760229401	0.00792176182860914	-1.66926218398583	23.5268246628883	1.06940112104038	3.01743929487543	755.59844249258	2.98655510866632	68.6227493175073	111.302768842608	0.376615901207488	0.0156923292169787	2.25969540724493	7.60652556652607	140.739794081464	71.118097040732	3.23264077457873	4.07435628023714	71.118097040732	3.23264077457873	107.04551062967	142.100157717828	6.45909807808307	21.9740984858002	71.118097040732	0.91484969407774	8.7842451412605	12.6504628598894	17.1209374557115	21.2881824389601	25.6025454592772	4.18910917390886	0.190414053359494	1.36866769339587	0.174137914569432	0.00791535975315599	-1.67003465385595	23.5268268846986	1.06940122203175	3.01743938510536	881.009176342487	3.48224970886358	80.2005614856807	91.1477494500641	0.328283560553206	0.0136784816897169	1.96970136331924	7.8863591969381	170.292656641155	83.9493283205776	3.81587856002625	4.23283789652557	83.9493283205776	3.81587856002625	123.037612297901	168.986838459337	7.68121992996986	26.1856943007384	83.9493283205776	-1.22200916681203	9.09121698009148	13.1789701573703	17.767374692235	22.1288495193578	26.5914314452481	4.19116945793109	0.190507702633231	1.36913748541271	0.0402069381472771	0.0018275880976035	-3.07053779600073	23.5353874786202	1.06979033993728	3.01778697611208	756.252242492582	2.98913929838965	68.6829493175073	111.17036815158	0.37630949627156	0.0156795623446483	2.25785697762936	7.60806243848073	140.884754892185	71.1821774460926	3.23555352027694	4.07521679144193	71.1821774460926	3.23555352027694	107.130880636219	142.229845801276	6.46499299096709	21.9969056488262	71.1821774460926	0.908097256845635	8.78593951310865	12.6533002379098	17.1244649170034	21.2927379737636	25.6079190752677	4.18940408351872	0.19042745834176	1.3687349537193	0.173480912437248	0.00788549601987491	-1.67364626508072	23.5268373959368	1.06940169981531	3.01743981197711	1007.16667634249	3.98089595392288	91.8878796674989	77.4782556493792	0.293646580903924	0.0122352742043302	1.76187948542354	8.14611229654427	203.969703192393	98.3848515961962	4.47203870891801	4.3844421167096	97.8191589887315	4.44632540857871	138.514685248616	200.696975919665	9.12258981453024	28.7573504631547	97.8191589887315	-2.10413415427021	9.37363107736051	13.6671963675278	18.3629401583168	22.9029108817411	27.5039177507543	4.1656080868212	0.189345822128237	1.36329249711048	0.121399369957526	0.00551815317988755	-2.01472384777578	23.5526121908422	1.07057328140192	3.01848597863011	773.414492492581	3.0569742786268	70.2631993175073	107.892234701059	0.368468419391104	0.0153528508079627	2.21081051634663	7.64821872970699	144.700433467369	72.8695167336844	3.31225076062202	4.09760095650198	72.8695167336844	3.31225076062202	109.38759752461	145.644615285551	6.62020978570685	22.5627178854818	72.8695167336844	0.71226329775219	8.83019494466311	12.7269168689315	17.2163270276626	21.4111606866703	25.747748504976	4.19647047117903	0.190748657780865	1.37034517732169	0.156401829770928	0.00710917408049671	-1.77266797479932	23.5271944647659	1.06941793021663	3.01745431278119	52.2255660678864	0.206425162323661	3.65717873344421	6.25833762284856	0.26076406761869	37.5500257370914	4.04311405523803	37.7095335874148	30.8513667937074	1.40233485425943	3.27640370011076	3.95672095120235	0.17985095232738	5.8301181617342	33.2521437739785	1.51146108063539	14.6346416282401	5.37157076396188	3.21860378786949	4.54238631443641	5.48217605320965	6.72762338366076	7.89579560191446	9.15906185327631	4.08428174880548	0.185649170400249	1.34445452610038	0.154393865519383	0.00701790297815377	-1.78501391054167	23.4144906008888	1.06429502731313	3.01286637042941	48.5211660678864	0.19178326509046	3.4887969152624	6.55797717371562	0.273249048904817	39.3478630422937	3.93885821067262	36.0196589394202	28.1542294697101	1.27973770316864	3.1889960211691	3.89221155998123	0.176918707271874	5.82812285964883	33.1905162313312	1.50865982869687	13.721744036513	5.25941392933475	3.05818111282648	4.45819727094884	5.34523079041365	6.60864908781024	7.7557136055078	9.01960727928028	4.09041642138558	0.18592801915389	1.34588855112929	0.222952900577553	0.0101342227535251	-1.43393112100416	23.4135990211608	1.06425450096186	3.01282998808068	52.1961660678864	0.206308956790065	3.65584236980785	6.26032064624611	0.260846693593588	37.5619238774767	4.04216990313194	37.6915084862845	30.8276542431422	1.40125701105192	3.27566905463707	3.95610061286495	0.179822755130225	5.8299050837174	33.2454160547979	1.51115527521809	14.6272427027583	5.37050674180534	3.21742677550309	4.54155341059659	5.48090672837642	6.72642038622767	7.89440934056539	9.1576479282804	4.08434481694806	0.185652037134003	1.34446927969975	0.154857273283041	0.00703896696741093	-1.78215046247615	23.4144701829843	1.06429409922656	3.01286553725938	46.9593660678864	0.185610142560816	3.41780600617149	6.72566564389839	0.280236068495766	40.3539938633903	3.90531896799005	35.6368486018415	27.1819243009208	1.23554201367822	3.15541643707196	3.87158642516693	0.175981201143951	5.8424321962422	33.5933945501603	1.52697247955274	13.4917084137542	5.22342563577709	2.98198825576173	4.43681689627015	5.29864444747625	6.57541329609358	7.71269778013099	8.97907473061358	4.09088605720282	0.185949366236492	1.34599824333009	0.258907842298591	0.0117685382862996	-1.29108054816292	23.4149408369864	1.06431549259029	3.01288474251307	51.4887660678864	0.203512909359235	3.6236878243533	6.30964101858455	0.26290170910769	37.8578461115073	4.01995956421432	37.2690443305046	30.2627221652523	1.37557828023874	3.25799757956668	3.94176767098481	0.179171257772037	5.82574524060997	33.0992297886704	1.50451044493957	14.4286479685154	5.34581659148839	3.18868050008916	4.5222449068457	5.45131218147348	6.69882325712758	7.86255739163626	9.12531770579946	4.08581615584974	0.185718916174988	1.34481340697585	0.166364075433763	0.00756200342880742	-1.71366898830801	23.4140243866243	1.06427383575565	3.01284734597725	89.2326660678863	0.352698284853306	5.33931964253513	4.7178627197365	0.196577613322354	28.307176318419	5.1898038770401	65.1621747675885	63.0812373837943	2.86732897199065	3.95978044822518	7.42731836327939	0.337605380149063	8.45967245946683	45.4235238937597	2.06470563153453	23.3386579313748	8.2360785021624	4.12713922374306	5.70965553367123	7.3983465757613	9.17794236069167	11.0087841147157	12.8750238386734	3.77197240624263	0.171453291192847	1.26845071541743	0.0197646983458817	0.000898395379358258	-3.74904158109602	23.4374353527458	1.06533797057936	3.01380219175887	3.35865912562396	3.73684476652	3.92548422292943	3.89360190133717	3.61567064616781	3.4299510537245	3.23092602944251	2.92482107235575	3.24469307155222	3.60932886591308	3.74684054316837	3.68022367369865	3.52319866178033	3.32046961194275	3.1468081762381	2.91694702644543	3.6849907383502	4.11253259067638	4.3498253129085	4.45326961681207	4.42108784760768	4.19312094371163	4.00668183860685	3.83125846983284	3.20198942679909	3.56572857052404	3.69531912684156	3.63848529748612	3.51170800710862	3.32296054176077	3.14354498784299	2.95374456600007	3.73588264927153	4.18730925169509	4.4215595346687	4.55109997891336	4.55647557021377	4.36486455353514	4.12552467208757	3.99754943349332	5.04415660563871	5.44914443408989	5.82141341646542	6.0815910750871	5.83749460790032	5.58808867170749	5.52368595175737	5.07065731173228	5.10128082083045	8.83406332079585	11.4075615056747	14.8940704868166	17.1434760271626	14.1569765518685	10.5866293323183	9.25331689069205	2.82560149453287	4.65958282892733	5.73680475930796	6.60194040429066	6.06379930034602	6.21780614269897	3.87315007557093	4.11847015211073	0.223529822595157	0.358570314498271	0.595073110484431	0.922977148546714	0.925949261211074	0.573599581660901	0.633523922906575	0.362953874117648	3.24035053515571	5.02579732103806	6.18942948847751	6.70184814325259	6.43624471024222	5.48592541823529	4.21667076228374	3.80919593591695	0.407411236401383	0.626734375224912	0.775833021591694	0.834892155155709	0.798156748650519	0.659601444705882	0.525147257024221	0.458702423252595	26.5114649602422	33.790254106263	62.3182062207785	103.973451278105	107.837250920182	80.278363242249	81.629747931583	39.8560697704412	-0.0376942516689319	0.0653688073009854	0.00147173111461196	-0.00588003239608403	-0.235962360001092	0.170720230746182	-0.346562216182374	-0.185680963954885	0.0964231345262904	0.141810105051935	-0.0910541258083375	-0.173461899895134	-0.0790536423013057	0.117492318423165	-0.209448516211014	-0.220041320661385	-0.171110735541113	-0.136983059239976	0.00501596470829645	0.185243955093046	-0.18000145546548	0.00339205029700525	-0.114465443987233	-0.149540085356316	0.110484431891879	0.0912820451344157	-0.141772082992123	-0.179714464567062	0.035678306950133	0.00981692567509733	-0.0242828547923132	-0.222735304567985	0.101105588847539	0.0694204344535839	-0.1468735807597	-0.164802607425201	0.052432867952963	-0.0152639632510459	0.0143123332176747	-0.220076183487216	-0.201682172525442	-0.0544597871594081	-0.0562170304144311	0.185477334999134	-0.260835076642729	0.0845353193572155	-0.0950928976103629	-0.109528971466679	0.719602288515372	0.685110304014731	0.797430650973086	0.928453828294738	1.26052948241934	0.871564132829092	1.32705193580978	1.19782078718257	0.756094591367353	0.748924321135833	0.963053145376584	1.07685628625328	1.02646680768076	0.926515739495946	1.12956506858147	1.24650164091916	0.960397476598372	0.942079313906496	0.924946602867737	0.875646298226007	1.30901414589309	0.894112005506851	1.23751046788498	1.02873570195077	0.888349876120025	0.904137313543824	1.11588070768554	1.13636232920694	0.916481835028748	0.968063538216144	0.976305849442835	1.19568241462977	0.922030614036647	0.941576164531312	1.14251575773826	1.13838293039061	0.908743980509713	0.974316900196008	0.95271979929492	1.17650106294961	0.923035431350689	0.694859957261085	0.957360357876623	0.892214094092655	1.46779020642067	0.879046711378349	1.26700622015732	0.9058896380681	4.5	3.33333333333333	2.3125	1.82222222222222	0.993055555555555	0.564897959183674	0.267361111111111	0.208868732678256	0.085625	0.0700948882767065	0.1875	0.0952380952380952	0.0578125	0.0506172839506173	0.0367798353909465	0.0245607808340728	0.0148533950617284	0.0160668255906351	0.00951388888888889	0.0175237220691766	0.510466327024161	4.0095178898924	3.81355458157952	3.43913266052351	3.0417927887918	2.95674264881437	2.75774040227319	2.68665029941868	2.63012005106681	3.96020088311362	3.78931746578642	3.35111789610774	2.95052347746948	2.84008147462743	2.71516848112688	2.66084967516711	2.43193085164971	4.03353200185415	3.86016235823456	3.48443793653767	3.20305767005911	3.03083625295747	2.86925374267457	2.85403292340883	2.69277398802863	3.94800592217972	3.78324318835236	3.32857044108504	2.94083451075725	2.80892491365306	2.73544860492013	2.64334857085081	2.42660854938073	4.03387383370062	3.871841539124	3.48705462641943	3.26607998396696	3.03186696199976	2.92543198099093	2.88361003322985	2.6772257929295	7.4273939262672	6.49097235046609	6.47005333785583	6.44541855964628	4.82855023245944	4.63150740794358	4.53701604797029	3.952963371064	2.03254207993997	1.90218256263849	1.58579903879104	1.45175101415594	1.18054905632457	1.06183364265162	0.956905092411513	0.804330643638071	2.04983842447698	1.92831099800147	1.5896365395727	1.44890986401106	1.14604366499495	1.10684050065042	1.01912655500889	0.840312378433813	1.96585809130628	1.83186428755278	1.39731010604041	1.16355117477961	0.904447800351201	0.885927737636027	0.762773842014177	0.561579334809268	2.06685622469808	1.93652627948074	1.60976954367236	1.43937943861255	1.19913217013402	1.06232042872336	1.06066551218222	0.901850780080798	1.96129480946016	1.82164201570906	1.39044538569649	1.09009828992166	0.896331075639337	0.820555613462996	0.742947574379716	0.52219615155839	1.14916972410543	1.01919131450857	0.592466116081263	0.523154317328876	0.21755179917236	0.05297464024965	0	0	10.8830574057343	11.5341006172743	47.3812373671506	158.328433847464	42.0433568166015	11.7711019965903	94.1688159727225	0	105.939917969313	175.194732290394	0	0	0	94.9754537638302	0	0	105.939917969313	94.9754537638302	175.194732290394	0	0	105.939917969313	175.194732290394	94.9754537638302	0	105.939917969313	94.9754537638302	0	0	175.194732290394	0	105.939917969313	175.194732290394	94.9754537638302	0	0	94.9754537638302	281.134650259707	0	0	105.939917969313	25.1770583736709	69.7983953901592	0	175.194732290394	56.9379622193708	0	0	128.050029482764	175.194732290394	64.2392434577992	109.237323390514	0	95.0922842457023	164.078013920916	10	0.454545454545455	23.6	0.694117647058824	14	0.636363636363636	17.5	0.795454545454545	31.5	1.43181818181818	13.7175534884361	0.623525158565277	3.93988582317369	0.179085719235168	24.5175453889576	1.11443388131625	6.58418998227947	0.299281362830885	0.647924194546849	0.0294510997521295	0.183333333333333	0.45	0	0	0.0454545468091965	0.909090909090909	0.441935483870968	0.579166666666667	0.836	0.252182163187856	0.114950980392157	-0.137231182795699	0.0730909090909091	0.5	0.214000001549721	0	3.5	0.159090909090909	3.3071134765167	0.137796394854863	5.3071134765167	35.9794238035837	1.49914265848265	11.7646718977062	0.490194662404427	19.3968363009538	109.14230946435	4.54759622768124	4.36370033597274	0.181820847332198	7.36370033597274	47.5540418562787	1.98141841067828	0.86	0.0358333333333333	1.72	3.44	0.143333333333333	3.25407619072947	0.135586507947061	5.25407619072947	34.4126114830404	1.43385881179335	6.98339629521804	0.290974845634085	6.48940116269098	38.881663824256	1.62006932601067	4.65963800832286	0.194151583680119	5.51819222417598	36.5521926716942	1.52300802798726	3.72228456172613	0.155095190071922	5.72228456172613	37.9243876488711	1.58018281870296	4.28908366276425	0.178711819281844	5.37626218526883	36.0157820648886	1.50065758603703	14.6458998910125	11.7007613810174	8.27297498462958	3.77033049325015	12.7621579189054	8.79084985353118	14.6775852044401	16.8402197182399	15.0000023178419	12.2111427142419	14.6458998910125	11.7007613810174	14.6458998910125	11.7007613810174	14.6458998910125	11.7007613810174	14.6458998910125	11.7007613810174	4.26267987704132	4.00733318523247	5.92692602597041	6.46302945692067	7.89394513823596	8.7833962321909	10.0393724235565	11.0879257936335	12.2841488054309	13.4040882408695	14.5834316674509	15.7363430167249	16.9136812269383	18.0828685600026	6.56103066589657	7.61529833982582	10.7527620295575	12.6071983520392	15.2957566766506	17.4837951105156	20.0198547199442	22.3542055277917	24.8356362225269	27.2358344600987	29.6989721897239	32.1299313910694	34.5882854457945	37.0343303008698	4.8283137373023	4.78331637137156	7.08128832974301	7.81060609848959	9.61511357410594	10.7035835960372	12.3101974135914	13.5780080907076	15.0989860167093	16.4587136724108	17.9428520525146	19.3506597615756	20.8199409992928	22.25356534977	1.37583990321603	0	1.15940399926953	0	0.962513389692121	0	0.787034397717661	0	0.634037266131911	0	0.503618871990763	0	0.394886065436768	0	4.1890484976914	3.91601502669769	5.81113620254607	6.33441574982691	7.74911027663284	8.62664333632881	9.86961938654316	10.905712133	12.0894497502098	13.1962103012878	14.3625898223991	15.5017397030006	16.6654692350006	17.820452985054	5.68017260901707	7.29233717617388	9.00466830157398	10.7739646858707	12.5794242576104	14.4099610810718	16.2590336840762	18.1224254380172	19.9972186436928	21.8812836746243	23.7730053084904	25.6711250278662	27.5746434173026	29.4827556642712	4.75359019110636	6.00017648771	7.34196980037629	8.71970537212137	10.1268285843498	11.555261213187	13.0006799129243	3.3071134765167	2.89453186510086	2.50089341453136	2.23136474491924	2.06906131157764	1.62166077148871	1.31903005192881	1	0.87721108185561	0.168845183872931	-0.105552967918676	-0.230863461529461	-0.397614898366098	-0.83037596058232	-1	11.7646718977062	9.73061050212371	8.12403990636504	6.31892724673008	6.04758774732852	4.74665261146316	3.39801581598142	2.27491721763537	1.77441947322864	0.391312313612739	-0.249417051728005	-0.428964345694757	-0.869941278537497	-2.15568471350979	-3	4.36370033597274	3.84667820282045	3.35864839908341	2.9437042264719	2.68778081977918	3.3071134765167	2.89453186510086	2.50089341453136	2.23136474491924	2.06906131157764	1.62166077148871	1.31903005192881	1	0.87721108185561	0.168845183872931	-0.105552967918676	-0.230863461529461	-0.397614898366098	-0.83037596058232	-1	11.7646718977062	9.73061050212371	8.12403990636504	6.31892724673008	6.04758774732852	4.74665261146316	3.39801581598142	2.27491721763537	1.77441947322864	0.391312313612739	-0.249417051728005	-0.428964345694757	-0.869941278537497	-2.15568471350979	-3	4.36370033597274	3.84667820282045	3.35864839908341	2.9437042264719	2.68778081977918	2.22016751295757	1.69294109925933	1.5	0.961544267688126	0.201856064106666	-0.137404015070696	-0.2684672632988	-0.506775945991944	-0.931255520807937	-1.5	0.86	0.86	0	0	0	0	0	0	0	0	0	0	0	0	0	3.25407619072947	2.82298007547089	2.40874796189307	2.11643344389084	1.92579206637641	1.58944369044521	1.19245360622954	1	0.740479996970231	0.155898709514555	-0.100585515098194	-0.202567600982875	-0.36208907626432	-0.727235213820009	-1	6.98339629521804	6.40691801854046	5.94393786222493	5.24933325854505	5.10316474940207	4.78561333862503	4.16119567146618	3.55972582239981	3.4142135623731	3	2.8954416105044	2.46737507084724	2.21296904061349	2.09085947498972	2	4.65963800832286	4.26867693665792	3.88029921310674	3.59435959030327	3.40827473123331	3.06010082565894	2.74633078951944	2.5	2.03108060058447	1.4606689737935	1.27372277824363	1.0613677922628	0.858171799916648	0.5	0.321334455180842	3.72228456172613	3.25033283272455	2.74288077587821	2.71725861920351	2.42374789616386	2.25657007901234	1.82874302667418	1.49576851381604	1	0.936614677201398	0.410532824012792	0.387460018022558	0.0286931819614228	-0.325082944195434	-0.881148390693234	4.28908366276425	3.87345842343174	3.46618917310384	3.18428612233258	3.00769436743398	2.61247068195558	2.23392622498235	2	1.73183996283874	1.10894241360124	0.871073802135585	0.667770213576607	0.519243718106715	0.0548570752521682	0	0	0	0	0	0	0	0	12	5	7	3	0	0	1	0	0	0	0	0	0	0	0	0	0	0	0	0	0	0	0	0	0	0	0	0	0	0	0	0	0	0	0	0	0	0	0	0	0	0	0	1	0	0	0	0	0	0	0	0	0	0	0	0	0	0	0	0	0	0	0	0	0	0	0	0	0	0	0	0	0	0	0	3	0	0	0	0	2	0	0	0	0	0	0	0	0	0	0	0	0	0	0	0	0	0	0	0	0	0	0	0	0	0	0	0	0	0	0	0	0	0	0	0	0	0	0	0	0	0	0	0	0	0	0	0	0	0	0	0	0	0	0	0	0	0	0	0	0	0	0	0	3	6	0	0	0	0	1	0	0	0	0	0	0	0	0	0	0	0	1	1	0	0	0	0	0	5	2	5	0	0	0	0	0	0	0	0	0	0	0	0	1	0	0	0	0	0	0	8	1	0	3	0	0	0	0	0	0	3	1	0	2	0	0	0	0	0	0	0	0	0	0	0	0	0	0	0	0	0	0	0	0	0	0	0	0	0	0	0	0	0	0	0	0	0	0	0	0	0	0	0	0	0	0	0	0	0	0	0	0	0	0	0	0	0	0	0	0	1.2698905919117	0	0	0	1.23849584278156	7.20096923028471	0	0	0	-0.251590136054421	-0.435760393306388	0	0	0	0	0	0	0	0	0	0	0	0	0	0	0	0	0	0	29.1656493604099	12.5944175170068	10.2179279869661	0	0	0	0	0	0	0	0	0	0	0	0	0	0	0	0	0	0	0	0	0	0	0	0	0	0	0	0	0	0	0	0	0	0	0	0	0	0	0	0	0	0	0	0	0	0	0	0	0	0	0	0	0	0	1	0	0	0	1	5	0	0	0	2	7	0	0	0	0	0	0	0	0	0	0	0	0	0	0	0	0	0	0	3	1	2	0	0	0	0	0	0	0	0	0	0	0	0	0	0	0	0	0	0	0	0	0	0	0	0	0	0	0	0	0	0	0	0	0	0	0	0	0	0	0	0	0	0	0	0	0	0	0	0	0	0	0	0	0	0	3	0	0	0	1	0	0	0	0	1	3	0	0	2	4	0	1	2	0	1	0	0	0	0	0	0	0	0	0	0	0	0	0	0	0	0	0	0	0	0	0	0	4	2	4	2	3	4	2	3	6	0	0	2	5	2	1	2	0	1	0	0	0	0	0	0	0	0	0	0	0	0	0	0	0	0	0	0	0	0	0	0	9	6	9	7	4	6	4	3	0	0	0	0	0	0	0	0	0	0	0	0	0	0	0	0	0	0	0	0	0	0	0	0	0	0	0	0	0	0	0	0	0	0	0	0	0	0	0	0	0	0	0	0	0	0	0	0	0	0	8	5	8	5	3	3	2	2	0	0	3	6	0	0	7.66731725095527	6.64797318986926	0	0	7.50681320471685	0	0	0	0	0	6.22666674164577	0	0	0	0	0	0	0	0	86	0	0	0	0	0	0	0	0	0	0	0	0	0	0	0	0	0	0	0	0	0	0	0	0	0	0	0	1	0	1	0	0	0	0	0	0	0	0	0	0	0	0	0	0	0	0	0	0	0	0	0	0	0	0	0	0	0	0	0	0	0	0	0	0	0	0	0	0	0	0	0	0	0	0	0	0	0	0	0	0	0	0	0	0	0	0	0	0	0	0	0	0	0	0	0	0	0	0	0	0	0	0	0	0	0	1	0	1	0	0	0	0	0	0	0	0	0	0	0	0	0	0	0	0	0	0	0	0	0	0	0	0	0	0	0	0	0	0	0	0	0	0	0	0	0	0	0	0	0	0	0	0	0	0	0	0	0	0	0	0	0	0	0	0	0	0	0	0	0	0	0	0	0	0	0	0	0	0	0	0	0	0	0	1	0	1	0	0	0	0	0	0	0	0	0	0	0	0	0	0	0	0	0	0	0	0	1	0	0	0	0	0	0	0	0	0	0	0	0	0	0	0	0	0	0	0	0	0	0	0	0	0	0	0	0	0	0	0	0	0	0	0	0	0	0	0	0	0	0	0	0	0	0	0	0	0	0	0	0	0	0	1	0	1	0	0	0	0	0	0	0	0	0	0	0	0	0	0	0	0	0	0	0	0	1	0	0	0	0	0	0	0	0	0	0	0	0	0	0	0	0	0	0	0	0	0	0	0	0	0	0	0	0	0	0	0	0	0	0	0	0	0	0	0	0	0	0	0	0	0	0	0	0	0	0	0	0	0	0	1	0	1	0	0	0	0	0	0	0	0	0	0	0	0	0	0	0	0	0	0	0	0	1	0	0	0	0	0	0	0	0	0	0	0	0	0	0	0	0	0	0	0	0	0	0	0	0	0	0	0	0	0	0	0	0	0	0	0	0	0	0	0	0	0	0	0	0	0	0	0	0	0	0	0	0	0	0	1	0	1	0	0	0	0	0	0	0	0	0	0	0	0	0	0	0	0	0	0	0	0	1	0	0	0	0	0	0	0	0	0	0	0	0	0	0	0	0	0	0	0	0	0	0	0	0	0	0	0	0	0	0	0	0	0	0	0	0	0	0	0	0	0	0	0	0	0	0	0	0	0	0	0	0	0	0	1	0	1	0	0	0	0	0	0	0	0	0	0	0	0	0	0	0	0	0	0	0	0	1	0	0	0	0	0	0	0	0	0	0	0	0	0	0	0	0	0	0	0	0	0	0	0	0	0	0	0	0	0	0	0	0	0	0	0	0	0	0	0	0	0	0	0	0	0	0	0	0	0	0	0	0	0	0	1	0	1	0	0	0	0	0	0	0	0	0	0	0	0	0	0	0	0	0	0	0	0	0	0	0	0	0	0	0	0	0	0	0	0	0	0	0	0	0	0	0	0	0	0	0	0	0	0	0	0	0	0	0	0	0	0	0	0	0	0	0	0	0	0	0	0	0	0	0	0	0	0	0	0	0	0	0	1	0	1	0	0	0	0	0	0	0	0	0	0	0	0	0	0	0	0	0	0	0	0	1	0	0	0	0	0	0	0	0	0	0	0	0	0	0	0	0	0	0	0	0	0	0	0	0	0	0	0	0	0	0	0	0	0	0	0	0	0	0	0	0	0	0	0	0	0	0	0	0	0	0	0	0	0	0	1	0	1	0	0	0	0	0	0	0	0	0	0	0	0	0	0	0	0	0	0	0	0	1	0	0	0	0	0	0	0	0	0	0	0	0	0	0	0	0	0	0	0	0	0	0	0	0	0	0	0	0	0	0	0	0	0	0	0	0	0	0	0	0	0	0	0	0	0	0	0	0	0	0	0	0	0	0	16	0	8	0	0	0	0	0	0	0	0	0	0	0	0	0	0	0	0	0	0	0	0	0	0	0	0	0	0	0	0	0	0	0	0	0	0	0	0	0	0	0	0	0	0	0	0	0	0	0	0	0	0	0	0	0	0	0	0	0	0	0	0	0	0	0	0	0	0	0	0	0	0	0	0	0	0	0	22	0	13	0	0	0	0	0	0	0	0	0	0	0	0	0	0	0	0	0	0	0	0	0	0	0	0	0	0	0	0	0	0	0	0	0	0	0	0	0	0	0	0	0	0	0	0	0	0	0	0	0	0	0	0	0	0	0	0	0	0	0	0	0	0	0	0	0	0	0	0	0	0	0	0	0	0	0	21	0	17	0	0	0	0	0	0	0	0	0	0	0	0	0	0	0	0	0	0	0	0	2	0	0	0	0	0	0	0	0	0	0	0	0	0	0	0	0	0	0	0	0	0	0	0	0	0	0	0	0	0	0	0	0	0	0	0	0	0	0	0	0	0	0	0	0	0	0	0	0	0	0	0	0	0	0	16	0	15	0	0	0	0	0	0	0	0	0	0	0	0	0	0	0	0	0	0	0	0	5	0	0	0	0	0	0	0	0	0	0	0	0	0	0	0	0	0	0	0	0	0	0	0	0	0	0	0	0	0	0	0	0	0	0	0	0	0	0	0	0	0	0	0	0	0	0	0	0	0	0	0	0	0	0	14	0	11	0	0	0	0	0	0	0	0	0	0	0	0	0	0	0	0	0	0	0	0	2	0	0	0	0	0	0	0	0	0	0	0	0	0	0	0	0	0	0	0	0	0	0	0	0	0	0	0	0	0	0	0	0	0	0	0	0	0	0	0	0	0	0	0	0	0	0	0	0	0	0	0	0	0	0	11	0	11	0	0	0	0	0	0	0	0	0	0	0	0	0	0	0	0	0	0	0	0	1	0	0	0	0	0	0	0	0	0	0	0	0	0	0	0	0	0	0	0	0	0	0	0	0	0	0	0	0	0	0	0	0	0	0	0	0	0	0	0	0	0	0	0	0	0	0	0	0	0	0	0	0	0	0	10	0	6	0	0	0	0	0	0	0	0	0	0	0	0	0	0	0	0	0	0	0	0	2	0	0	0	0	0	0	0	0	0	0	0	0	0	0	0	0	0	0	0	0	0	0	0	0	0	0	0	0	0	0	0	0	0	0	0	0	0	0	0	0	0	0	0	0	0	0	0	0	0	0	0	0	0	0	6	0	7	0	0	0	0	0	0	0	0	0	0	0	0	0	0	0	0	0	0	0	0	0	0	0	0	0	0	0	0	0	0	0	0	0	0	0	0	0	0	0	0	0	0	0	0	0	0	0	0	0	0	0	0	0	0	0	0	0	0	0	0	0	0	0	0	0	0	0	0	0	0	0	0	0	0	0	3	0	5	0	0	0	0	0	0	0	0	0	0	0	0	0	0	0	0	0	0	0	0	1	0	0	0	0	0	0	0	0	0	0	0	0	0	0	0	0	0	0	0	0	0	0	0	0	0	0	0	0	0	0	0	0	0	0	0	0	0	0	0	0	0	0	0	0	0	0	0	0	0	0	0	0	0	0	1	0	2	0	0	0	0	0	0	0	0	0	0	0	0	0	0	0	0	0	0	0	0	1	0	0	0	0	0	0	0	0	0	0	0	0	0	0	0	0	0	0	0	0	0	0	0	0	0	0	0	0	0	0	0	0	0	0	0	0	0	0	0	0	0	0	0	0	0	0	0	0	0	0	0	0	0	0	3.90689059560852	3.16992500144231	1.06895995539863	77.2857	100.13	100.13	1.24153616547807	1.54141205018999	2.0481	4.19471361	376.110104023537	175.194732290394	128.050029482764	339.767441860465	142.626000762486	258.1	0.903372279089853	-2.44530574065636	-2.49945935720417	-2.47153616547807	0	1	1	1	1	0.4	0	1	1	0.771428571428571	0.5	1	1	1	1	0	1	0	0	0	1	0	1	0	1	1	1	1
10	Molecule10	298.26	9.320625	22.9228	33.3818	22.534	35.3324	0.7163375	1.04318125	0.7041875	1.1041375	0.108225108225108	32	22	3	35	25	14	33	1	0.0285714285714286	2	0	12	10	16	0	6	0	0	0	0	0	0	0	0	6	0	31.25	50	0	18.75	0	1	15	0	16	1	0	4	7	23	19	2	0.863636363636364	0.210526315789474	1.21052631578947	2	0.5	0	0	1	3	0	0	1	1	0	0	2	0.48	0	0	41.8459762459763	137.281904361548	0	0	67.579570266335	69.2167769322181	0	0	124	396	459.241505968779	141.16080549029	573.38	424.574521	152	392	418.969696969697	170.160794397674	622.17	418.02748	11	5.81666666666667	4.69444444444444	1.73194444444444	21	37	2.12132034355964	16.8189824036124	2	2.14791842806469	0.243837300638324	50	9	0.781698637781182	39	98.6805629865679	4.93376036527833	9.6477385379443	0.833333333333333	186	8.45454545454546	1.36363636363636	14.7190082644628	66	538	72	2.55605421041333	11	4.30735930735931	19	11.7099567099567	4534	8554	4808	16688	21.1632611209326	416	15171	13.333919340649	4.84559053263666	2.02517168809473	2.93685060545408	0.597294372294372	0.366941524716644	0.203553976529383	0.106867819668676	2.05301870748299	5.65564200680272	37.0943951484022	41.27910741364	58	2.63636363636364	14.8285357966319	12.4522374972238	0.0000985646695147202	4.39870281412011E-6	-1.08417673314174E-6	1.26012826053625E-8	8.13636363636364	8.15941019764312	3.72900743465994	2.32280195051283E-10	0.0000105777151023643	-1.96821625898588E-6	na	10	0.594674498744806	3.25809653802148	4.8283137373023	5.72031177660741	6.63200177739563	7.53849499941346	8.45595588194505	9.36845461506987	10.2890560289298	11.2049726556761	12.1276082749604	3.93182563272433	0	5.29330482472449	2.39789527279837	6.86380339145295	4.59511985013459	8.53444354482276	6.6052979209482	10.2590969289594	3.25809653802148	3.63758615972639	3.98898404656427	4.30406509320417	4.54329478227	4.69134788222914	4.84418708645859	4.99043258677874	5.07517381523383	5.09375020080676	3.52636052461616	4.17438726989564	4.81218435537242	5.3958976948869	5.92958914338989	6.25706874961096	6.61212503668118	6.97833023165174	7.30081036701362	7.60643400728375	12.6356903830657	7.41034709782102	10.1426927503612	1.36872033340296	2.73234565254021	3.84438744679577	3.14849274600954	15.2672202345721	10.6478670455408	9.90736041245189	8.9694416520708	7.86338980680529	6.13111218188929	0.693964556116914	0.425914681821634	0.267766497633835	0.169234748152279	0.107717668586374	0.0659259374396697	11.1986287491797	6.51415531484318	4.85747187985838	3.55569092975537	2.46538219667417	1.62057043835727	0.509028579508167	0.260566212593727	0.131283023779956	0.0670885081085918	0.0337723588585503	0.0174254885844867	15.2672202345721	10.6478670455408	9.90736041245189	8.9694416520708	7.86338980680529	6.13111218188929	68.3439979522055	3.36531858969794	188.321373691118	6.37270932521874	10.077593683487	5.14545527084994	6.29681429262135	160	47.2709440467995	1.47721700146248	3.16323142843278	7.62543762925927	4.09579525500093	4.43100873904596	730.706459967973	7587.31044111297	1.43654555209103	4.3879764393853	20	0.909090909090909	94.1074956100206	3.05794008456015	1.64758668399655	29.8300705348352	0.233583141742892	0.352000314524163	0.685281631982053	1.47721700146248	3.47721700146248	4.26219873517385	4.625	4.6875	4.6875	47.2709440467994	111.270944046799	136.390359525563	148	150	150	0.295443400292496	0.695443400292497	0.85243974703477	0.925	0.9375	0.9375	3.52278299853752	1.52278299853752	0.73780126482615	0.375	0.312500000000001	0.312500000000001	0.272234597506952	0.640812263804364	0.78547563155308	0.852335853312766	0.86385390538456	0.86385390538456	53.2393352277042	14.5595242839175	0.661796558359885	2.55892380727509	2.52347116692287	0.114703234860131	5.01892381081529	29.1190485678349	1.32359311671977	11.1113278683886	4.0572843395559	4.03486095060074	0.183402770481852	1.33282285984597	0.141380839215901	0.00642640178254097	-1.86914077846935	24.4120353226992	1.1096379692136	3.05272877730075	995	4.30735930735931	90.4545454545455	80.118722943723	0.295248522632051	0.0118099409052821	1.47624261316026	8.10470346837111	93.6248077645147	4.25567308020521	4.33706006578169	93.6248077645147	4.25567308020521	139.65833731138	187.249615529029	8.51134616041043	25.365438924214	93.6248077645147	9.32785670540402	13.4858238475006	18.2146037150147	22.6672225107823	27.2498160507406	4.1083487833964	0.186743126518018	1.35006807421717	0.165109610030023	0.00750498227409196	-1.72090082637239	24.5014083434653	1.11370037924842	3.05622030642144	660.865877712038	73.3790151954116	2.5896077442557	6.92165818415111	50	2.27272727272727	3.73773400953924	5.3090240386838	0.241319274485627	5.23881333506604	32.2109508459614	1.46413412936188	22.840446383173	6.58992507362036	5.16478597392351	6.54965074223381	8.00736706798333	9.50755189464409	11.0365173708515	4.69041575982343	0.21320071635561	1.47666494890443	4.69041575982343	0.21320071635561	1.47666494890443	24.4504823460913	1.11138556118597	3.05423234836356	0.967987913230986	60.6910498505384	24.9105397027158	0.99642158810863	124.552698513579	2.16000208582899	6.44555343901754	0.292979701773524	1.78037246952011	1	0.0454545454545454	1.99049605690797	12.8911068780351	0.585959403547049	3.67128822844783	3.33093084881161	2.34073685895842	0	1.98546149537411	0.130053128248198	1.7789534845126	4.15938261861079	0.18906284630049	1.361863519806	0.0205090079590678	0.000932227634503084	-3.71372176202672	24.4454278685468	1.11115581220667	3.05403481487864	43.2074260344634	0.187045134348326	3.92794782131485	6.18363562723704	0.247345425089482	30.9181781361852	3.60020172228449	14.2746366433092	0.64884712015042	2.54004313688372	4.1872612492775	0.190330056785341	6.08339463095362	28.5492732866185	1.29769424030084	10.8299245568125	4.73953501595135	4.04318493262606	4.43944951254358	6.13131895504121	7.30153237214141	8.74474838059068	3.9667368520165	0.180306220546204	1.31655346002041	0.0968245260705854	0.00440111482139024	-2.23083216419508	24.4142124348548	1.10973692885704	3.05281398217507	2705	11.7099567099567	245.909090909091	26.3609927224478	0.104177538263752	0.00416710153055007	0.520887691318759	9.85366685755217	248.714289995747	11.3051949998067	5.2705416248742	247.823880944366	11.2647218611076	331.242851612204	497.428579991494	22.6103899996134	46.6048166403825	247.823880944366	11.1661867075131	16.4964909214477	22.063843777391	27.5592416165671	33.0777653424766	4.37883381751365	0.199037900796075	1.41098861961133	0.0897074375623015	0.00407761079828643	-2.30377740670329	24.4996060546078	1.11361845702763	3.05615002244654	90.189947299003	0.390432672290056	8.19908611809118	822.283946608947	3.21957277324072	0.128782910929629	16.0978638662036	4.22937936739699	11.3910879383094	0.517776724468611	2.32444345010216	8.57802122319523	0.389910055599783	10.9391418335441	22.7821758766189	1.03555344893722	7.7919384676644	8.58166355383731	4.51435333450638	6.41270699470496	8.6054650529301	10.7440905133206	12.8957213723821	3.93356441248466	0.178798382385666	1.30852978558738	0.102176194058904	0.0046443724572229	-2.17943061226618	24.5468174141015	1.1157644279137	3.05798942288174	749.291675686836	2.96162717662781	68.0492432442578	112.982319862423	0.39063458359012	0.0156253833436048	1.9531729179506	7.59670139440346	139.352860563141	70.4264302815703	3.20120137643502	4.0650184867154	70.3983110127879	3.199923227854	106.912938834797	140.660258389212	6.39364810860055	21.4068003402659	70.3983110127879	0.916290731874164	8.77408150938053	12.6076470350549	17.0870306147108	21.2325085560693	25.5443108919206	4.17600390170536	0.189818359168425	1.36567397067746	0.190582869549008	0.00866285770677311	-1.58381550425404	24.4969680263743	1.11349854665338	3.05604713776611	749.430575686836	2.96217618848552	68.0620341533487	112.952231462673	0.390564177275479	0.0156225670910192	1.9528208863774	7.59702820961527	139.38247783274	70.4394389163702	3.20179267801683	4.06519495348325	70.4117576626611	3.20053443921187	106.931174556541	140.687478961686	6.39488540734936	21.4118197640343	70.4117576626611	0.914849694077746	8.77444156257985	12.6082488643066	17.0877784750963	21.2334751664437	25.5454499758197	4.17605475265074	0.189820670575034	1.36568560503707	0.190435803815064	0.00865617290068471	-1.58455307255504	24.4969669688444	1.11349849858383	3.05604709651958	874.509176223277	3.45655800878766	79.6096523839344	91.887654910591	0.338588068709962	0.0135435227483985	1.69294034354981	7.87666422291052	168.46833966452	83.0371698322601	3.77441681055728	4.22239958499846	83.0371698322601	3.77441681055728	123.026683294572	167.162521482702	7.59829643103191	25.5745104607915	83.0371698322601	-1.22200916681204	9.08106254590831	13.1338888160073	17.7301915851315	22.0700918249001	26.5281433354162	4.16783009458256	0.189446822481026	1.36380201372656	0.0462879773918875	0.00210399897235852	-2.93596995079399	24.5035718886797	1.11379872221271	3.05630467150585	750.078775686838	2.96473824382149	68.1217250624396	112.81222010684	0.390236007987346	0.0156094403194938	1.95118003993673	7.59855305128795	139.520743120086	70.5001715600431	3.20455325272923	4.06601838243748	70.474517572426	3.203387162383	107.016301831432	140.814526053943	6.40066027517922	21.4351778823963	70.474517572426	0.908097256845632	8.77612146343667	12.6110559297029	17.091267285426	21.2379840636104	25.5507636686433	4.17629089173555	0.189831404169798	1.3657396302398	0.189749780473918	0.00862499002154171	-1.58800117933142	24.4969622094499	1.11349828224772	3.05604691089033	1000.66667622328	3.95520425384695	91.2969705657525	77.883111532546	0.301563726706738	0.0120625490682695	1.50781863353369	8.13759758094266	202.122000452026	97.461000226013	4.43004546481877	4.37542790115218	96.7203448965988	4.39637931348176	138.914415388137	198.849273179299	9.03860332633176	28.0585864208222	96.7203448965988	-2.10413415427021	9.3647584627406	13.6208283798518	18.3239506380843	22.8430030118684	27.4378438817525	4.14780022356149	0.188536373798249	1.35919922748287	0.131883285816819	0.00599469480985541	-1.93558253048381	24.5186974168258	1.11448624621936	3.05689426697602	767.094025686838	3.03199219639066	69.688611426076	109.354620509852	0.38184650336979	0.0152738601347916	1.90923251684895	7.63840166644985	143.215517220419	72.1270586102096	3.27850266410044	4.08781608780852	72.1270586102096	3.27850266410044	109.266634745897	144.159699038601	6.55271359266369	22.011287496626	72.1270586102096	0.712263297752211	8.82000841145185	12.6838871064627	17.1821370329703	21.355202435041	25.6890533289138	4.1818197248507	0.190082714765941	1.36700367489822	0.171912756279918	0.00781421619454172	-1.68232217246269	24.4969374582774	1.11349715719443	3.0560459455271	53.0245660678863	0.20958326509046	3.72981509708058	6.4860941921104	0.259443767684416	32.430470960552	4.05513720954839	38.114050039217	31.0536250196085	1.41152840998221	3.28264706986539	3.9671206631305	0.180323666505932	5.83183541524232	33.9731893816763	1.54423588098528	14.7116013976518	5.38571711634864	3.21860378786949	4.55466227575456	5.49895850640312	6.74470645756036	7.91802850620493	9.18421026822835	4.0593555631941	0.184516161963368	1.33860560523955	0.120030779594717	0.00545594452703259	-2.02555622097031	24.4153326338418	1.10978784699281	3.0528578200492	49.3201660678863	0.194941367857258	3.56143327889876	6.79722180637861	0.271888872255144	33.9861090318931	3.95219374974263	36.6031395688701	28.4459697844351	1.29299862656523	3.19884563766095	3.89787887770277	0.177176312622853	5.82223048638918	33.8485985334454	1.53857266061116	13.8733382135891	5.27090055719398	3.05818111282648	4.47154432034853	5.35941248935488	6.62206152872871	7.7725744678622	9.03674213742394	4.0594895510669	0.184522252321223	1.33863714135695	0.18546965937107	0.00843043906232136	-1.60979967642344	24.4145679466758	1.10975308848526	3.05282789499476	52.9951660678863	0.209467059556863	3.72847873344421	6.48817301837934	0.259526920735173	32.4408650918967	4.05420434642462	38.0994545595231	31.0316272797615	1.41052851271643	3.28197001070668	3.96644988559749	0.180293176618068	5.83155286898114	33.9664435679516	1.54392925308871	14.7029956214438	5.38463088600639	3.21742677550309	4.55383953828867	5.49767539515089	6.74347469762674	7.91659896750521	9.18272855281372	4.0593828651467	0.184517402961214	1.33861203126064	0.120464182609237	0.00547564466405625	-2.02211253610216	24.4153131581148	1.10978696173249	3.05285705790315	47.7583660678864	0.188768245327614	3.49044236980785	6.96851441553829	0.278740576621532	34.8425720776914	3.91910623451296	36.1978552474925	27.4624276237462	1.24829216471574	3.16522563579722	3.87598345975879	0.176181066352672	5.83372662190035	34.1647663120469	1.55294392327486	13.7340627464185	5.23390134119374	2.98198825576173	4.45045042565111	5.31126447248093	6.58746525515363	7.72748115204021	8.99333793706895	4.05618436350937	0.184372016523153	1.33785891034689	0.220920623192104	0.010041846508732	-1.44268022877219	24.4159800372023	1.10981727441829	3.05288315461924	52.2877660678863	0.206671012126033	3.69632418798967	6.53979486488401	0.26159179459536	32.6989743244201	4.03226263105023	37.7597067370313	30.5080533685156	1.38672969856889	3.26571189436745	3.95097650441436	0.179589841109744	5.82577795368683	33.8196599606302	1.53725727093774	14.4885999934905	5.35941041209945	3.18868050008916	4.53476907255425	5.46771468359054	6.71517542181793	7.88370115388148	9.1487774929879	4.05994581681712	0.184542991673505	1.33874452274875	0.131263624951452	0.00596652840688417	-1.94008233434219	24.4148902413019	1.109767738241	3.0528405076971	87.0316660678863	0.343998680110223	5.27559236980785	4.96246159817671	0.198498463927068	24.8123079908835	5.11122157910617	62.1733028968363	60.0868014484181	2.73121824765537	3.9133139896079	7.42731171338651	0.337605077881205	8.46142883413435	44.0710846686317	2.00323112130144	22.585800317605	8.10138030888501	4.07754252863856	5.62555819514828	7.2815552821423	9.03860516908351	10.8572144275328	12.7200609725372	3.75459486691194	0.170663403041452	1.26403878055557	0.023535052378701	0.00106977510812277	-3.58222662777612	24.4370532121208	1.11077514600549	3.05370743592964	3.3974127636884	3.80117903306366	3.88811455337352	3.85827967087868	3.59538951439202	3.40803478823173	3.17052197911804	2.89814357835387	3.25489745101031	3.64383789787628	3.72840328093901	3.63475597537235	3.44360390064022	3.26574656335628	3.06871911132851	2.8357470045671	3.66305388339381	4.1335214960517	4.31430176692137	4.37723556468042	4.29153691909063	4.01917678320989	3.86637154822049	3.7434556449951	3.19794453791527	3.58557913396188	3.68062416856693	3.58683626227031	3.41141640776666	3.22645732850187	3.07067933846376	2.84393776834928	3.70047058860732	4.18425082348796	4.3889492385644	4.465742473212	4.42571287213121	4.13417900815673	3.9768219261588	3.91472959849829	4.97980950554576	5.46866064063044	5.71191075790847	5.94927402400139	5.67103755268849	5.40892260458337	5.38551920689004	4.92685932400127	3.93241807839844	7.49892136703125	9.54030119804688	12.1153782018359	14.2514553671094	9.79843138585937	7.54897031503906	8.84770987535156	2.32059965390625	3.735245910625	5.065331430625	5.58663710703125	5.346453685625	3.8000090378125	3.37727825515625	3.59634238859375	0.232882131445313	0.494312294531252	0.564908999765627	0.908545652226563	0.825438713906251	0.568899004921876	0.518121782929688	0.398751928945314	2.99190145390625	4.787638030625	5.888860533125	6.15195439203125	5.796998731875	4.3600812453125	3.76280726265625	3.50318024484375	0.380145916406249	0.608233820624999	0.737948705624999	0.77055806953125	0.715532248125001	0.5423221378125	0.46629361265625	0.42214211859375	22.4388495702051	31.4921986126953	49.7870034741601	84.7998077266504	80.8539916642578	54.6698027752929	62.3731363704199	38.7099740445801	-0.0105765353157125	-0.0290173742117074	-0.0421001472280775	-0.00607466025529663	-0.00670242129836604	-0.0599474281395252	-0.295543290975478	0.0221502548718147	0.070385370990802	0.0656131664343657	-0.121156211942361	-0.184058764709645	0.0658804730250978	0.0371482715907366	-0.336602569897403	0.0613659372581471	-0.152890627120392	-0.104396854473035	-0.0630480412048574	0.202343010706754	-0.0807111144939941	-0.142471889099453	0.0304532148474525	-0.157810660649061	0.0425744463366986	0.0768386541437113	-0.170881252025006	-0.173132563997308	0.0667060822987701	0.0461751502974857	-0.200467315018676	-0.00548411334912528	0.0275170271306144	0.0709596824377168	-0.17678330184675	-0.153488289509798	0.0601105046195099	0.0394754044962922	-0.160125385643008	-0.0270837125500871	-0.1734494470638	-0.068604410583128	-0.0645684063099862	0.14177891395796	-0.141890399015214	-0.10824974485489	0.0374383663424532	-0.121243325025293	0.643491640151976	0.748211774329169	0.838794638850683	0.937693725177587	1.08489298155163	1.05369441467598	1.25608346614355	1.12215793947331	0.72685646876703	0.756815988518497	1.00196356532104	1.0988957632939	0.951392305895315	0.932106992518748	1.29760216275187	1.05287333850915	0.924858921087428	0.977887325536353	0.921242223833126	0.8259777128267	1.13609771920815	1.15947021473651	0.93410361938803	1.08582583735946	0.903945301869004	0.871553544161403	1.12344629296006	1.12604334341592	0.909047324353094	0.921973881041409	1.1636284483051	1.00065327462751	0.943577552701594	0.90149635652183	1.14068045514681	1.11817939372103	0.910236546106053	0.930677361343019	1.12382268745892	0.993164813854625	0.853675120898672	0.69949415953344	0.941762725367682	0.995907141098158	1.31697523504897	1.19018478107061	1.12669242001238	0.960396217971168	4	3.11111111111111	1.9375	1.78222222222222	0.819444444444444	0.544489795918367	0.198767006802721	0.172603300579491	0.0550077160493827	0.0500948882767065	0.16	0.084084084084084	0.0496794871794872	0.0509206349206349	0.0303497942386831	0.0236734693877551	0.0116921768707483	0.0132771769676532	0.00611196844993141	0.0125237220691766	0.442312514168154	4.02423393379316	3.82855612639532	3.49511049633056	3.06263858498411	2.96146751022235	2.73084737494398	2.68665029941868	2.58148412929592	3.96789107787506	3.80042781325166	3.3858833946354	2.96463194667957	2.82691187211823	2.71516848112688	2.60757146033472	2.40540405582637	4.04665413197202	3.87582974480467	3.53835954738248	3.15354170932157	3.01813743163855	2.85403292340882	2.82285578864755	2.67708296312964	3.95377530971239	3.79334476112396	3.3564793526245	2.93734469562264	2.79313030633513	2.73544860492013	2.58563005964923	2.37574481011382	4.04450723627811	3.88720261003983	3.53386331924654	3.17934571887053	3.01701037333422	2.92543198099093	2.83954111694687	2.67887705822391	7.4273843783716	6.4722749482119	6.46594556743808	4.97730795874287	4.74332375233589	4.54225268512016	3.95120035470216	3.84032387770941	2.03034731269485	1.88519966939517	1.46414008225369	1.43199465119566	1.18054905632457	1.03237460040574	0.952326669170248	0.762701244318951	2.04329656829866	1.91078578603905	1.49963052036637	1.4832317954773	1.10684050065042	1.09323983231124	1.01233597349176	0.83106678760707	1.96212110042532	1.82198161173785	1.36956881788345	1.15869603954384	0.885927737636027	0.843419778585425	0.773841303550012	0.564215590886737	2.05696011081282	1.91979979413757	1.52600146018715	1.52094346380329	1.13618376657166	1.06232042872336	1.05566619434772	0.883802086127508	1.95676319629321	1.81256346805489	1.36407002862282	1.13127866455962	0.82659006108696	0.820555613462995	0.76460671931244	0.530707114325096	1.14995629963667	1.02057080940978	0.578395804580464	0.546275616536617	0.21755179917236	0.0496872351238005	0	0	0	18.1843386441627	47.3812373671506	115.645090686542	58.2866727987921	35.313305989771	58.8555099829516	0	94.1688159727225	143.511277017079	0	0	6.65023802688839	89.3358244526801	0	0	94.1688159727225	95.9860624795685	143.511277017079	0	0	94.1688159727225	143.511277017079	95.9860624795685	0	94.1688159727225	95.9860624795685	0	0	143.511277017079	0	94.1688159727225	143.511277017079	95.9860624795685	0	0	95.9860624795685	237.680092989802	0	0	94.1688159727225	37.0707244951435	58.915337984425	0	143.511277017079	56.9379622193708	0	0	85.3666863218424	143.511277017079	69.4826715523834	114.480751485098	0	128.985726142388	110.51161335426	10	0.454545454545455	23	0.71875	14.75	0.670454545454545	17.5	0.795454545454545	32.25	1.46590909090909	13.2743274297864	0.603378519535746	4.03846640081496	0.183566654582498	23.482901824392	1.06740462838145	6.60940064472588	0.300427302032995	0.610132954459158	0.0277333161117799	0.1	0.45	0	0	0.0454545468091965	0.909090909090909	0.446666666666667	0.591304347826087	0.858333333333333	0.272083333333333	0.127445652173913	-0.14463768115942	0.0507575757575757	0.5	0.214000001549721	0	2.75	0.125	3.3196242285178	0.132784969140712	5.3196242285178	38.2020409882757	1.52808163953103	11.8159875272654	0.472639501090617	19.4754536880999	116.310932971279	4.65243731885115	4.37345153294923	0.174938061317969	7.37345153294923	49.8070944381509	1.99228377752603	1.39150923032491	0.0556603692129964	2.78301846064982	5.56603692129964	0.222641476851986	3.25934966829514	0.130373986731806	5.25934966829514	36.7127050687204	1.46850820274882	6.99261258149892	0.279704503259957	6.48189678288897	39.802057444388	1.59208229777552	4.66907366574665	0.186762946629866	5.53385291354898	38.5374064192599	1.5414962567704	3.73048676503852	0.149219470601541	5.73048676503852	40.3485556534139	1.61394222613656	4.29921821935602	0.171968728774241	5.39136273596563	38.2075148912789	1.52830059565116	14.9303569413886	12.3001144796265	8.49988459564878	4.00080217155259	13.0990212120888	9.42468940812573	16.2025709077661	19.8882666293558	15.2226597666174	12.7919159277238	14.9303569413886	12.3001144796265	14.9303569413886	12.3001144796265	14.9303569413886	12.3001144796265	14.9303569413886	12.3001144796265	4.31748811353631	4.00733318523247	5.97888576490112	6.49375383985169	7.94767857130157	8.82951909478078	10.0965429615331	11.1433534241534	12.3454649543819	13.4661587344053	14.6492632380485	15.8039823988172	16.9842912335402	18.1557607714435	6.61606518513282	7.65016870084499	10.8053344729779	12.6626775362435	15.3528441204217	17.5460286890226	20.0816885326217	22.4199623373943	24.9017586409302	27.304972119654	29.7694408236486	32.203141109453	34.6635783305131	37.1124494857583	4.85981240436167	4.78331637137156	7.10126402516666	7.82569465110182	9.63430824331532	10.7240703380073	12.3315097858699	13.6018790936698	15.1233763703572	16.4857538406905	17.9707940278121	19.3811136970058	20.8517354757992	22.2877440477724	1.93395323493123	0	2.27748578011232	0	2.7956675293932	0	3.39198578495287	0	4.02325648955171	0	4.67033809442913	0	5.32466111706359	0	4.24677948526586	3.91601502669769	5.858741970161	6.35908932223297	7.79181439977747	8.66069968290404	9.91017303665775	10.9431247963407	12.1290525399155	13.2347304410985	14.4018566253616	15.540738348448	16.7048452692903	17.8599529995637	5.73334127689775	7.33888813383888	9.0455836463617	10.8114436476202	12.6153205896836	14.4455054561136	16.2949356279744	18.1590405003185	20.0346880388394	21.9196305168519	23.8121946223088	25.7110986334352	27.6153389357868	29.5241160701094	4.79579054559674	6.0318864616069	7.37070282250367	8.74645796973539	10.1536600095716	11.5830783716894	13.0299811600563	3.3196242285178	2.92602887505197	2.54601610245541	2.2517265329058	2.09519449528398	1.67057052252039	1.32105089806934	1.12553234071843	1	0.676592636510816	0.168683862103901	-0.156964233506043	-0.338908034911341	-0.664566506582935	-1	11.8159875272654	9.89282993760752	8.38585635958701	6.42530820604983	6.16144678640443	4.89585498888552	3.5536339024098	2.5833525695797	2.27491721763537	1.75720499439153	0.409073995823215	-0.403452477932346	-0.794469563804839	-1.77114118485572	-3	4.37345153294923	3.85336937542084	3.38189301564041	2.96777420386604	2.69991021312096	3.3196242285178	2.92602887505197	2.54601610245541	2.2517265329058	2.09519449528398	1.67057052252039	1.32105089806934	1.12553234071843	1	0.676592636510816	0.168683862103901	-0.156964233506043	-0.338908034911341	-0.664566506582935	-1	11.8159875272654	9.89282993760752	8.38585635958701	6.42530820604983	6.16144678640443	4.89585498888552	3.5536339024098	2.5833525695797	2.27491721763537	1.75720499439153	0.409073995823215	-0.403452477932346	-0.794469563804839	-1.77114118485572	-3	4.37345153294923	3.85336937542084	3.38189301564041	2.96777420386604	2.69991021312096	2.2442924078154	1.70577906324606	1.5	1.21846439766	0.757580431400326	0.201032577956153	-0.200086097454952	-0.454532848788805	-0.769941392024734	-1.37053584007579	1.39150923032491	0.86	0.53150923032491	0	0	0	0	0	0	0	0	0	0	0	0	3.25934966829514	2.84826577112474	2.45540335097071	2.14650381029573	1.93576439474233	1.64280950310103	1.20197925289802	1.10856468110023	1	0.60117508843255	0.15653701339971	-0.149020747804536	-0.318666649047377	-0.615954780087053	-1	6.99261258149892	6.44069316702064	5.99707351554391	5.30082518272947	5.12946279517097	4.82010298049273	4.23109126752099	3.69706169688638	3.44373625164755	3.4142135623731	2.99415572130933	2.88027611771166	2.50279810406822	2.2131057522439	2.05577359127376	4.66907366574665	4.28544643289842	3.90727714587712	3.61781544569484	3.42009073938575	3.08485617693895	2.75601058875568	2.5	2.23776547655749	1.88603956039196	1.42432797738312	1.20521795588296	1.04053687592065	0.557975236567135	0.5	3.73048676503852	3.3593540427143	2.77175563958092	2.73666119735302	2.51064476472483	2.3402014538083	1.85921234846958	1.61365216945226	1.41299609844807	1	0.904600811649124	0.389112535467998	0.0615146601968879	-0.214647977807671	-0.605804789758083	4.29921821935602	3.90390116008347	3.51339626494625	3.20976453047139	3.02546238270741	2.66489457230669	2.24160470993167	2.1130487955905	2	1.58148871785239	1.11097809239366	0.813042623344171	0.616253049311116	0.280624789093148	0	0	0	0	0	0	0	0	12	5	7	3	0	0	1	0	0	0	0	0	0	0	0	0	0	0	0	0	0	0	0	0	0	0	0	0	0	0	0	0	0	0	0	0	0	0	0	0	0	0	0	1	0	0	0	0	0	0	0	0	0	0	0	0	0	0	0	0	0	0	0	0	0	0	0	0	0	0	0	0	0	0	0	2	0	0	0	0	3	0	0	0	0	0	0	0	0	0	0	0	0	0	0	0	0	0	0	0	0	0	0	0	0	0	0	0	0	0	0	0	0	0	0	0	0	0	0	0	0	0	0	0	0	0	0	0	0	0	0	0	0	0	0	0	0	0	0	0	0	0	0	0	2	6	0	0	0	0	0	0	1	0	0	0	0	0	0	0	0	0	1	1	0	0	0	0	0	5	2	5	0	0	0	0	0	0	0	0	0	0	0	0	1	0	0	0	0	0	0	5	3	0	2	0	0	0	0	0	0	2	1	0	3	0	0	0	0	0	0	0	0	0	0	0	0	0	0	0	0	0	0	0	0	0	0	0	0	0	0	0	0	0	0	0	0	0	0	0	0	0	0	0	0	0	0	0	0	0	0	0	0	0	0	0	0	0	0	0	0	0	0	-0.015649818505608	0	1.31814436885865	7.64407108213656	0	0	0	-0.10703231292517	1.11326910623447	0	0	0	0	0	0	0	0	0	0	0	0	0	0	0	0	0	0	19.5841783045097	12.6556420068027	15.8073772628886	0	0	0	0	0	0	0	0	0	0	0	0	0	0	0	0	0	0	0	0	0	0	0	0	0	0	0	0	0	0	0	0	0	0	0	0	0	0	0	0	0	0	0	0	0	0	0	0	0	0	0	0	0	0	0	0	1	0	1	5	0	0	0	2	7	0	0	0	0	0	0	0	0	0	0	0	0	0	0	0	0	0	0	2	1	3	0	0	0	0	0	0	0	0	0	0	0	0	0	0	0	0	0	0	0	0	0	0	0	0	0	0	0	0	0	0	0	0	0	0	0	0	0	0	0	0	0	0	0	0	0	0	0	0	0	0	0	0	0	0	2	0	0	0	0	0	0	0	0	1	2	0	0	1	3	0	0	2	0	1	0	0	0	0	0	0	0	0	0	0	0	0	0	0	0	0	0	0	0	0	0	0	3	2	3	2	2	3	0	1	6	0	1	1	5	2	1	2	0	1	0	0	0	0	0	0	0	0	0	0	0	0	0	0	0	0	0	0	0	0	0	0	9	6	9	7	4	6	4	3	0	0	0	0	0	0	0	0	0	0	0	0	0	0	0	0	0	0	0	0	0	0	0	0	0	0	0	0	0	0	0	0	0	0	0	0	0	0	0	0	0	0	0	0	0	0	0	0	0	0	8	5	8	5	3	3	2	2	0	0	1	5.34941802342378	0	0	6.65048056289654	7.29166305898877	0	0	7.50681320471685	0	0	0	0	0	6.22666674164577	0	0	0	0	0	0	0	0	85	0	0	0	0	0	0	0	0	0	0	0	0	0	0	0	0	0	0	0	0	0	0	0	0	0	0	0	1	0	1	0	0	0	0	0	0	0	0	0	0	0	0	0	0	0	0	0	0	0	0	0	0	0	0	0	0	0	0	0	0	0	0	0	0	0	0	0	0	0	0	0	0	0	0	0	0	0	0	0	0	0	0	0	0	0	0	0	0	0	0	0	0	0	0	0	0	0	0	0	0	0	0	0	0	0	1	0	1	0	0	0	0	0	0	0	0	0	0	0	0	0	0	0	0	0	0	0	0	1	0	0	0	0	0	0	0	0	0	0	0	0	0	0	0	0	0	0	0	0	0	0	0	0	0	0	0	0	0	0	0	0	0	0	0	0	0	0	0	0	0	0	0	0	0	0	0	0	0	0	0	0	0	0	1	0	1	0	0	0	0	0	0	0	0	0	0	0	0	0	0	0	0	0	0	0	0	1	0	0	0	0	0	0	0	0	0	0	0	0	0	0	0	0	0	0	0	0	0	0	0	0	0	0	0	0	0	0	0	0	0	0	0	0	0	0	0	0	0	0	0	0	0	0	0	0	0	0	0	0	0	0	1	0	1	0	0	0	0	0	0	0	0	0	0	0	0	0	0	0	0	0	0	0	0	1	0	0	0	0	0	0	0	0	0	0	0	0	0	0	0	0	0	0	0	0	0	0	0	0	0	0	0	0	0	0	0	0	0	0	0	0	0	0	0	0	0	0	0	0	0	0	0	0	0	0	0	0	0	0	1	0	1	0	0	0	0	0	0	0	0	0	0	0	0	0	0	0	0	0	0	0	0	1	0	0	0	0	0	0	0	0	0	0	0	0	0	0	0	0	0	0	0	0	0	0	0	0	0	0	0	0	0	0	0	0	0	0	0	0	0	0	0	0	0	0	0	0	0	0	0	0	0	0	0	0	0	0	1	0	1	0	0	0	0	0	0	0	0	0	0	0	0	0	0	0	0	0	0	0	0	1	0	0	0	0	0	0	0	0	0	0	0	0	0	0	0	0	0	0	0	0	0	0	0	0	0	0	0	0	0	0	0	0	0	0	0	0	0	0	0	0	0	0	0	0	0	0	0	0	0	0	0	0	0	0	1	0	1	0	0	0	0	0	0	0	0	0	0	0	0	0	0	0	0	0	0	0	0	1	0	0	0	0	0	0	0	0	0	0	0	0	0	0	0	0	0	0	0	0	0	0	0	0	0	0	0	0	0	0	0	0	0	0	0	0	0	0	0	0	0	0	0	0	0	0	0	0	0	0	0	0	0	0	1	0	1	0	0	0	0	0	0	0	0	0	0	0	0	0	0	0	0	0	0	0	0	0	0	0	0	0	0	0	0	0	0	0	0	0	0	0	0	0	0	0	0	0	0	0	0	0	0	0	0	0	0	0	0	0	0	0	0	0	0	0	0	0	0	0	0	0	0	0	0	0	0	0	0	0	0	0	1	0	1	0	0	0	0	0	0	0	0	0	0	0	0	0	0	0	0	0	0	0	0	1	0	0	0	0	0	0	0	0	0	0	0	0	0	0	0	0	0	0	0	0	0	0	0	0	0	0	0	0	0	0	0	0	0	0	0	0	0	0	0	0	0	0	0	0	0	0	0	0	0	0	0	0	0	0	1	0	1	0	0	0	0	0	0	0	0	0	0	0	0	0	0	0	0	0	0	0	0	1	0	0	0	0	0	0	0	0	0	0	0	0	0	0	0	0	0	0	0	0	0	0	0	0	0	0	0	0	0	0	0	0	0	0	0	0	0	0	0	0	0	0	0	0	0	0	0	0	0	0	0	0	0	0	16	0	9	0	0	0	0	0	0	0	0	0	0	0	0	0	0	0	0	0	0	0	0	0	0	0	0	0	0	0	0	0	0	0	0	0	0	0	0	0	0	0	0	0	0	0	0	0	0	0	0	0	0	0	0	0	0	0	0	0	0	0	0	0	0	0	0	0	0	0	0	0	0	0	0	0	0	0	23	0	13	0	0	0	0	0	0	0	0	0	0	0	0	0	0	0	0	0	0	0	0	1	0	0	0	0	0	0	0	0	0	0	0	0	0	0	0	0	0	0	0	0	0	0	0	0	0	0	0	0	0	0	0	0	0	0	0	0	0	0	0	0	0	0	0	0	0	0	0	0	0	0	0	0	0	0	21	0	17	0	0	0	0	0	0	0	0	0	0	0	0	0	0	0	0	0	0	0	0	1	0	0	0	0	0	0	0	0	0	0	0	0	0	0	0	0	0	0	0	0	0	0	0	0	0	0	0	0	0	0	0	0	0	0	0	0	0	0	0	0	0	0	0	0	0	0	0	0	0	0	0	0	0	0	16	0	14	0	0	0	0	0	0	0	0	0	0	0	0	0	0	0	0	0	0	0	0	5	0	0	0	0	0	0	0	0	0	0	0	0	0	0	0	0	0	0	0	0	0	0	0	0	0	0	0	0	0	0	0	0	0	0	0	0	0	0	0	0	0	0	0	0	0	0	0	0	0	0	0	0	0	0	13	0	12	0	0	0	0	0	0	0	0	0	0	0	0	0	0	0	0	0	0	0	0	2	0	0	0	0	0	0	0	0	0	0	0	0	0	0	0	0	0	0	0	0	0	0	0	0	0	0	0	0	0	0	0	0	0	0	0	0	0	0	0	0	0	0	0	0	0	0	0	0	0	0	0	0	0	0	12	0	10	0	0	0	0	0	0	0	0	0	0	0	0	0	0	0	0	0	0	0	0	1	0	0	0	0	0	0	0	0	0	0	0	0	0	0	0	0	0	0	0	0	0	0	0	0	0	0	0	0	0	0	0	0	0	0	0	0	0	0	0	0	0	0	0	0	0	0	0	0	0	0	0	0	0	0	9	0	6	0	0	0	0	0	0	0	0	0	0	0	0	0	0	0	0	0	0	0	0	2	0	0	0	0	0	0	0	0	0	0	0	0	0	0	0	0	0	0	0	0	0	0	0	0	0	0	0	0	0	0	0	0	0	0	0	0	0	0	0	0	0	0	0	0	0	0	0	0	0	0	0	0	0	0	6	0	7	0	0	0	0	0	0	0	0	0	0	0	0	0	0	0	0	0	0	0	0	0	0	0	0	0	0	0	0	0	0	0	0	0	0	0	0	0	0	0	0	0	0	0	0	0	0	0	0	0	0	0	0	0	0	0	0	0	0	0	0	0	0	0	0	0	0	0	0	0	0	0	0	0	0	0	3	0	5	0	0	0	0	0	0	0	0	0	0	0	0	0	0	0	0	0	0	0	0	1	0	0	0	0	0	0	0	0	0	0	0	0	0	0	0	0	0	0	0	0	0	0	0	0	0	0	0	0	0	0	0	0	0	0	0	0	0	0	0	0	0	0	0	0	0	0	0	0	0	0	0	0	0	0	1	0	2	0	0	0	0	0	0	0	0	0	0	0	0	0	0	0	0	0	0	0	0	1	0	0	0	0	0	0	0	0	0	0	0	0	0	0	0	0	0	0	0	0	0	0	0	0	0	0	0	0	0	0	0	0	0	0	0	0	0	0	0	0	0	0	0	0	0	0	0	0	0	0	0	0	0	0	3.90689059560852	3.16992500144231	0.348386284249745	74.8953	89.13	89.13	1.25553616547807	1.57637106282338	2.1	4.41	333.666155469371	143.511277017079	85.3666863218424	321.72757475083	135.232612602799	245.74	0.964219982989446	-2.45720574065636	-2.51275935720417	-2.48553616547807	0	1	1	1	1	0.4	0	1	1	0.771428571428571	0.666666666666667	1	1	1	1	0	1	0	0	0	1	0	1	0	1	1	1	1
11	Molecule11	462.44	8.40799999999999	35.6576	57.3199	35.3749	61.8706	0.64832	1.04218	0.64318	1.12492	0.0681818181818182	55	33	8	58	36	14	44	5	0.0862068965517241	2	0	12	22	22	0	11	0	0	0	0	0	0	0	0	11	0	40	40	0	20	0	7	15	0	16	1	0	4	5	24	22	1	0.666666666666667	0.0909090909090909	1.09090909090909	3	0.75	0	0	0	4	0	0	0	1	0	0	2	0.333333333333333	0	0	0	389.359335186657	0	0	0	147.934206153324	0	0	178	578	685.575757575758	207.118625819034	815.92	621.281756	217	525	565.757575757576	249.111953610681	837.34	558.80627	18.1666666666667	9.45	7.30555555555555	2.80972222222222	26	53	3.16227766016838	23.0051910275129	1.81651376146789	2.00797550054998	0.208490887516351	77	14	0.823713848029957	63	173.070461330268	7.0059498523279	21.4396238704819	1	399	12.0909090909091	2.21487603305785	34.8209366391184	141	1739	154	3.10578295417551	16	6.0530303030303	21	11.4393939393939	13647	25967	14062	50582	30.2788628334551	850	35311	23.6198664256278	9.37603625099152	4.23346639052935	6.71093102576557	0.594877344877345	0.377194339887838	0.199716155609986	0.105801722408253	3.03312347305542	6.08492150252612	74.7349511496702	104.669287786196	94.1666666666667	2.85353535353535	22.0332852424209	18.4471608452476	5.04131925917414E-7	-3.37614388980274E-9	7.64679574339533E-10	3.88386583279797E-12	8.35353535353535	12.50798887582	5.89696989565794	0	-7.67303804072924E-9	na	na	69	0.89358591857403	3.61091791264422	5.18738580584075	6.07534603108868	6.98193467715639	7.88419993367604	8.79618763547045	9.70363319044987	10.6186163572025	11.5290054856819	12.4460221818268	4.29045944114839	0	5.65248918026865	0	7.22620901010067	0	8.89795568688403	0	10.6204244992188	3.61091791264422	3.98898404656427	4.33073334028633	4.59511985013459	4.85203026391962	4.99721227376411	5.12396397940326	5.28320372873799	5.4553211153577	5.55295958492162	3.80666248977032	4.39444915467244	4.97673374242057	5.50329694723458	6.02344759296103	6.34859251341658	6.69525797967812	7.08307320081374	7.461352994592	7.79025652186687	12.9578188683931	8.08425410630732	10.6621278613175	1.31887589394288	2.57787375501018	4.22020166982018	3.53229618698778	23.8610783617068	15.7604579106716	14.3618674343491	13.2096781961171	10.7870499513424	8.39259510549948	0.723062980657781	0.437790497518656	0.270978630836775	0.176129042614895	0.110071938279004	0.066083426027555	17.2824827675915	9.88456617635949	7.47019756239903	5.43369461374508	3.64148323125523	2.41419636938559	0.523711599017924	0.274571282676652	0.14094712381885	0.0724492615166011	0.0371579921556656	0.0190094202313826	23.8610783617068	15.7604579106716	14.3618674343491	13.2096781961171	10.7870499513424	8.39259510549948	102.390552384324	4.10802115376502	320.975878794399	9.63218244560971	14.793407988473	7.74350783185171	9.53024393816246	317.974784243856	83.7060452188049	1.52192809488736	3.70712374525676	8.79564319398711	4.80196987693421	5.01279313077347	1957.36133749557	28110.8756479828	1.54873603712158	4.93980798713275	31	0.939393939393939	162.465005938829	3.52823716932201	1.75489665167649	54.2769640642901	0.194560324281756	0.302232782742016	0.544786272746837	1.52192809488736	3.79121222431737	4.88827943209259	5.3175456225369	5.47672539530351	5.51308903166714	83.7060452188049	208.516672337455	268.855368765093	292.465009239529	301.219896741693	303.219896741693	0.263247431452333	0.655764804851767	0.845524180178093	0.919774220257782	0.94730749627834	0.953597303203616	4.2594316186373	1.99014748920729	0.893080281432068	0.463814090987763	0.304634318221154	0.268270681857516	0.251791670899332	0.627227832840219	0.808729433515403	0.879748328373613	0.906083436512377	0.912099529382161	113.475296956836	21.2273508275413	0.643253055380038	4.37875613213071	2.51660492089728	0.0762607551787054	5.03320984179456	42.4547016550825	1.28650611076008	15.9354063065388	4.43004164608701	4.74657513765253	0.143835610231895	2.23205518828941	0.166656070363149	0.00505018395039846	-2.56799024710238	35.4014961999244	1.07277261211892	5.11177133717691	3196	6.0530303030303	193.69696969697	140.47798035298	0.200620785948442	0.00557279960967893	1.44446965882878	9.58582725656466	201.277875501834	6.09932956066164	7.60252693130411	201.277875501834	6.09932956066164	300.374934889202	402.555751003669	12.1986591213233	39.6302610496861	201.277875501834	10.8557822910445	15.7817409874251	21.2764780071308	26.493969555304	31.8422768348069	5.02160968900658	0.152169990575957	2.31278174687436	0.044221483073072	0.00134004494160824	-4.46941009815353	35.5025848081279	1.0758359032766	5.11585791266589	2322.60952380954	175.536142825553	3.97393003203931	7.1388669999455	72	2.18181818181818	6.12919723822319	5.31852524907886	0.161167431790269	5.2880234233711	48.4433112663049	1.46797912928197	33.0520677472873	6.96993097629643	5.52545293913178	6.91671502035361	8.38183155348556	9.89004764016943	11.4269644452531	5.74456264653803	0.174077655955698	2.50554800079851	5.74456264653803	0.174077655955698	2.50554800079851	35.466637181176	1.07474658124776	5.11440604021084	0.95517926731343	86.513588369124	35.8177861024595	0.994938502846097	257.888059937708	2.52836570286004	9.90920131282757	0.300278827661441	3.28692755000792	1	0.0303030303030303	2	19.8184026256551	0.600557655322883	5.64499049472927	3.73117828786114	2.74798291143758	0	2.38703403336677	0	2.17280425182264	5.63388040816244	0.170723648732195	2.47766515875856	0.091751709536137	0.00278035483442839	-3.4233732559592	35.414451474665	1.07316519620197	5.11229571438602	66.0784814126633	0.125148639039135	4.00475644925231	8.6088931624514	0.239135921179206	61.9840307696501	3.99413157134286	21.0922231706219	0.639158277897632	4.36960378082634	4.37090584801563	0.13245169236411	6.27523406853624	42.1844463412437	1.27831655579526	15.7782296029884	5.1225531186321	4.40620410387609	4.80832521436063	6.49968325625359	7.68515564599432	9.14141029523769	4.70140153987614	0.14246671332958	2.2183502392695	0.110318126229656	0.00334297352211079	-3.15926530698287	35.4029232644933	1.0728158564998	5.1118291083923	6040	11.4393939393939	366.060606060606	68.0419248407254	0.102476621444024	0.00284657281788957	0.737831674396976	10.6875945547086	371.410124071992	11.2548522446058	8.48051733463614	371.410124071992	11.2548522446058	510.752752797351	742.820248143983	22.5097044892116	60.4221886132454	371.410124071992	12.0024436898389	17.6923541404145	23.6895738493873	29.5789556252235	35.5066450475558	5.26157573369274	0.15944168889978	2.3796822254577	0.063140557174147	0.00191335021739839	-3.95898224720445	35.5117797361954	1.07611453746047	5.11622904635632	284.57975439593	0.53897680756805	17.2472578421776	1207.24933122433	2.16348053200564	0.060096681444601	15.5770598304406	5.44690410992277	24.4206588201056	0.740019964245626	4.57959934131424	17.6776462362564	0.535686249583527	20.8805331057628	48.8413176402113	1.48003992849125	16.0032989920575	17.6776469194902	5.87491735214122	8.60732580220365	11.4908914505998	14.3612854186265	17.2338456561789	5.25246276640159	0.159165538375806	2.37719784214147	0.0709841040364538	0.00215103345565012	-3.79116835341254	35.520572071617	1.07638097186718	5.11658384038582	2426.08335363865	4.3245692578229	146.952021432645	189.237921010012	0.264984712690947	0.00736068646363741	1.90788993137482	9.05849024215876	303.124127055093	152.937063527546	4.63445647053171	7.20889206592291	152.901244551262	4.63337104700795	224.625969071838	305.635822435858	9.2616915889654	34.3440885257717	152.901244551262	1.32175583998233	10.2924447137575	14.9738446652512	20.1673696688161	25.1258176108604	30.1893801516724	4.99029638979434	0.151221102721041	2.30381692377913	0.00259067043221534	0.0000785051646125859	-8.53573984409153	35.5041656534989	1.07588380768178	5.11592172696456	2426.90715363865	4.32603770702077	147.002148705373	189.172482098414	0.264896261412715	0.00735822948368653	1.90725308217155	9.05914314314924	303.234831881467	152.989115940733	4.63603381638586	7.20937976560945	152.953483620908	4.63495404911842	224.708126606832	305.740700575149	9.26486971439845	34.3529101189909	152.953483620908	1.31999428936267	10.2931493310386	14.9748448815388	20.1687496571291	25.127516882878	30.1914344743835	4.99021204030362	0.151218546675867	2.3037926990993	0.00222310539608861	0.0000673668301845033	-8.75503182567078	35.5041668566529	1.075883844141	5.11592177553143	3194.11635590361	5.69361204260893	193.715809448705	143.636560321976	0.202624903311073	0.00562846953641869	1.45889930383972	9.59094832631174	408.035462773248	201.823231386624	6.11585549656436	7.60640481272515	201.823231386624	6.11585549656436	301.326946910251	404.976462773248	12.2720140234318	42.0561535011296	201.823231386624	-1.68435983895138	10.8615720413003	15.7893219496129	21.2876123470277	26.5072896419951	31.8586294798339	5.11335314503785	0.154950095304177	2.33872909898773	0.28130003442831	0.00852424346752455	-1.81773970844894	35.5055860790027	1.07592685087887	5.11597906313918	2430.75155363866	4.33289046994413	147.2360759781	188.867961963333	0.264484304249375	0.00734678622914929	1.9042869905955	9.06218765697976	303.751503717216	153.232051858608	4.64339551086691	7.21165373628163	153.197283040149	4.64234191030756	225.091616587269	306.230166080299	9.2797020024333	34.3939732665362	153.197283040149	1.31173243979299	10.2964347953637	14.9795081376248	20.1751839609074	25.1354396125545	30.2010127730006	4.98981531830209	0.151206524797033	2.30367875737127	0.000511836895150691	0.0000155102089439603	-10.8598657586824	35.5041726706858	1.07588402032381	5.1159220102224	4008.73335590362	7.14569225651269	243.353536721432	114.000780577504	0.162873989632866	0.00452427748980183	1.17269272535663	10.0411544132982	523.463834360167	255.131917180083	7.73127021757828	7.94232381541455	254.562920385483	7.71402789046918	384.364972504832	515.653831297601	15.6258736756849	47.0290093657829	254.562920385483	-2.65324196460721	11.3358439258691	16.4725166409771	22.2240068629479	27.6626023521595	33.2547194914716	5.31087391837839	0.160935573284194	2.39304777119073	0.479224151148055	0.0145219439741835	-1.05422230059465	35.5058484049951	1.07593480015137	5.11598965180605	2531.66705363866	4.5127754966821	153.376666887191	181.343942501148	0.254129418807598	0.00705915052243329	1.82973181541471	9.14074098977957	317.341821906209	159.622960953105	4.83705942282135	7.27021469646811	159.60664853729	4.83656510719059	235.207332588619	319.097897074579	9.66963324468422	35.4127494611925	159.60664853729	1.06612353163142	10.3810882950329	15.0993856926543	20.3408359285654	25.3392701968812	30.4475310592782	4.97783246077749	0.150843407902348	2.30023290895748	0.0421235459694597	0.00127647108998363	-4.53906775390762	35.5044284619504	1.07589177157425	5.11593233553	77.4715660678862	0.138095483186963	3.58451309502342	9.57728070731774	0.266035575203271	68.9564210926877	4.42339184475811	55.2083596770962	45.9312798385481	1.39185696480449	5.48495820462655	3.9600854594335	0.120002589679803	5.83297148848803	48.2731661085792	1.46282321541149	21.4504037217986	5.71616386160003	3.6284445018091	4.89820538238353	5.83390829776643	7.04328512523656	8.1937792220821	9.43080985692627	4.24221367776818	0.128551929629339	2.07105538162063	0.13548769013644	0.00410568757989212	-2.86473053208323	35.412229559176	1.07309786542958	5.11220579384891	70.6801660678862	0.125989600834022	3.37871309502342	10.1447281913768	0.281798005316022	73.042042977913	4.29089654689629	51.736252110469	40.7995260552345	1.23634927440105	5.31516188995608	3.89341421836997	0.117982249041514	5.83027587535291	48.2052563521412	1.46076534400428	19.6667904489889	5.5737164358731	3.42955157515868	4.78871600308321	5.6587862016536	6.88706768343023	8.01221494870825	9.24927618275335	4.31021479694303	0.130612569604334	2.09384641455796	0.204671311562552	0.00620216095644098	-2.27351199044317	35.4102336723221	1.07303738400976	5.11212501584131	77.4176660678862	0.13799940475559	3.58287976169008	9.5810312099296	0.266139755831378	68.9834247114931	4.42220830506265	55.1727716548439	45.886535827422	1.39050108567945	5.48356139815406	3.95944064328175	0.119983049796417	5.83274121913541	48.2658282622559	1.462600856432	21.4352114706155	5.71482841257829	3.62701202908742	4.89713544711423	5.83230603070061	7.04172739512565	8.19200120732725	9.42898759324536	4.24265719044795	0.128565369407514	2.07120520826424	0.135948696657572	0.00411965747447188	-2.85986234042844	35.4122022420705	1.0730970376385	5.11220468829524	67.8168660678862	0.120885679265394	3.29194642835675	10.4629822079193	0.290638394664425	75.3334718970189	4.24744093431016	50.9638800590938	38.9816900295469	1.18126333422869	5.24984019049417	3.87226755754286	0.117341441137662	5.84516787781345	48.6748176626398	1.47499447462545	19.2011323274793	5.52728663252666	3.33218665287291	4.76045403363794	5.59821594871634	6.84260516221012	7.95584312248359	9.19593981493781	4.34827004879327	0.131765759054342	2.10644447659432	0.241704503888667	0.00732437890571719	-2.03516034787881	35.4109247411316	1.07305832548884	5.11215298545788	76.1207660678862	0.135687640049708	3.54357976169008	9.67433124250196	0.268731423402832	69.6551849460141	4.39428391823591	54.3333413836817	44.8183706918408	1.3581324452073	5.4498050122806	3.94456164343512	0.119532171013185	5.82822707800634	48.1160914589414	1.45806337754368	21.0376824113419	5.68375518019347	3.59191140079646	4.8722602181098	5.79483543598604	7.00587249042133	8.15103616871255	9.38721102471803	4.25372736598105	0.128900829272153	2.07493984907763	0.147425512196721	0.004467439763537	-2.74371027047443	35.4115827009844	1.07307826366619	5.11217961454895	134.984166067887	0.240613486752026	5.32731915562948	7.2273156943145	0.200758769286514	52.0366729990644	5.63637218310145	99.952622616581	97.0597113082905	2.9412033729785	6.55722868425155	7.42732732037429	0.225070524859827	8.46722779681904	69.75285633607	2.11372291927485	35.4615127114986	8.61734885405313	4.55563114147776	6.15414895988364	7.84820414629336	9.62033754856562	11.4351901518815	13.27939258045	3.96011035300532	0.120003344030464	1.97243405108212	0.016302427392469	0.000494012951286938	-5.89956749372462	35.4343271662212	1.07376748988549	5.11309982934027	3.78420845465024	4.19682750643962	4.43675283104868	4.39868613868122	4.25658291008553	4.23301151023723	4.21603837577114	4.10564363377554	3.63932333207366	4.03562370110275	4.20619745253155	4.17954785789519	4.10604699355401	4.06249982213437	4.05281698828367	3.96590624034239	4.16633349188555	4.67782463306444	5.00445862220585	5.09621150617922	5.07288616768737	4.94163628423332	4.94819730953512	4.95719487108394	3.58204198440736	3.97837684057327	4.14607222944778	4.13345680843536	4.07958398509064	4.03520441427891	4.02146845411478	3.95465355616424	4.2228173493156	4.75926283567449	5.10710843860702	5.22011222935724	5.22218131849951	5.08405557710313	5.07450976104864	5.10352571689095	5.45840578785982	5.94644031834259	6.47701801143239	6.60281595302002	6.44174699104824	6.31721929816219	6.38402507216136	6.34529857473266	10.0249288016	18.8313391808	29.5711820676	34.8679637356	36.7447619516	30.0250013096	29.495491688	31.322580318	5.26738610560001	8.71858913280001	12.0152865616	13.0972930096	12.8564137456	12.2174795936	11.454236768	11.826227128	0.457224152400003	0.922043880000005	1.78738591680001	2.11804240320001	2.09150919720001	1.58142379320001	1.65729417480001	1.7287509276	5.4792809004	8.70867653119999	11.1955680568	11.8051037212	11.4115157224	10.6210027428	10.4374518012	10.3465688024	0.6931667664	1.0977112512	1.4030611488	1.4701560192	1.4121795024	1.3059208368	1.2962605392	1.2729201264	59.9368562578479	99.7169680092395	193.367943399349	235.629593080634	214.958904362502	164.235435397907	181.433587095762	184.789735567061	-0.0360315510502825	-0.0330969451550138	0.0551172767347438	-0.0199260056286765	-0.0574852532039895	0.0585709402196058	-0.114563739200152	-0.147782895660653	0.0988540955476309	0.0492603720372235	0.00659776567676121	-0.0671814650263388	0.0589575518576234	0.0369130395019453	-0.113788312062772	-0.169538616139631	-0.202792622662687	-0.167941439803515	0.0795212507041896	0.0574458510454159	-0.0811146644516657	0.0205049498860558	-0.0581956283085163	-0.0554179098683815	0.0931441428333169	0.027966827315481	-0.0105339729381432	-0.0549635313643927	0.118911094356523	0.00286676472349325	-0.0829102664821112	-0.133316963547509	0.0763337033212421	0.0126501142650063	-0.0099309845527502	-0.0461750188637632	0.122809419001359	-0.0043547352778747	-0.0742360444393352	-0.120589146170947	-0.226528280372022	-0.146128847456111	0.0425077448054969	0.0543872720053191	-0.103718418109641	0.00989018077158934	-0.0145931784744846	-0.0653415205581709	0.772306645194137	0.847620173883496	0.859058332867422	0.991921716604617	1.07038922714262	0.896590727770747	1.06458579954661	1.13694215229047	0.858891561118349	0.904398570758665	0.932758546855955	1.00745714725639	0.897096357514953	0.945957440678474	1.06586028609067	1.13317797110219	1.02882907608679	1.07219241389336	0.950675810359977	1.0192268354491	1.15805225815328	0.936078507182489	1.08270970056808	1.08341342136656	1.05126417092226	1.0609354339454	1.02816977844427	1.03187888358564	0.836178846947475	0.998068816863833	1.07642843401845	1.10196506908292	1.0960984564069	1.09895812586221	1.04694260202166	1.03705893838114	0.838409216423037	1.0072957812592	1.07928358508885	1.09353241359593	1.02592191731811	0.896380156882768	0.902949710725937	0.978604782456022	1.1008171823497	0.882913769992424	0.968121402165704	1.04483740454962	7	5.11111111111111	3.5	2.89777777777778	1.625	1.1534693877551	0.821180555555555	0.610985134794658	0.305	0.222834404652586	0.194444444444444	0.0964360587002095	0.0555555555555556	0.0499616858237548	0.0318627450980392	0.0226170468187275	0.0167587868480726	0.0145472651141585	0.00924242424242425	0.00968845237619941	0.501114465021586	4.01931676413151	3.82554574060899	3.7588084213966	3.44121557901027	3.22246117801611	3.06590849530636	3.00556032923821	2.90529730478307	3.96590433455737	3.79498007931566	3.67398445498192	3.3532185379991	3.13986112782221	2.9518001611853	2.88702929071257	2.76191662931668	4.044598333662	3.88028933473959	3.82998381259898	3.48769261406223	3.36022685514686	3.21053963917798	3.12338530654289	2.99053371387499	3.95265745028995	3.78811602151859	3.65156299941596	3.33057325964658	3.12664876040043	2.94115327839862	2.84953400633636	2.73544860492013	4.04430295143221	3.89301226659664	3.84222072555653	3.49106020090046	3.39747130236016	3.26803654281612	3.14081166660034	2.9970407154112	7.4274129399363	6.52045991352305	6.47170685195115	6.46584123932525	6.45569182148609	6.43317749548942	6.38611525938091	4.91970089960158	2.03317527119021	1.93181773215561	1.88339516344708	1.58623330550899	1.55349657054484	1.44591684285759	1.23647881581872	1.18054905632457	2.05343248560746	1.97143097848596	1.91197629282842	1.59485981036321	1.56175860699857	1.44615448856988	1.292071721463	1.12338603855425	1.96725519786549	1.839339542736	1.74765286787606	1.4016864337982	1.28694920244847	1.16325661185243	0.989461830635617	0.885927737636026	2.0735848496413	1.99149476103551	1.92342204237988	1.61596351106582	1.57088833957709	1.44371261979491	1.32668121754338	1.17126810697876	1.96321254223999	1.82895225866682	1.72906855730969	1.39426368438533	1.24385158995979	1.09069932126859	0.968497138824304	0.846879596098788	1.26109389618915	1.1515899377382	1.02764875410172	0.825631703043666	0.594282630094549	0.531229396591937	0.426380065322525	0.21755179917236	10.8830574057343	11.5341006172743	218.474175515034	126.644978574149	58.2866727987921	23.5422039931806	164.795427952264	0	188.337631945445	143.511277017079	181.733260531291	0.359565504198308	0	100.218881858414	0	0	188.337631945445	100.578447362613	325.244537548371	0	0	188.337631945445	325.244537548371	100.578447362613	0	188.337631945445	100.578447362613	0	0	325.244537548371	0	188.337631945445	325.244537548371	100.578447362613	0	0	100.578447362613	513.582169493816	0	0	188.697197449643	30.4204864682552	69.7983953901592	0	325.244537548371	56.9379622193708	0	0	256.100058965527	325.244537548371	69.4826715523834	114.480751485098	0	111.695165732091	292.128043403679	14.6666666666667	0.444444444444445	38.1333333333333	0.693333333333332	21.75	0.659090909090909	17.5	0.53030303030303	39.25	1.18939393939394	30.5591970848986	0.926036275299957	7.54534572427636	0.228646840129587	38.1269148763809	1.15536105686003	8.21511218639524	0.248942793527129	0.997542089328397	0.0302285481614666	0.193181818181818	0.477272727272727	0	0	0.0555555559694767	0.955555555555555	0.441935483870967	0.613526570048308	0.854700854700854	0.251397849462365	0.0798067632850245	-0.171591086177341	0.100854700854701	0.465116279069768	0.248883724212646	0	-4.25	-0.128787878787879	3.31852524907887	0.0921812569188574	5.31852524907887	54.1739787854638	1.50483274404066	11.8130288113567	0.328139689204354	19.4834532180027	166.07767372496	4.61326871458222	4.37027478276632	0.121396521743509	7.37027478276632	65.7406360953916	1.82612878042754	1.39150923032491	0.0386530341756919	2.78301846064982	7.28603692129964	0.202389914480546	3.2576072869684	0.0904890913046778	5.2576072869684	51.3273985580932	1.42576107105815	6.9920343716738	0.194223176990939	6.5144620705809	58.844575176084	1.634571532669	4.66615417883284	0.129615393856468	5.66615417883284	54.5579168395427	1.5154976899873	3.72947593131554	0.103596553647654	5.72947593131554	57.1704369990826	1.58806769441896	4.29749108267938	0.11937475229665	5.38764869891747	54.0935571070513	1.5025988085292	21.9468647993337	17.4976726523503	12.277755341831	5.55631801315099	20.1155290700339	14.6096289126625	22.0317705848517	25.8637996918728	22.4784467070014	18.3869927779936	21.9468647993337	17.4976726523503	21.9468647993337	17.4976726523503	21.9468647993337	17.4976726523503	21.9468647993337	17.4976726523503	4.67282883446191	4.44265125649032	6.35437004079735	6.90875477931523	8.32820949174874	9.22394737538241	10.4724028230767	11.520308145794	12.7103780588479	13.8260913830835	14.9991252347323	16.1459622455247	17.3164360731582	18.4785957687123	6.99117688712121	8.04205641005876	11.1771030171905	13.0003787775258	15.6851169412592	17.8380056904762	20.3658548093074	22.6702135533996	25.1400025321908	27.5164016443798	29.9667190868972	32.3791058637792	34.8252316980843	37.256883247129	5.08140436498446	5.00729639283074	7.239573846922	7.95125118509158	9.71475297621994	10.7906320033202	12.3752362703749	13.6348655917815	15.1444801763848	16.4995474080011	17.9780959501198	19.3836973671018	20.8505527939467	22.2835273097388	2.12775540195839	0	2.38380989064692	0	2.84390244711248	0	3.41191826890851	0	4.03114549422997	0	4.67340036960122	0	5.32583948649329	0	4.58046757334772	4.32280727501391	6.1984754644545	6.72436114718521	8.11828686022976	8.98649485434126	10.2123917825329	11.2344642323174	12.4026385765722	13.4942608248567	14.6458009864749	15.7701388892526	16.9197665090679	18.0608496085195	6.10255859461357	7.72356247227797	9.44169015983749	11.213670011899	13.0189409823768	14.8468417235536	16.6913002344368	18.5485431494408	20.4160384152196	22.2919747494945	24.1749901414534	26.0640220906558	27.9582199725245	29.8568904228628	5.0998664278242	6.31626175214869	7.64575631517571	9.00692285188749	10.3987914603156	11.8118494997254	13.2422691307228	3.31852524907887	3.15204268825577	2.90622706327168	2.54381032925776	2.3752589075923	2.23208900308152	2.12780490510588	1.97401738554792	1.62387459721655	1.33540079318827	1	0.957000777736398	0.826514197935947	0.329136360112422	0.247226103043859	11.8130288113567	10.5131052958314	9.85823274852765	8.42387905062379	7.65005676087344	6.49923282330972	6.22657640555673	5.96940247928323	4.8395422961622	3.5413417344049	2.27491721763538	2.22726394654324	1.69199425197248	0.696139337750234	0.540187152388373	4.37027478276632	3.85150914921809	3.3806963820978	3.1470075039143	2.95218543402842	3.31852524907887	3.15204268825577	2.90622706327168	2.54381032925776	2.3752589075923	2.23208900308152	2.12780490510588	1.97401738554792	1.62387459721655	1.33540079318827	1	0.957000777736398	0.826514197935947	0.329136360112422	0.247226103043859	11.8130288113567	10.5131052958314	9.85823274852765	8.42387905062379	7.65005676087344	6.49923282330972	6.22657640555673	5.96940247928323	4.8395422961622	3.5413417344049	2.27491721763538	2.22726394654324	1.69199425197248	0.696139337750234	0.540187152388373	4.37027478276632	3.85150914921809	3.3806963820978	3.1470075039143	2.95218543402842	2.71431325021716	2.37497541539049	2.22429470170169	2.01868570291846	1.69122999461032	1.5	1.02778452573987	0.85792054425467	0.339049301054547	0.258078844194408	1.39150923032491	0.86	0.86	0.531509230324909	0	0	0	0	0	0	0	0	0	0	0	3.2576072869684	2.99067947794233	2.82595425708325	2.44613316041456	2.26172080901821	2.11182244403215	1.9539123557831	1.85411390877948	1.58573756384151	1.20369980365663	1	0.841845335382003	0.712604465362461	0.280164880190652	0.211647586322107	6.9920343716738	6.66531658402852	6.43427427369788	6.00699338841776	5.81485148488857	5.34897780095131	5.21302954721344	5.1116055385068	4.81146380769086	4.24275740269846	3.81646617004284	3.56770058497106	3.4142135623731	3.08526651991774	3.06400321763654	4.66615417883284	4.28668378135747	4.14509115460975	3.89196844217228	3.61346265906579	3.46247559460844	3.33279152683901	3.10022499035395	2.98934482818863	2.74272856030727	2.5	2.08410670254457	1.87825673290667	1.46147617746954	1.39676843742401	3.72947593131554	3.56660777958289	3.27319350990018	2.83764114882361	2.73785994609814	2.70960892838287	2.58833449003319	2.41375896897214	2.24679239474983	1.86285221445848	1.54521606425721	1.45271641525237	1.08136093297903	1	0.99034581511757	4.29749108267938	4.10468625791146	3.88259717172076	3.50862332826111	3.33000289224323	3.1830285067452	3.05258142993982	2.92188231926583	2.61105870288946	2.24702337695658	2	1.84904864593861	1.69957507427722	1.19552464271798	1.11957127533398	1	4	0	0	4	0	0	12	5	7	3	0	0	1	0	0	0	0	0	0	0	0	0	0	0	0	0	0	0	0	0	0	0	0	0	0	0	0	0	0	0	0	0	0	0	0	0	0	0	0	1	0	0	0	0	0	0	0	0	0	0	0	0	0	0	0	0	0	0	0	0	0	0	0	0	0	0	0	0	0	0	4	2	1	3	0	1	3	0	0	0	0	0	0	0	0	0	0	0	0	0	0	0	0	0	0	0	0	0	0	0	0	0	0	0	0	0	0	0	0	0	0	0	0	0	0	0	0	0	0	0	0	0	0	0	0	0	0	0	0	0	0	0	0	0	0	0	0	0	0	0	6	11	0	0	0	0	1	1	0	4	1	0	0	0	0	0	0	0	1	1	0	0	0	0	0	5	2	5	0	0	0	0	0	0	0	0	0	0	0	0	1	0	0	0	0	0	0	14	2	0	6	0	0	0	0	0	4	2	1	1	3	0	0	0	0	0	0	0	0	0	0	0	0	0	0	0	0	0	0	0	0	0	0	0	0	0	0	0	0	0	0	0	0	0	0	0	0	0	0	0	0	0	0	0	0	0	0	0	0	0	0	0	0	0	0	0	0	1.21475621717415	0	-0.652951904749335	0	1.18115404955728	7.05713484822272	-7.70591988936825	0	0	-0.444828707564548	-0.850153521440426	0	0	0	0	0	0	0	0	0	0	0	0	0	0	0	0	0	0	59.6741073689579	13.0849215025261	21.6084467033511	0	0	0	0	0	0	0	0	0	0	0	0	0	0	0	0	0	0	0	0	0	0	0	0	0	0	0	0	0	0	0	0	0	0	0	0	0	0	0	0	0	0	0	0	0	0	0	0	0	0	0	0	0	0	1	0	1	0	1	5	5	0	0	2	7	0	0	0	0	0	0	0	0	0	0	0	0	0	0	0	0	0	0	6	1	4	0	0	0	0	0	0	0	0	0	0	0	0	0	0	0	0	0	0	0	0	0	0	0	0	0	0	0	0	0	0	0	0	0	0	0	0	0	0	0	0	0	0	0	0	0	0	0	0	0	0	0	0	0	0	6	0	0	2	2	1	1	1	1	3	6	0	0	7	7	3	3	5	4	6	0	0	0	0	0	0	0	0	0	0	0	0	0	0	0	0	0	0	0	0	0	0	3	2	3	3	3	6	1	4	11	0	1	8	9	6	5	5	5	6	0	0	0	0	0	0	0	0	0	0	0	0	0	0	0	0	0	0	0	0	0	0	9	6	10	8	6	9	6	7	0	0	0	0	0	0	0	0	0	0	0	0	0	0	0	0	0	0	0	0	0	0	0	0	0	0	0	0	0	0	0	0	0	0	0	0	0	0	0	0	0	0	0	0	0	0	0	0	0	0	8	5	8	5	3	3	2	2	0	0	9.12546512839809	10.7938747235909	0	0	11.8009145180927	11.0797726166143	0	0	12.5632578576666	0	0	0	0	0	6.22666674164577	0	0	0	0	0	0	0	0	378	0	0	0	0	0	0	0	0	0	0	0	0	0	0	0	0	0	0	0	0	0	0	0	0	0	0	0	1	0	1	0	0	0	0	0	0	0	0	0	0	0	0	0	0	0	0	0	0	0	0	0	0	0	0	0	0	0	0	0	0	0	0	0	0	0	0	0	0	0	0	0	0	0	0	0	0	0	0	0	0	0	0	0	0	0	0	0	0	0	0	0	0	0	0	0	0	0	0	0	0	0	0	0	0	0	1	0	1	0	0	0	0	0	0	0	0	0	0	0	0	0	0	0	0	0	0	0	0	1	0	0	0	0	0	0	0	0	0	0	0	0	0	0	0	0	0	0	0	0	0	0	0	0	0	0	0	0	0	0	0	0	0	0	0	0	0	0	0	0	0	0	0	0	0	0	0	0	0	0	0	0	0	0	1	0	1	0	0	0	0	0	0	0	0	0	0	0	0	0	0	0	0	0	0	0	0	1	0	0	0	0	0	0	0	0	0	0	0	0	0	0	0	0	0	0	0	0	0	0	0	0	0	0	0	0	0	0	0	0	0	0	0	0	0	0	0	0	0	0	0	0	0	0	0	0	0	0	0	0	0	0	1	0	1	0	0	0	0	0	0	0	0	0	0	0	0	0	0	0	0	0	0	0	0	1	0	0	0	0	0	0	0	0	0	0	0	0	0	0	0	0	0	0	0	0	0	0	0	0	0	0	0	0	0	0	0	0	0	0	0	0	0	0	0	0	0	0	0	0	0	0	0	0	0	0	0	0	0	0	1	0	1	0	0	0	0	0	0	0	0	0	0	0	0	0	0	0	0	0	0	0	0	1	0	0	0	0	0	0	0	0	0	0	0	0	0	0	0	0	0	0	0	0	0	0	0	0	0	0	0	0	0	0	0	0	0	0	0	0	0	0	0	0	0	0	0	0	0	0	0	0	0	0	0	0	0	0	1	0	1	0	0	0	0	0	0	0	0	0	0	0	0	0	0	0	0	0	0	0	0	1	0	0	0	0	0	0	0	0	0	0	0	0	0	0	0	0	0	0	0	0	0	0	0	0	0	0	0	0	0	0	0	0	0	0	0	0	0	0	0	0	0	0	0	0	0	0	0	0	0	0	0	0	0	0	1	0	1	0	0	0	0	0	0	0	0	0	0	0	0	0	0	0	0	0	0	0	0	1	0	0	0	0	0	0	0	0	0	0	0	0	0	0	0	0	0	0	0	0	0	0	0	0	0	0	0	0	0	0	0	0	0	0	0	0	0	0	0	0	0	0	0	0	0	0	0	0	0	0	0	0	0	0	1	0	1	0	0	0	0	0	0	0	0	0	0	0	0	0	0	0	0	0	0	0	0	1	0	0	0	0	0	0	0	0	0	0	0	0	0	0	0	0	0	0	0	0	0	0	0	0	0	0	0	0	0	0	0	0	0	0	0	0	0	0	0	0	0	0	0	0	0	0	0	0	0	0	0	0	0	0	1	0	1	0	0	0	0	0	0	0	0	0	0	0	0	0	0	0	0	0	0	0	0	1	0	0	0	0	0	0	0	0	0	0	0	0	0	0	0	0	0	0	0	0	0	0	0	0	0	0	0	0	0	0	0	0	0	0	0	0	0	0	0	0	0	0	0	0	0	0	0	0	0	0	0	0	0	0	1	0	1	0	0	0	0	0	0	0	0	0	0	0	0	0	0	0	0	0	0	0	0	1	0	0	0	0	0	0	0	0	0	0	0	0	0	0	0	0	0	0	0	0	0	0	0	0	0	0	0	0	0	0	0	0	0	0	0	0	0	0	0	0	0	0	0	0	0	0	0	0	0	0	0	0	0	0	21	0	15	0	0	0	0	0	0	0	0	0	0	0	0	0	0	0	0	0	0	0	0	0	0	0	0	0	0	0	0	0	0	0	0	0	0	0	0	0	0	0	0	0	0	0	0	0	0	0	0	0	0	0	0	0	0	0	0	0	0	0	0	0	0	0	0	0	0	0	0	0	0	0	0	0	0	0	28	0	24	0	0	0	0	0	0	0	0	0	0	0	0	0	0	0	0	0	0	0	0	1	0	0	0	0	0	0	0	0	0	0	0	0	0	0	0	0	0	0	0	0	0	0	0	0	0	0	0	0	0	0	0	0	0	0	0	0	0	0	0	0	0	0	0	0	0	0	0	0	0	0	0	0	0	0	28	0	27	0	0	0	0	0	0	0	0	0	0	0	0	0	0	0	0	0	0	0	0	8	0	0	0	0	0	0	0	0	0	0	0	0	0	0	0	0	0	0	0	0	0	0	0	0	0	0	0	0	0	0	0	0	0	0	0	0	0	0	0	0	0	0	0	0	0	0	0	0	0	0	0	0	0	0	23	0	26	0	0	0	0	0	0	0	0	0	0	0	0	0	0	0	0	0	0	0	0	9	0	0	0	0	0	0	0	0	0	0	0	0	0	0	0	0	0	0	0	0	0	0	0	0	0	0	0	0	0	0	0	0	0	0	0	0	0	0	0	0	0	0	0	0	0	0	0	0	0	0	0	0	0	0	24	0	21	0	0	0	0	0	0	0	0	0	0	0	0	0	0	0	0	0	0	0	0	6	0	0	0	0	0	0	0	0	0	0	0	0	0	0	0	0	0	0	0	0	0	0	0	0	0	0	0	0	0	0	0	0	0	0	0	0	0	0	0	0	0	0	0	0	0	0	0	0	0	0	0	0	0	0	23	0	23	0	0	0	0	0	0	0	0	0	0	0	0	0	0	0	0	0	0	0	0	5	0	0	0	0	0	0	0	0	0	0	0	0	0	0	0	0	0	0	0	0	0	0	0	0	0	0	0	0	0	0	0	0	0	0	0	0	0	0	0	0	0	0	0	0	0	0	0	0	0	0	0	0	0	0	21	0	23	0	0	0	0	0	0	0	0	0	0	0	0	0	0	0	0	0	0	0	0	5	0	0	0	0	0	0	0	0	0	0	0	0	0	0	0	0	0	0	0	0	0	0	0	0	0	0	0	0	0	0	0	0	0	0	0	0	0	0	0	0	0	0	0	0	0	0	0	0	0	0	0	0	0	0	16	0	21	0	0	0	0	0	0	0	0	0	0	0	0	0	0	0	0	0	0	0	0	5	0	0	0	0	0	0	0	0	0	0	0	0	0	0	0	0	0	0	0	0	0	0	0	0	0	0	0	0	0	0	0	0	0	0	0	0	0	0	0	0	0	0	0	0	0	0	0	0	0	0	0	0	0	0	12	0	15	0	0	0	0	0	0	0	0	0	0	0	0	0	0	0	0	0	0	0	0	6	0	0	0	0	0	0	0	0	0	0	0	0	0	0	0	0	0	0	0	0	0	0	0	0	0	0	0	0	0	0	0	0	0	0	0	0	0	0	0	0	0	0	0	0	0	0	0	0	0	0	0	0	0	0	9	0	12	0	0	0	0	0	0	0	0	0	0	0	0	0	0	0	0	0	0	0	0	2	0	0	0	0	0	0	0	0	0	0	0	0	0	0	0	0	0	0	0	0	0	0	0	0	0	0	0	0	0	0	0	0	0	0	0	0	0	0	0	0	0	0	0	0	0	0	0	0	0	0	0	0	0	0	3.90689059560852	3.16992500144231	3.21629513845818	109.7169	179.28	179.28	-1.06287761884751	1.12970883264696	0.143700000000001	0.0206496900000003	614.160616856429	325.244537548371	256.100058965527	510.91362126246	212.767877566582	393.49	0.831889260300608	-0.486554023979615	-0.310266262094864	-0.167122381152489	1	0	0.5	0.5	0.666666666666667	0.7	1	0.5	0.5	0.623809523809524	0.166666666666667	0.625	1	0	0	0	0	0	0	0	1	0	0	0	1	0	0	0
12	Molecule12	314.31	8.49486486486486	24.9764	38.149	25.0568	41.1628	0.675037837837838	1.03105405405405	0.677210810810811	1.11250810810811	0.0988142292490119	37	23	5	39	25	14	33	3	0.0769230769230769	2	0	12	14	17	0	6	0	0	0	0	0	0	0	0	6	0	37.8378378378378	45.945945945946	0	16.2162162162162	0	2	15	0	16	1	0	3	4	18	16	1	0.695652173913043	0.125	1.125	2	0.666666666666667	0	0	0	3	0	0	0	1	0	0	2	0.48	0	0	0	180.018426018426	0	0	0	95.9018759018759	0	0	122	394	457.241505968779	137.611168461475	565.62	423.130628	148	380	405.151515151515	164.831901808166	599.37	408.272528	12.5	7.31666666666667	5.19444444444444	1.89861111111111	18	36	2.54950975679639	16.1258352230525	1.84	2.01601596750572	0.249022673343267	52	9	0.810396195189754	42	105.691714454792	5.2922495347763	13.1508765591746	1	212	9.21739130434783	1.46313799621928	17.6370510396975	73	649	87	2.70294008732105	12	4.60079051383399	16	9.58102766798419	4975	9321	4977	17077	22.1156207324215	447	9641	15.5539372386958	6.0433631467341	2.59027324984334	4.08687352586737	0.585610766045549	0.374190393594082	0.202961732490956	0.101496684278034	2.11887807592173	5.69520841206853	37.0940619107971	52.6901447716924	60.5	2.6304347826087	15.4262527780772	12.3352948822983	0.0000603594397717427	-2.31627536475831E-6	-1.08985766255245E-6	1.14557114594204E-8	8.1304347826087	8.5177017152995	3.73410181113826	8.2848616852381E-11	-5.53465007150018E-6	-1.96835499031732E-6	na	30	0.981689355392143	3.25809653802148	4.81218435537242	5.6937321388027	6.59441345974978	7.49052940206071	8.39908510293591	9.30118605527576	10.2137991352357	11.1192456368293	12.0343526926136	3.93182563272433	0	5.27299955856375	0	6.83840520084734	0	8.50653661122771	0	10.2274171726618	3.25809653802148	3.61091791264422	3.95124371858143	4.21950770517611	4.44265125649032	4.57471097850338	4.66343909411207	4.75359019110636	4.82028156560504	4.8283137373023	3.52636052461616	4.15888308335967	4.79579054559674	5.35658627467201	5.8805329864007	6.19631682844994	6.5019463617784	6.8351509834322	7.16280923428586	7.48557928656623	12.548075985927	7.07749805356923	9.79262287593982	1.38362777380085	2.71512482237059	3.86534172894474	3.18935761901481	16.5601134533856	11.0620806079139	9.77101125066549	8.93116054132953	7.67948188231409	5.55860806717167	0.720004932755894	0.442483224316557	0.271416979185153	0.17512079492803	0.114619132571852	0.0661739055615675	12.4915219679931	6.75330162658128	4.85768691711287	3.5793097861531	2.40736176223427	1.53133973131356	0.54310965078231	0.270132065063251	0.13493574769758	0.0701825448265314	0.0359307725706608	0.01823023489659	16.5601134533856	11.0620806079139	9.77101125066549	8.93116054132953	7.67948188231409	5.55860806717167	71.2434928888172	3.34646430572747	190.134260875244	6.59556764862246	10.4364625864131	5.33227597541992	6.41371116310676	192.749774528271	54.450162313882	1.4716260084833	3.27587454680523	7.74960804858761	3.9148663038831	4.49092924504537	828.796260341724	9020.54376855598	1.5379841082136	4.4279764393853	21	0.91304347826087	100.041924989311	3.15644950423362	1.65987981716534	36.7593871838724	0.259390874707689	0.394200876400727	0.749356402013448	1.4716260084833	3.47326874515523	4.1521718662029	4.46594593307958	4.57405404118768	4.73621620334985	54.450162313882	128.510943570744	153.630359049507	165.239999523944	169.239999523944	175.239999523944	0.282491444916817	0.66672422255879	0.79704559668356	0.857277264932458	0.878029558987221	0.909158000069366	3.73782735714565	1.73618462047371	1.05728149942605	0.743507432549374	0.635399324441266	0.473237162279104	0.264938782649741	0.625297180025523	0.747521009579104	0.804010171109377	0.823473017234425	0.852667286421997	69.1380037994621	14.7115290354848	0.639631697194991	2.6856129704872	2.50137156857979	0.108755285590426	5.00274313715959	29.4230580709696	1.27926339438998	11.1818764958132	4.06917050326361	4.10998300021227	0.178694913052708	1.4118320587487	0.181634217814055	0.0078971399049589	-1.70384536355995	24.4105707765583	1.06132916419819	3.19142924903342	1164	4.60079051383399	101.217391304348	83.4096681096681	0.26823477136363	0.0107293908545452	1.67646732102268	8.3250636936312	105.332929526027	4.57969258808813	4.65189757485006	105.332929526027	4.57969258808813	156.575655067529	210.665859052054	9.15938517617626	27.3615753744285	105.332929526027	9.55909402516691	13.8435974036227	18.683632966308	23.2579035827711	27.9559398621061	4.25272330259169	0.184901013156161	1.44593439182147	0.197476540308543	0.00858593653515403	-1.62031432702459	24.5361622895462	1.06678966476288	3.19655526173754	823.609523809522	59.6493805520708	2.83429176209972	5.34710753071748	50	2.17391304347826	3.90763100997284	5.30718415211936	0.230747137048668	5.24582383424248	33.5254537125326	1.45762842228403	23.0132231242535	6.57729383715165	5.15329159449778	6.53233429222235	7.98786409608569	9.48880509487836	11.0203162437907	4.79583152331272	0.208514414057075	1.56598701142023	4.79583152331272	0.208514414057075	1.56598701142023	24.473625259314	1.06407066344844	3.19400610339757	0.961920052862081	59.5194769752846	24.8641829113513	0.994567316454053	155.401143195946	2.21137537268292	6.88912746134731	0.299527280928144	1.92777770614197	1	0.0434782608695652	2	13.7782549226946	0.599054561856287	4.02046852807365	3.38429704845882	2.43263822124224	0	2.08923142695236	0	1.88302288647989	4.71164754969141	0.204854241290931	1.54829743082041	0.262157806908228	0.011398165517749	-1.33730557085277	24.4260943293497	1.06200410127607	3.19206426885377	43.7392458079038	0.172882394497644	3.80341267894816	6.3310677726051	0.253242710904204	39.5691735787819	3.6073236595239	14.7886065832604	0.642982894924366	2.69083268809468	4.14530840670776	0.180230800291642	6.04170520698551	29.5772131665208	1.28596578984873	11.111274761224	4.72318062008911	4.04288482869614	4.412059225444	6.0949620340173	7.25170978605942	8.68650625846713	4.02823589225908	0.175140690967786	1.39176425798939	0.120969550905864	0.0052595456915593	-2.10984504279052	24.4133249408031	1.0614489104697	3.19154194271057	2424	9.58102766798419	210.782608695652	36.9260586635587	0.123132220963208	0.00492528883852832	0.76957638102005	9.57484458702925	213.055060442429	9.2632634974969	5.35553126405553	213.055060442429	9.2632634974969	286.236251912895	426.110120884858	18.5265269949938	43.7900301436001	213.055060442429	10.873148420668	16.0392304580754	21.460415024822	26.8029167647507	32.1709497645097	4.53164763621253	0.197028158096197	1.50938910683653	0.0221044181586919	0.000961061659073559	-3.80769809824439	24.5255625666904	1.06632880724741	3.19612364940302	126.807165057165	0.50121409113504	11.0267100049709	664.842352092352	2.39509215539517	0.095803686215807	14.9693259712198	4.63476975028231	15.1544860734897	0.658890698847377	2.71524478976594	11.4863070136469	0.499404652767258	13.9124889614268	30.3089721469794	1.31778139769475	10.162329087547	11.4865109593895	5.04601829490985	7.30567411616724	9.76795606114461	12.205242477273	14.6470402826387	4.27449160066603	0.185847460898523	1.45103427647755	0.0746638068066376	0.00324625246985381	-2.59184670311518	24.5671781682396	1.06813818122781	3.19781713358812	875.250010490417	3.17119569018267	76.0434791730798	117.502607499711	0.354881334475939	0.0141952533790376	2.21800834047462	7.81028863731106	156.5825217541	79.0412608770501	3.43657655987174	4.36506387698813	79.0412608770501	3.43657655987174	119.570418288985	157.952086971491	6.86748204223876	23.1545192755406	79.0412608770501	0.916290731874158	9.00079066000668	12.9605515338212	17.5472062997188	21.8136855534117	26.2378423601956	4.3112252616558	0.18744457659373	1.45958164529833	0.206059305374208	0.00895910023366123	-1.57781786758267	24.5297750288124	1.06651195777445	3.19629519986185	875.424610490418	3.17182829887833	76.0588183035146	117.471071643944	0.354816395671848	0.0141926558268739	2.21760247294905	7.81064972313236	156.619782700253	79.0580913501264	3.43730831957071	4.36527654803924	79.0580913501264	3.43730831957071	119.592483219596	157.986060961122	6.86895917222271	23.1599971417702	79.0580913501264	0.914849694077726	9.00118700121192	12.9612287239895	17.5480364090523	21.8147654691828	26.2391108552551	4.31129534618781	0.187447623747296	1.45959788320645	0.205988347878898	0.00895601512516946	-1.57816189494002	24.5297762185377	1.06651200950164	3.19629524830867	1035.59301108646	3.75214859089298	90.1556531379534	95.2864643604923	0.306278812023354	0.0122511524809342	1.91424257514596	8.12336481944311	192.715032452104	95.160516226052	4.13741374895878	4.55045061545682	95.160516226052	4.13741374895878	139.487471765673	191.361902017321	8.32008269640528	27.8646371294144	95.160516226052	-1.22200916681206	9.34261827925179	13.5543912230498	18.2689653944892	22.7555365725193	27.3435718313142	4.32387359868655	0.18799450429072	1.46250787604304	0.152563031134307	0.00663317526670899	-1.87806658994261	24.5370301677999	1.0668273986	3.19659059279512	876.23941049042	3.17478047279138	76.1304009122102	117.324316783628	0.354513705149058	0.0141805482059623	2.21571065718161	7.81233431392484	156.793686894658	79.136643447329	3.44072362814474	4.36626853951064	79.136643447329	3.44072362814474	119.695478455953	158.144626025093	6.87585330543882	23.1854985680846	79.136643447329	0.908097256845629	9.00303602676757	12.9643870590168	17.5519086132387	21.8198025004288	26.2450277819547	4.31162146350766	0.187461802761202	1.45967343796316	0.205657261327629	0.00894162005772298	-1.57976868926547	24.5297818674713	1.06651225510745	3.19629547833894	1201.40001108647	4.35289859089299	104.782609659693	80.5224991685771	0.270959801292602	0.0108383920517041	1.69349875807876	8.41620902787191	234.195485172885	113.497742586442	4.9346844602801	4.72647061454255	112.931005843823	4.91004373234013	159.387332166466	230.752006912015	10.0326959526963	30.8189745786567	112.931005843823	-2.10413415427021	9.6591527276097	14.099640167226	18.9365746647605	23.621813255575	28.3655356834802	4.29276369763074	0.186641899896989	1.4552950601412	0.112791709543028	0.00490398737143599	-2.17976248795371	24.5522897362822	1.06749085809923	3.19721160108015	897.62791049042	3.25227503800877	78.0094443904711	113.696212390191	0.346772469052752	0.0138708987621101	2.1673279315797	7.85627171834953	161.36998319353	81.2042915967651	3.53062137377239	4.39203165869986	81.2042915967651	3.53062137377239	122.413845339568	162.318270150052	7.05731609348052	23.8197118217643	81.2042915967651	0.712263297752163	9.05123562901205	13.0462007449693	17.6525907424144	21.9505245298787	26.3987561015588	4.319638439201	0.187810366921783	1.4615290135095	0.19699732554667	0.00856510111072478	-1.62274124058406	24.5299851989172	1.0665210956051	3.19630375816494	54.2465660678863	0.196545529231472	3.63043183199012	6.5876987280021	0.263507949120084	41.1731170500131	4.07777622038541	38.8813848645707	31.9372924322854	1.38857793183849	3.45988561829189	3.95680338515012	0.172034929789136	5.8300569832873	34.9018551720064	1.51747196400028	15.0305466486847	5.40192921723129	3.2578349653528	4.57383105335542	5.51492496501728	6.75338267276971	7.91783791954547	9.17681553493562	4.09321603713159	0.177965914657895	1.40774873413383	0.164996434280181	0.00717375801218179	-1.79980851470257	24.4144367417391	1.06149724964083	3.19158743128872	50.5421660678863	0.183123790101037	3.4693709624249	6.90514666677598	0.276205866671039	43.1571666673498	3.97725696146396	37.3748412917652	29.3318206458826	1.27529654982098	3.37487974776753	3.8921760723424	0.169225046623583	5.82803300295365	34.8319278844824	1.51443164715141	14.2969664529936	5.28783366327869	3.10408431014777	4.49235728126186	5.37414902032108	6.6277026629068	7.7692454190131	9.02886146915781	4.10204979967646	0.178349991290281	1.40990213551136	0.232547439974113	0.0101107582597441	-1.45702340534866	24.4135140601735	1.06145713305102	3.19154968054704	54.2171660678863	0.196439007492342	3.62915357112055	6.58982511593867	0.263593004637547	41.1864069746167	4.07686424862087	38.8640972893824	31.9139486446912	1.38756298455179	3.45915524624697	3.95618210260267	0.172007917504464	5.8298436718918	34.8940806242242	1.51713394018366	15.022896858675	5.40084957749894	3.25670326016821	4.5730239428736	5.51363730064652	6.7521264439879	7.91637675454957	9.17531882437565	4.09329724912761	0.177969445614244	1.40776855229503	0.165454388131869	0.00719366904921169	-1.79703993328253	24.414416061318	1.06149635049209	3.19158658518229	48.9803660678864	0.177465094448864	3.40146661459881	7.07923686770791	0.283169474708316	44.2452304231744	3.94500177280686	37.0629551742732	28.3949775871366	1.23456424291898	3.34245551950636	3.87150394405889	0.168326258437343	5.84233048436074	35.2848042621809	1.53412192444265	14.0276900190627	5.2510775444579	3.03143719817477	4.47170239433123	5.32512704818886	6.59200943702331	7.7233645567125	8.98591399215804	4.10388623515072	0.178429836310901	1.41034922009656	0.267848497894663	0.0116455868649853	-1.31585480509869	24.4148455528472	1.06151502403683	3.19160415699593	53.5097660678863	0.193875964014081	3.59839704938142	6.64260503131439	0.265704201252576	41.5162814457149	4.05541944898368	38.4595997411513	31.3579998705756	1.36339129872068	3.44160121416441	3.94182638862513	0.171383756027179	5.82567821696143	34.7206138961177	1.50959190852686	14.8886317233733	5.37578335180575	3.22907958895099	4.55431925607607	5.48354108571521	6.72323428685046	7.88274723688161	9.14106598496715	4.09522108962017	0.178053090853051	1.40823791209099	0.1768189125531	0.00768777880665654	-1.73068395479916	24.4139639686689	1.06147669428995	3.19156808835367	89.7536660678863	0.32519444227495	5.17421878851186	4.98206459169266	0.199282583667706	31.1379036980791	5.13767238000044	64.7172229444825	62.6087614722412	2.72212006401049	4.13226075909052	7.4273163256992	0.32292679676953	8.46002921423919	44.9527408562195	1.95446699374867	23.8356126056009	8.10822122788612	4.11904205284935	5.64903460173241	7.29695361284391	9.04964334917537	10.8650355508878	12.7252677405454	3.795308898827	0.165013430383782	1.33226839610611	0.0188414566375199	0.00081919376684869	-3.96723670712033	24.4369888483322	1.06247777601444	3.19250968847406	3.40860573988425	3.76673368420099	3.96578576439658	3.94309194353935	3.65824654417269	3.46841257824316	3.31007493013752	3.11656591005909	3.29474577616743	3.64938016776274	3.79886215678778	3.76345115694225	3.61129580555803	3.38832895751312	3.23966223162405	3.09325960819847	3.75530842815636	4.21317270223329	4.38709787442342	4.51944011515683	4.54677043306431	4.30992209244816	4.05882079201287	3.95199062265604	3.25828714677756	3.60925144350419	3.75277209671687	3.73834837882568	3.63098750059365	3.41356579188405	3.24128740392732	3.13025628536904	3.81323512880023	4.30937645803513	4.45937623457054	4.61576945197987	4.70531942554336	4.50870041295534	4.17604555694656	4.1067617620419	5.06225745852346	5.47111795542936	5.80347326444159	6.10157006244058	5.88726742852459	5.60110143185444	5.42189216542765	5.16542741895366	5.98445803038715	11.7756641948283	12.7551943986852	16.3062636030606	20.6251793113295	17.159390426523	11.4326479715121	9.91720561214025	3.44383317574871	5.46699984771365	6.40016169174579	7.52467522018991	8.01822190062819	7.67146111552958	4.40839697881665	4.94291495684441	0.184369112914538	0.410693318875095	0.54508699327977	0.876488220065745	0.91423608192842	0.571513677567572	0.601740942863406	0.296469475310449	3.59468168559532	5.56498954360116	6.55048699979547	7.30735204156318	7.50961323602629	6.26299168436815	4.50158070644996	4.38492920426588	0.447449874127099	0.690682471468224	0.817635577384952	0.905861506588751	0.916315338845875	0.743655374112492	0.558788181212565	0.527206257940103	15.2219466244339	30.7344348170416	45.257103597195	84.8775987545726	94.2309669574652	72.8277723697296	54.4730890611176	22.0499332631848	0.00502864921895332	0.102144852621486	0.0285002538976212	-0.0724041832926782	-0.180713527745843	0.251643309067673	-0.313250240403963	-0.189545540833839	0.038149523522827	0.25144620637795	-0.0508574814347797	-0.245781254896881	-0.0846936754136381	0.198287611213486	-0.176282073462743	-0.339206968244864	-0.126094740757913	-0.181152938717588	0.0160847061938046	0.192894847625149	-0.121612945268231	0.0412669206478013	-0.0982359577468188	-0.0930514172160493	0.00104496786019386	0.218366406368483	-0.104334847787964	-0.235130197542598	-0.000771623417929467	0.0742553881467422	0.000413717116703919	-0.38778467165269	-0.0131948785354961	0.193507403129822	-0.111950986345078	-0.214400525060177	0.0140764042101271	0.0433173150320924	0.0382972889092124	-0.386824795587487	-0.158346425554888	-0.075208990085067	-0.00950376599792939	0.259183248449163	-0.230063666553977	0.136570233438566	-0.192270093833059	-0.0521314348129931	0.708301368993878	0.730596809702355	0.776262937193809	0.967356382673872	1.20286025478506	0.796393412333034	1.26428256616756	1.12136205731115	0.845360417154468	0.662899410494284	0.93049005660822	1.14097490203653	1.04904470451187	0.853017980859848	1.08053008677667	1.32901237089196	0.918148383876091	1.09873010775199	0.941952664857423	0.86830274112243	1.20433186523924	0.830706889028948	1.23856474893169	0.922307257163903	1.01985851619752	0.78238944136522	1.09613542576631	1.20294685887473	0.956524706497887	0.902273213779861	0.958024595005626	1.36799961922317	1.05708866438522	0.824289845690779	1.1290271023576	1.20348014393704	0.945025962879345	0.910960453049663	0.940776708069479	1.35833940029742	0.853465405481657	0.747012263454478	0.936017761189792	0.900134779638776	1.55320923279655	0.863925207400983	1.35653037815047	0.798126331927269	4.5	3.33333333333333	2.3125	1.86222222222222	1.05555555555555	0.564897959183674	0.298611111111111	0.221214411690602	0.12125	0.0783593510866238	0.18	0.0925925925925926	0.0550595238095238	0.0490058479532164	0.0376984126984127	0.0235374149659864	0.0149305555555556	0.0138259007306626	0.0110227272727273	0.0111941930123748	0.488867168591052	4.01068733173329	3.819549056615	3.45009796491187	3.07018229185528	3.01857323992457	2.89808658151878	2.68665029941868	2.64781077521909	3.96147887314144	3.79233778100186	3.35985380462927	2.97464580166393	2.91815724599567	2.80868875514413	2.71516848112688	2.59058729990856	4.0350735008119	3.86531472518655	3.49777539174363	3.23906994063768	3.17134899728609	3.02021369535032	2.85403292340883	2.75940448623041	3.9493092626884	3.78551027459549	3.33662950852958	2.96053365628605	2.91034517290164	2.7873310397078	2.73544860492013	2.58952848813066	4.03566787252174	3.87609285917592	3.50224181550728	3.30239231590014	3.23696912588665	3.02612422157149	2.92543198099093	2.78797536774698	7.42739174621424	6.4902937817694	6.44541875547488	4.89630607064736	4.77070115047085	4.60167471107569	4.34902904233362	3.94629586347235	2.03425278333091	1.90439177184514	1.60044659211484	1.56337347785969	1.43208398309213	1.18054905632457	1.06049982403962	0.884515626788687	2.05122927168675	1.93277486168133	1.6082537273111	1.52075043452326	1.41988072899948	1.14380658648763	1.10684050065042	0.912747717498695	1.9668115205824	1.83425080119096	1.40881744974663	1.18745835628643	1.13694410251106	0.897951235912406	0.885927737636027	0.705777619785617	2.06791123700908	1.94267918819224	1.62759615122851	1.50011685578466	1.40793170744595	1.19593225456278	1.06232042872336	0.931971563200304	1.96214629972872	1.82451981841609	1.40060053539477	1.11561994894758	1.05945502340751	0.885132820612912	0.820555613462995	0.677384833553099	1.15382967071726	1.0254205509634	0.614066559998697	0.572112305851466	0.505983693776431	0.217551799172358	0.0533059028224688	0	21.7661148114686	11.5341006172743	47.3812373671506	115.645090686542	58.2866727987921	11.7711019965903	129.482121962493	0	141.253223959084	143.511277017079	0	0	0	111.101939264149	0	0	141.253223959084	111.101939264149	143.511277017079	0	0	141.253223959084	143.511277017079	111.101939264149	0	141.253223959084	111.101939264149	0	0	143.511277017079	0	141.253223959084	143.511277017079	111.101939264149	0	0	111.101939264149	284.764500976163	0	0	141.253223959084	30.4204864682552	80.6814527958935	0	143.511277017079	56.9379622193708	0	0	85.3666863218424	143.511277017079	69.4826715523834	114.480751485098	0	100.335712340287	132.277728165729	10.5	0.456521739130435	24.9	0.672972972972973	14.75	0.641304347826087	17.5	0.760869565217391	32.25	1.40217391304348	15.0289848615873	0.653434124416839	4.23372854669059	0.184075154203939	25.3916235493672	1.10398363258118	6.82835206122335	0.296884872227102	0.60991939208606	0.0265182344385244	0.19047619047619	0.428571428571428	0	0	0.0434782616794109	0.9	0.441538461538462	0.570588235294118	0.852	0.231434511434511	0.102384737678855	-0.129049773755656	0.0479999999999999	0.507246376811594	0.206753626465797	0	2.75	0.119565217391304	3.30718415211936	0.132287366084774	5.30718415211936	37.1279328028475	1.4851173121139	11.7647137732654	0.470588550930618	19.3970158597666	111.961464780124	4.47845859120495	4.36374157651394	0.174549663060558	7.36374157651394	48.6832615204983	1.94733046081993	0.86	0.0344	1.72	5.16	0.2064	3.25413496058336	0.130165398423335	5.25413496058336	35.3216528974648	1.41286611589859	6.98340621804953	0.279336248721981	6.53435152265031	40.3869082653281	1.61547633061313	4.65969901874271	0.186387960749709	5.51921679987507	37.6181157365325	1.5047246294613	3.72231269235754	0.148892507694301	5.72231269235754	39.2676263783779	1.57070505513511	4.2891544285015	0.17156617714006	5.37657486891592	37.0771501047221	1.48308600418888	15.5161433790155	12.128281735946	8.77121927153266	3.90941421728787	13.6848076497157	9.21349958434155	16.8342406685088	20.3285918112632	16.0085438300724	12.7484272785801	15.5161433790155	12.128281735946	15.5161433790155	12.128281735946	15.5161433790155	12.128281735946	15.5161433790155	12.128281735946	4.29045944114839	4.00733318523247	5.95324333428778	6.47850964220857	7.9168074909376	8.80041533314592	10.0574525008306	11.1024126385404	12.2977535200937	13.4153120569023	14.5934192948977	15.7447059331076	16.9209601375666	18.0890340357188	6.58617165485468	7.64156444126098	10.7729591764327	12.625115162052	15.3075947675655	17.4928125258755	20.0257038876198	22.3583017067543	24.8383180907084	27.2376604527095	29.7002028210295	32.1307851696188	34.5888926319974	37.0347766905215	4.84418708645859	4.78331637137157	7.09298925722313	7.81968652207884	9.62540096250771	10.7132664117508	12.3191547881712	13.5865449840976	15.1066018450673	16.4658477977895	17.9492057171382	19.356521615707	20.8251889140481	22.2583666503043	1.69333778705029	0	1.45443162401151	0	1.23180295140546	0	1.02794214085344	0	0.844927685166132	0	0.68413059629884	0	0.545993491090244	0	4.20826830854042	3.91601502669769	5.82574520763963	6.34345855252818	7.76050224768958	8.63539415928234	9.87798500852304	10.9124687439019	12.0953894002943	13.2010872891941	14.366764741519	15.5052124307137	16.6684348275254	17.8229616706834	5.70711026474888	7.3178761986265	9.02893839224161	10.7971849667575	12.6014705826263	14.4305248310208	16.2778168153587	18.139237423288	20.0119963162568	21.8940726883913	23.7839290462114	25.6803540081434	27.5823703673236	29.4891773789632	4.77912349311153	6.01737592889248	7.35675868910479	8.73365446596653	10.1406498800181	11.5690479083503	13.0143065563689	3.30718415211936	2.89738961576471	2.53583821038725	2.29012236110644	2.07235880560169	1.64992863554146	1.32918573717613	1	0.88260979556816	0.537239977783728	0.0621091103748396	-0.108766109751038	-0.274639118606812	-0.596243358704508	-0.872627021323291	11.7647137732654	9.7322877751858	8.13273193999407	6.81505170453101	6.19269962327067	4.85873201048031	3.4177895881614	2.27491721763537	1.78240612625426	0.876272743546942	0.133129887736677	-0.249988379998856	-0.498325035803223	-1.24024364524392	-2.21065379476506	4.36374157651394	3.85204911462414	3.37905099743578	2.97126335765681	2.68890745589202	3.30718415211936	2.89738961576471	2.53583821038725	2.29012236110644	2.07235880560169	1.64992863554146	1.32918573717613	1	0.88260979556816	0.537239977783728	0.0621091103748396	-0.108766109751038	-0.274639118606812	-0.596243358704508	-0.872627021323291	11.7647137732654	9.7322877751858	8.13273193999407	6.81505170453101	6.19269962327067	4.85873201048031	3.4177895881614	2.27491721763537	1.78240612625426	0.876272743546942	0.133129887736677	-0.249988379998856	-0.498325035803223	-1.24024364524392	-2.21065379476506	4.36374157651394	3.85204911462414	3.37905099743578	2.97126335765681	2.68890745589202	2.24881061053649	1.70002911538933	1.5	0.965386334861855	0.598253597489469	0.0741385998492938	-0.143456050654827	-0.315339528035181	-0.752148441796011	-1.00431878698831	0.86	0.86	0.86	0	0	0	0	0	0	0	0	0	0	0	0	3.25413496058336	2.82438540665289	2.425587617414	2.15357989291057	1.92809018565046	1.60961311161865	1.20171418889394	1	0.744883927323119	0.462094379881431	0.0567427778039955	-0.103897597673077	-0.23971118345329	-0.545612674962108	-0.774805750148522	6.98340621804953	6.40721513885418	5.94511861009863	5.33364737381817	5.22592082452192	4.85620408037778	4.17531314547522	3.56393934492501	3.4142135623731	3	2.96847583417053	2.62819816393617	2.4574337197001	2.10054926356263	2.0895356445316	4.65969901874271	4.27137248009123	3.90562336045119	3.62677503710707	3.40954121150571	3.08397400868542	2.75305904169052	2.5	2.03353023930528	1.69325255724307	1.39223091344406	1.23818779739642	0.931117092999113	0.739749229415964	0.5	3.72231269235754	3.25056990563903	2.86169644173731	2.71781583639534	2.51429264139944	2.26788753407755	1.84199645796606	1.53346540912504	1.13249275698389	1	0.842949694719132	0.402733818788596	0.343727385311383	-0.198554553799508	-0.387374362745211	4.2891544285015	3.87573747943716	3.49377666803565	3.23468580586997	3.01070661723154	2.63622506593139	2.24461619551815	2	1.73719827934628	1.40766975130355	0.992804761185846	0.871050636097921	0.607501052153345	0.337508699046888	0.0235610369033389	0	0	0	0	0	0	0	12	5	7	3	0	0	1	0	0	0	0	0	0	0	0	0	0	0	0	0	0	0	0	0	0	0	0	0	0	0	0	0	0	0	0	0	0	0	0	0	0	0	0	1	0	0	0	0	0	0	0	0	0	0	0	0	0	0	0	0	0	0	0	0	0	0	0	0	0	0	0	0	0	0	0	2	0	0	0	0	3	0	0	0	0	0	0	0	0	0	0	0	0	0	0	0	0	0	0	0	0	0	0	0	0	0	0	0	0	0	0	0	0	0	0	0	0	0	0	0	0	0	0	0	0	0	0	0	0	0	0	0	0	0	0	0	0	0	0	0	0	0	0	0	2	6	0	0	0	0	2	0	0	0	0	0	0	0	0	0	0	0	1	1	0	0	0	0	0	5	2	5	0	0	0	0	0	0	0	0	0	0	0	0	1	0	0	0	0	0	0	11	1	0	2	0	0	0	0	0	0	2	1	0	3	0	0	0	0	0	0	0	0	0	0	0	0	0	0	0	0	0	0	0	0	0	0	0	0	0	0	0	0	0	0	0	0	0	0	0	0	0	0	0	0	0	0	0	0	0	0	0	0	0	0	0	0	0	0	0	0	2.8390205119566	0	0	0	1.28951625094482	8.09402478584026	0	0	0	-0.14313633786848	0.373543833728269	0	0	0	0	0	0	0	0	0	0	0	0	0	0	0	0	0	0	19.9630163502579	12.6952084120685	15.3888061930721	0	0	0	0	0	0	0	0	0	0	0	0	0	0	0	0	0	0	0	0	0	0	0	0	0	0	0	0	0	0	0	0	0	0	0	0	0	0	0	0	0	0	0	0	0	0	0	0	0	0	0	0	0	0	2	0	0	0	1	5	0	0	0	2	7	0	0	0	0	0	0	0	0	0	0	0	0	0	0	0	0	0	0	2	1	3	0	0	0	0	0	0	0	0	0	0	0	0	0	0	0	0	0	0	0	0	0	0	0	0	0	0	0	0	0	0	0	0	0	0	0	0	0	0	0	0	0	0	0	0	0	0	0	0	0	0	0	0	0	0	2	0	0	0	1	0	0	0	0	0	2	0	0	2	4	0	1	0	0	1	0	0	0	0	0	0	0	0	0	0	0	0	0	0	0	0	0	0	0	0	0	0	2	0	3	1	3	3	2	2	6	0	0	2	5	2	1	2	0	1	0	0	0	0	0	0	0	0	0	0	0	0	0	0	0	0	0	0	0	0	0	0	9	6	9	7	4	6	4	3	0	0	0	0	0	0	0	0	0	0	0	0	0	0	0	0	0	0	0	0	0	0	0	0	0	0	0	0	0	0	0	0	0	0	0	0	0	0	0	0	0	0	0	0	0	0	0	0	0	0	8	5	8	5	3	3	2	2	0	0	1	4.16643620529281	0	0	6.65048056289654	6.64797318986926	0	0	7.50681320471685	0	0	0	0	0	6.22666674164577	0	0	0	0	0	0	0	0	86	0	0	0	0	0	0	0	0	0	0	0	0	0	0	0	0	0	0	0	0	0	0	0	0	0	0	0	1	0	1	0	0	0	0	0	0	0	0	0	0	0	0	0	0	0	0	0	0	0	0	0	0	0	0	0	0	0	0	0	0	0	0	0	0	0	0	0	0	0	0	0	0	0	0	0	0	0	0	0	0	0	0	0	0	0	0	0	0	0	0	0	0	0	0	0	0	0	0	0	0	0	0	0	0	0	1	0	1	0	0	0	0	0	0	0	0	0	0	0	0	0	0	0	0	0	0	0	0	0	0	0	0	0	0	0	0	0	0	0	0	0	0	0	0	0	0	0	0	0	0	0	0	0	0	0	0	0	0	0	0	0	0	0	0	0	0	0	0	0	0	0	0	0	0	0	0	0	0	0	0	0	0	0	1	0	1	0	0	0	0	0	0	0	0	0	0	0	0	0	0	0	0	0	0	0	0	1	0	0	0	0	0	0	0	0	0	0	0	0	0	0	0	0	0	0	0	0	0	0	0	0	0	0	0	0	0	0	0	0	0	0	0	0	0	0	0	0	0	0	0	0	0	0	0	0	0	0	0	0	0	0	1	0	1	0	0	0	0	0	0	0	0	0	0	0	0	0	0	0	0	0	0	0	0	1	0	0	0	0	0	0	0	0	0	0	0	0	0	0	0	0	0	0	0	0	0	0	0	0	0	0	0	0	0	0	0	0	0	0	0	0	0	0	0	0	0	0	0	0	0	0	0	0	0	0	0	0	0	0	1	0	1	0	0	0	0	0	0	0	0	0	0	0	0	0	0	0	0	0	0	0	0	1	0	0	0	0	0	0	0	0	0	0	0	0	0	0	0	0	0	0	0	0	0	0	0	0	0	0	0	0	0	0	0	0	0	0	0	0	0	0	0	0	0	0	0	0	0	0	0	0	0	0	0	0	0	0	1	0	1	0	0	0	0	0	0	0	0	0	0	0	0	0	0	0	0	0	0	0	0	1	0	0	0	0	0	0	0	0	0	0	0	0	0	0	0	0	0	0	0	0	0	0	0	0	0	0	0	0	0	0	0	0	0	0	0	0	0	0	0	0	0	0	0	0	0	0	0	0	0	0	0	0	0	0	1	0	1	0	0	0	0	0	0	0	0	0	0	0	0	0	0	0	0	0	0	0	0	1	0	0	0	0	0	0	0	0	0	0	0	0	0	0	0	0	0	0	0	0	0	0	0	0	0	0	0	0	0	0	0	0	0	0	0	0	0	0	0	0	0	0	0	0	0	0	0	0	0	0	0	0	0	0	1	0	1	0	0	0	0	0	0	0	0	0	0	0	0	0	0	0	0	0	0	0	0	0	0	0	0	0	0	0	0	0	0	0	0	0	0	0	0	0	0	0	0	0	0	0	0	0	0	0	0	0	0	0	0	0	0	0	0	0	0	0	0	0	0	0	0	0	0	0	0	0	0	0	0	0	0	0	1	0	1	0	0	0	0	0	0	0	0	0	0	0	0	0	0	0	0	0	0	0	0	1	0	0	0	0	0	0	0	0	0	0	0	0	0	0	0	0	0	0	0	0	0	0	0	0	0	0	0	0	0	0	0	0	0	0	0	0	0	0	0	0	0	0	0	0	0	0	0	0	0	0	0	0	0	0	1	0	1	0	0	0	0	0	0	0	0	0	0	0	0	0	0	0	0	0	0	0	0	1	0	0	0	0	0	0	0	0	0	0	0	0	0	0	0	0	0	0	0	0	0	0	0	0	0	0	0	0	0	0	0	0	0	0	0	0	0	0	0	0	0	0	0	0	0	0	0	0	0	0	0	0	0	0	16	0	9	0	0	0	0	0	0	0	0	0	0	0	0	0	0	0	0	0	0	0	0	0	0	0	0	0	0	0	0	0	0	0	0	0	0	0	0	0	0	0	0	0	0	0	0	0	0	0	0	0	0	0	0	0	0	0	0	0	0	0	0	0	0	0	0	0	0	0	0	0	0	0	0	0	0	0	23	0	13	0	0	0	0	0	0	0	0	0	0	0	0	0	0	0	0	0	0	0	0	0	0	0	0	0	0	0	0	0	0	0	0	0	0	0	0	0	0	0	0	0	0	0	0	0	0	0	0	0	0	0	0	0	0	0	0	0	0	0	0	0	0	0	0	0	0	0	0	0	0	0	0	0	0	0	23	0	17	0	0	0	0	0	0	0	0	0	0	0	0	0	0	0	0	0	0	0	0	2	0	0	0	0	0	0	0	0	0	0	0	0	0	0	0	0	0	0	0	0	0	0	0	0	0	0	0	0	0	0	0	0	0	0	0	0	0	0	0	0	0	0	0	0	0	0	0	0	0	0	0	0	0	0	18	0	15	0	0	0	0	0	0	0	0	0	0	0	0	0	0	0	0	0	0	0	0	5	0	0	0	0	0	0	0	0	0	0	0	0	0	0	0	0	0	0	0	0	0	0	0	0	0	0	0	0	0	0	0	0	0	0	0	0	0	0	0	0	0	0	0	0	0	0	0	0	0	0	0	0	0	0	15	0	11	0	0	0	0	0	0	0	0	0	0	0	0	0	0	0	0	0	0	0	0	2	0	0	0	0	0	0	0	0	0	0	0	0	0	0	0	0	0	0	0	0	0	0	0	0	0	0	0	0	0	0	0	0	0	0	0	0	0	0	0	0	0	0	0	0	0	0	0	0	0	0	0	0	0	0	12	0	11	0	0	0	0	0	0	0	0	0	0	0	0	0	0	0	0	0	0	0	0	1	0	0	0	0	0	0	0	0	0	0	0	0	0	0	0	0	0	0	0	0	0	0	0	0	0	0	0	0	0	0	0	0	0	0	0	0	0	0	0	0	0	0	0	0	0	0	0	0	0	0	0	0	0	0	12	0	6	0	0	0	0	0	0	0	0	0	0	0	0	0	0	0	0	0	0	0	0	2	0	0	0	0	0	0	0	0	0	0	0	0	0	0	0	0	0	0	0	0	0	0	0	0	0	0	0	0	0	0	0	0	0	0	0	0	0	0	0	0	0	0	0	0	0	0	0	0	0	0	0	0	0	0	7	0	9	0	0	0	0	0	0	0	0	0	0	0	0	0	0	0	0	0	0	0	0	0	0	0	0	0	0	0	0	0	0	0	0	0	0	0	0	0	0	0	0	0	0	0	0	0	0	0	0	0	0	0	0	0	0	0	0	0	0	0	0	0	0	0	0	0	0	0	0	0	0	0	0	0	0	0	5	0	5	0	0	0	0	0	0	0	0	0	0	0	0	0	0	0	0	0	0	0	0	1	0	0	0	0	0	0	0	0	0	0	0	0	0	0	0	0	0	0	0	0	0	0	0	0	0	0	0	0	0	0	0	0	0	0	0	0	0	0	0	0	0	0	0	0	0	0	0	0	0	0	0	0	0	0	3	0	3	0	0	0	0	0	0	0	0	0	0	0	0	0	0	0	0	0	0	0	0	1	0	0	0	0	0	0	0	0	0	0	0	0	0	0	0	0	0	0	0	0	0	0	0	0	0	0	0	0	0	0	0	0	0	0	0	0	0	0	0	0	0	0	0	0	0	0	0	0	0	0	0	0	0	0	3.90689059560852	3.16992500144231	0.321239864617312	82.0548	89.13	89.13	1.48476512771875	2.20452748448968	2.2991	5.28586081	395.866440240312	143.511277017079	85.3666863218424	363.172757475083	152.218343227493	275.4	0.917412340522266	-2.65205035856094	-2.73052687133281	-2.71476512771875	0	1	1	1	1	0.6	0	1	1	0.8	0.5	1	1	1	1	0	1	1	0	0	1	1	1	0	1	1	1	1
[truncated: 3,579,882 more chars]
